# Supplementary material for: Synthesis and crystal structures of 3-hy­droxy-2,4-dimethyl-2H-thio­phen-5-one and 3-hy­droxy-4-methyl-2H-thio­phen-5-one
Source: Acta Crystallogr E Crystallogr Commun. 2020 Jun 30;76(Pt 7):1158–62. doi: 10.1107/S2056989020008269 (PMC7336781; doi:10.1107/S2056989020008269)
Supplement: Supplementary file 1 [file e-76-01158-sup1.cif]

##############################################################################
#                                                                            #
# This CIF contains the data in a paper accepted for publication in          #
# Acta Crystallographica Section E. It conforms to the requirements of       #
# Notes for Authors for Acta Crystallographica Section E, and has been       #
# peer reviewed under the auspices of the IUCr Commission on Journals.       #
#                                                                            #
# Full details of the Crystallographic Information File format               #
# are given in the paper "The Crystallographic Information File (CIF):       #
# a New Standard Archive File for Crystallography" by S. R. Hall, F. H.      #
# Allen and I. D. Brown [Acta Cryst. (1991), A47, 655-685].                  #
#                                                                            #
# The current version of the core CIF dictionary is obtainable from          #
# ftp://ftp.iucr.org/pub/cif_core.dic.                                       #
#                                                                            #
# Software is freely available for graphical display of the structure(s)     #
# in this CIF. For information consult the CIF software page                 #
# http://www.iucr.org/resources/cif/software.                                #
#                                                                            #
# This file may be used for bona fide research purposes within the           #
# scientific community so long as proper attribution is given to the journal # 
# article from which it was obtained.                                        #
#                                                                            #
##############################################################################
data_4
_audit_creation_method     'SHELXL-2014/7'
_chemical_name_systematic
;
3-Hydroxy-2,4-dimethyl-2<i>H</i>-thiophen-5-one
;
_chemical_name_common     ?
_chemical_formula_moiety     'C6 H8 O2 S'
_chemical_formula_sum     'C6 H8 O2 S'
_chemical_formula_iupac     'C6 H8 O2 S'
_chemical_formula_weight     144.18
_chemical_melting_point     ?
_space_group_crystal_system     orthorhombic
_space_group_name_H-M_alt     'P b c a'
_space_group_name_Hall     '-P 2ac 2ab'
loop_
    _space_group_symop_operation_xyz
    'x, y, z'
    '-x+1/2, -y, z+1/2'
    'x+1/2, -y+1/2, -z'
    '-x, y+1/2, -z+1/2'
    '-x, -y, -z'
    'x-1/2, y, -z-1/2'
    '-x-1/2, y-1/2, z'
    'x, -y-1/2, z-1/2'
_cell_length_a     9.2860(10)
_cell_length_b     11.4809(8)
_cell_length_c     12.6469(10)
_cell_angle_alpha     90
_cell_angle_beta     90
_cell_angle_gamma     90
_cell_volume     1348.3(2)
_cell_formula_units_Z     8
_cell_measurement_reflns_used     1393
_cell_measurement_theta_min     7.0090
_cell_measurement_theta_max     72.7690
_cell_measurement_temperature     123(2)
_exptl_crystal_description     rod
_exptl_crystal_colour     colourless
_exptl_crystal_size_max     0.55
_exptl_crystal_size_mid     0.08
_exptl_crystal_size_min     0.04
_exptl_crystal_density_diffrn     1.421
_exptl_crystal_density_meas     ?
_exptl_crystal_density_method     ?
_exptl_crystal_F_000     608
_exptl_absorpt_coefficient_mu     3.633
_exptl_absorpt_correction_type     analytical
_exptl_absorpt_process_details
;
(CrysAlisPro; Rigaku OD, 2019)
;
_exptl_absorpt_correction_T_min     0.323
_exptl_absorpt_correction_T_max     0.847
_diffrn_ambient_temperature     123(2)
_diffrn_source     'sealed tube'
_diffrn_radiation_type     CuK\a
_diffrn_radiation_wavelength     1.54184
_diffrn_measurement_device_type     'Oxford Diffraction Gemini S'
_diffrn_measurement_method     'omega scans'
_diffrn_detector_area_resol_mean     ?
_diffrn_reflns_number     4293
_diffrn_reflns_av_R_equivalents     0.0494
_diffrn_reflns_av_unetI/netI     0.0485
_diffrn_reflns_theta_min     7.003
_diffrn_reflns_theta_max     73.014
_diffrn_reflns_theta_full     70.000
_diffrn_measured_fraction_theta_max     0.977
_diffrn_measured_fraction_theta_full     0.999
_diffrn_reflns_limit_h_min     -11
_diffrn_reflns_limit_h_max     11
_diffrn_reflns_limit_k_min     -13
_diffrn_reflns_limit_k_max     10
_diffrn_reflns_limit_l_min     -15
_diffrn_reflns_limit_l_max     12
_diffrn_standards_number     0
_diffrn_standards_interval_count     0
_diffrn_standards_interval_time     0
_diffrn_standards_decay_%     0
_refine_special_details     ?
_reflns_number_total     1323
_reflns_number_gt     1115
_reflns_threshold_expression     'I > 2\s(I)'
_refine_ls_structure_factor_coef     Fsqd
_refine_ls_matrix_type     full
_refine_ls_R_factor_all     0.0621
_refine_ls_R_factor_gt     0.0531
_refine_ls_wR_factor_gt     0.1371
_refine_ls_wR_factor_ref     0.1482
_refine_ls_goodness_of_fit_ref     1.071
_refine_ls_restrained_S_all     1.071
_refine_ls_number_reflns     1323
_refine_ls_number_parameters     88
_refine_ls_number_restraints     0
_refine_ls_hydrogen_treatment     mixed
_refine_ls_weighting_scheme     calc
_refine_ls_weighting_details
              'w=1/[\s^2^(Fo^2^)+(0.0810P)^2^+0.8472P] where P=(Fo^2^+2Fc^2^)/3'
_atom_sites_solution_hydrogens     mixed
_atom_sites_solution_primary     ?
_atom_sites_solution_secondary     ?
_refine_ls_shift/su_max     0.000
_refine_ls_shift/su_mean     0.000
_refine_diff_density_max     0.674
_refine_diff_density_min     -0.287
_refine_ls_extinction_method     none
_refine_ls_extinction_coef     .
loop_
    _atom_type_symbol
    _atom_type_description
    _atom_type_scat_dispersion_real
    _atom_type_scat_dispersion_imag
    _atom_type_scat_source
    'S' 'S' 0.3331 0.5567
                         'International Tables Vol C Tables 4.2.6.8 and 6.1.1.4'
    'O' 'O' 0.0492 0.0322
                         'International Tables Vol C Tables 4.2.6.8 and 6.1.1.4'
    'C' 'C' 0.0181 0.0091
                         'International Tables Vol C Tables 4.2.6.8 and 6.1.1.4'
    'H' 'H' 0.0000 0.0000
                         'International Tables Vol C Tables 4.2.6.8 and 6.1.1.4'
_computing_data_collection
;
CrysalisPro (Rigaku OD, 2019)
;
_computing_cell_refinement
;
CrysalisPro (Rigaku OD, 2019)
;
_computing_data_reduction
;
CrysalisPro (Rigaku OD, 2019)
;
_computing_structure_solution
;
SIR92 (Altomare <i>et al.</i>,  1994)
;
_computing_structure_refinement
;
SHELXL2014 (Sheldrick, 2015)
;
_computing_molecular_graphics
;
Mercury (Macrae <i>et al.</i>,  2020) and ORTEP-3 for WIndows (Farrugia,
2012)
;
_computing_publication_material
;
SHELXL2014 (Sheldrick, 2015)
;
loop_
    _atom_site_type_symbol
    _atom_site_label
    _atom_site_fract_x
    _atom_site_fract_y
    _atom_site_fract_z
    _atom_site_U_iso_or_equiv
    _atom_site_adp_type
    _atom_site_calc_flag
    _atom_site_occupancy
    _atom_site_disorder_assembly
    _atom_site_disorder_group
    S S1 0.84281(8) 0.16688(5) 0.67914(5) 0.0327(3) Uani d 1 . .
    O O1 0.6506(2) 0.17209(14) 0.52486(16) 0.0311(5) Uani d 1 . .
    O O2 0.9490(2) 0.48890(16) 0.62458(16) 0.0329(5) Uani d 1 . .
    C C3 0.8868(3) 0.3850(2) 0.6199(2) 0.0283(6) Uani d 1 . .
    C C6 0.9207(4) 0.3465(3) 0.8144(2) 0.0374(7) Uani d 1 . .
    H H6A 0.9733 0.4199 0.8231 0.056 Uiso calc 1 . .
    H H6B 0.9571 0.2890 0.8651 0.056 Uiso calc 1 . .
    H H6C 0.8179 0.3597 0.8271 0.056 Uiso calc 1 . .
    C C2 0.7822(3) 0.3476(2) 0.5539(2) 0.0272(6) Uani d 1 . .
    C C1 0.7427(3) 0.2288(2) 0.57332(19) 0.0281(6) Uani d 1 . .
    C C5 0.7097(3) 0.4157(2) 0.4680(2) 0.0330(6) Uani d 1 . .
    H H5A 0.6367 0.4670 0.4990 0.049 Uiso calc 1 . .
    H H5B 0.6636 0.3619 0.4182 0.049 Uiso calc 1 . .
    H H5C 0.7815 0.4627 0.4304 0.049 Uiso calc 1 . .
    C C4 0.9423(3) 0.3008(2) 0.7017(2) 0.0302(6) Uani d 1 . .
    H H4 1.0472 0.2864 0.6892 0.036 Uiso calc 1 . .
    H H1H 0.914(5) 0.542(3) 0.581(3) 0.053(11) Uiso d 1 . .
loop_
    _atom_site_aniso_label
    _atom_site_aniso_U_11
    _atom_site_aniso_U_22
    _atom_site_aniso_U_33
    _atom_site_aniso_U_12
    _atom_site_aniso_U_13
    _atom_site_aniso_U_23
    S1 0.0477(5) 0.0172(4) 0.0332(4) 0.0017(2) -0.0059(3) 0.0025(2)
    O1 0.0410(11) 0.0178(9) 0.0344(10) -0.0013(7) -0.0046(7) -0.0024(7)
    O2 0.0438(11) 0.0188(9) 0.0360(10) -0.0026(8) -0.0046(8) -0.0005(7)
    C3 0.0383(13) 0.0172(11) 0.0294(12) 0.0014(10) 0.0030(10) -0.0021(9)
    C6 0.0475(17) 0.0328(14) 0.0318(14) -0.0009(12) -0.0047(12) -0.0014(11)
    C2 0.0377(14) 0.0178(12) 0.0262(11) 0.0024(10) 0.0017(10) -0.0022(9)
    C1 0.0389(14) 0.0187(12) 0.0266(11) 0.0046(10) 0.0025(10) -0.0012(9)
    C5 0.0473(15) 0.0183(13) 0.0334(13) -0.0006(11) -0.0048(11) 0.0004(9)
    C4 0.0352(13) 0.0208(12) 0.0346(13) 0.0014(10) -0.0035(10) -0.0018(10)
_geom_special_details
;
 All esds (except the esd in the dihedral angle between two l.s. planes)
 are estimated using the full covariance matrix.  The cell esds are taken
 into account individually in the estimation of esds in distances, angles
 and torsion angles; correlations between esds in cell parameters are only
 used when they are defined by crystal symmetry.  An approximate (isotropic)
 treatment of cell esds is used for estimating esds involving l.s. planes.
;
loop_
    _geom_bond_atom_site_label_1
    _geom_bond_atom_site_label_2
    _geom_bond_site_symmetry_2
    _geom_bond_distance
    _geom_bond_publ_flag
    S1 C1 . 1.778(3) y
    S1 C4 . 1.816(3) y
    O1 C1 . 1.238(3) y
    O2 C3 . 1.326(3) y
    O2 H1H . 0.88(4) ?
    C3 C2 . 1.351(4) y
    C3 C4 . 1.507(4) y
    C6 C4 . 1.532(4) ?
    C6 H6A . 0.9800 ?
    C6 H6B . 0.9800 ?
    C6 H6C . 0.9800 ?
    C2 C1 . 1.434(4) y
    C2 C5 . 1.498(4) ?
    C5 H5A . 0.9800 ?
    C5 H5B . 0.9800 ?
    C5 H5C . 0.9800 ?
    C4 H4 . 1.0000 ?
loop_
    _geom_angle_atom_site_label_1
    _geom_angle_atom_site_label_2
    _geom_angle_atom_site_label_3
    _geom_angle_site_symmetry_1
    _geom_angle_site_symmetry_3
    _geom_angle
    _geom_angle_publ_flag
    C1 S1 C4 . . 92.62(12) y
    C3 O2 H1H . . 116(3) ?
    O2 C3 C2 . . 128.8(2) ?
    O2 C3 C4 . . 113.4(2) y
    C2 C3 C4 . . 117.8(2) y
    C4 C6 H6A . . 109.5 ?
    C4 C6 H6B . . 109.5 ?
    H6A C6 H6B . . 109.5 ?
    C4 C6 H6C . . 109.5 ?
    H6A C6 H6C . . 109.5 ?
    H6B C6 H6C . . 109.5 ?
    C3 C2 C1 . . 112.3(2) y
    C3 C2 C5 . . 127.3(2) ?
    C1 C2 C5 . . 120.4(2) ?
    O1 C1 C2 . . 126.3(2) ?
    O1 C1 S1 . . 121.6(2) ?
    C2 C1 S1 . . 112.1(2) y
    C2 C5 H5A . . 109.5 ?
    C2 C5 H5B . . 109.5 ?
    H5A C5 H5B . . 109.5 ?
    C2 C5 H5C . . 109.5 ?
    H5A C5 H5C . . 109.5 ?
    H5B C5 H5C . . 109.5 ?
    C3 C4 C6 . . 112.0(2) ?
    C3 C4 S1 . . 105.16(18) y
    C6 C4 S1 . . 111.7(2) ?
    C3 C4 H4 . . 109.3 ?
    C6 C4 H4 . . 109.3 ?
    S1 C4 H4 . . 109.3 ?
loop_
    _geom_torsion_atom_site_label_1
    _geom_torsion_atom_site_label_2
    _geom_torsion_atom_site_label_3
    _geom_torsion_atom_site_label_4
    _geom_torsion_site_symmetry_1
    _geom_torsion_site_symmetry_2
    _geom_torsion_site_symmetry_3
    _geom_torsion_site_symmetry_4
    _geom_torsion
    _geom_torsion_publ_flag
    O2 C3 C2 C1 . . . . -180.0(2) ?
    C4 C3 C2 C1 . . . . -0.9(3) ?
    O2 C3 C2 C5 . . . . 0.2(5) ?
    C4 C3 C2 C5 . . . . 179.2(2) ?
    C3 C2 C1 O1 . . . . -179.8(3) ?
    C5 C2 C1 O1 . . . . 0.0(4) ?
    C3 C2 C1 S1 . . . . 0.4(3) ?
    C5 C2 C1 S1 . . . . -179.8(2) ?
    C4 S1 C1 O1 . . . . -179.6(2) ?
    C4 S1 C1 C2 . . . . 0.2(2) ?
    O2 C3 C4 C6 . . . . 58.8(3) ?
    C2 C3 C4 C6 . . . . -120.4(3) ?
    O2 C3 C4 S1 . . . . -179.77(18) ?
    C2 C3 C4 S1 . . . . 1.0(3) ?
    C1 S1 C4 C3 . . . . -0.64(19) ?
    C1 S1 C4 C6 . . . . 121.0(2) ?
loop_
    _geom_hbond_atom_site_label_D
    _geom_hbond_atom_site_label_H
    _geom_hbond_atom_site_label_A
    _geom_hbond_site_symmetry_A
    _geom_hbond_distance_DH
    _geom_hbond_distance_HA
    _geom_hbond_distance_DA
    _geom_hbond_angle_DHA
    O2 H1H O1 7_765 0.88(4) 1.77(4) 2.621(3) 164(4)
_shelx_space_group_comment
;
The symmetry employed for this shelxl refinement is uniquely defined
by the following loop, which should always be used as a source of
symmetry information in preference to the above space-group names.
They are only intended as comments.
;
_shelx_estimated_absorpt_T_min     ?
_shelx_estimated_absorpt_T_max     ?
_shelx_hkl_file
;
   0   0   1 46.7369 62.1543   1
   0   0  -2 23564.2 870.511   1
   0   0   2 20281.5 988.182   1
   0   0  -3 404.112 175.635   1
   0   0  -4 52051.6 1734.75   1
   0   0   5-102.156 126.127   4
   0   0   6 283009. 5515.79   4
   0   0   7 329.658 276.348   5
   0   0   8 145122. 5134.22   5
   0   0   9-330.117 391.680   5
   0   0  10 9119.87 1467.78   5
   0   0 -11 288.046 218.751   8
   0   0  11-134.587 357.519   5
   0   0 -12 4903.62 653.043   8
   0   0 -13 388.409 252.950   8
   0   0 -14 40476.9 1504.69  10
   0   0 -15-45.0971 113.888  10
   0   1   1 144.301 61.6083   2
   0   1   2 294.807 109.353   1
   0   1  -3 572.037 259.335   1
   0   1   3 520.110 204.671   1
   0   1  -4 492.457 200.103   1
   0   1   4 1003.43 310.215   1
   0  -1   4 650.277 217.839   4
   0   1  -4 444.416 267.629   6
   0   1   5 163.330 303.770   1
   0  -1   5 12.3797 142.171   4
   0   1  -5 186.789 173.715   1
   0   1  -5 319.210 254.183   6
   0   1  -6 70.1954 136.607   1
   0  -1   6 180.355 219.136   4
   0  -1   7 506.339 322.528   4
   0   1   7 102.175 192.717   5
   0  -1   7-47.5882 276.239   5
   0  -1   8 88.2718 318.999   5
   0   1   8 259.351 330.193   5
   0  -1   9 188.926 505.306   5
   0   1   9-40.1579 353.315   5
   0   1  10-278.243 252.402   5
   0  -1  10 252.482 465.582   5
   0  -1  11 272.053 407.785   5
   0   1  11 522.719 360.648   5
   0   1 -11-75.8979 207.201   8
   0  -1 -11 74.1051 202.647   8
   0  -1 -12-339.213 247.234   8
   0   1 -12 16.2616 161.374   8
   0   1 -13-64.9711 158.766   8
   0  -1 -14 127.783 153.598  10
   0  -1 -15-56.0271 101.852  10
   0   1 -15 65.5718 129.675  10
   0   2   1 1060.68 183.835   2
   0  -2  -1 1489.73 202.699   2
   0   2   2 64560.3 1520.24   2
   0  -2   3 465.342 218.607   4
   0   2  -3 459.826 351.468   6
   0   2   3 132.991 95.0738   1
   0   2   3 609.135 173.207   2
   0   2  -4 91620.8 3292.37   6
   0   2   4 85249.2 2606.67   1
   0  -2   4 88735.2 2633.27   4
   0   2  -5 14683.5 1158.63   1
   0  -2   5 13283.9 1053.45   4
   0   2  -5 14205.4 1297.07   6
   0  -2   6 30586.3 1760.07   4
   0   2  -6 31525.4 1990.14   6
   0  -2   7 177826. 5463.66   5
   0  -2   7 176054. 4997.33   4
   0   2   7 169717. 5222.78   5
   0  -2   8 217747. 6749.59   5
   0   2   8 210753. 6442.63   5
   0  -2   9 815.627 479.300   5
   0   2   9-155.988 405.840   5
   0   2  10 5854.68 1219.91   5
   0  -2  10 5405.59 1153.74   5
   0  -2  11-4.13912 433.043   5
   0   2  11 148.214 296.726   5
   0   2 -11 192.617 184.084   8
   0   2 -12 13205.4 1034.43   8
   0   2 -13 61621.6 2237.62   8
   0  -2 -13 57247.0 1957.61  10
   0  -2 -14 1223.63 253.414  10
   0  -2 -15 685.606 183.465  10
   0   2 -15 878.512 190.667  10
   0   3   0 1876.90 441.942   6
   0   3  -1 93.7765 256.901   6
   0  -3  -1 139.618 123.221   2
   0   3   2 90.0271 131.932   2
   0  -3   2-22.7261 111.151   4
   0   3  -3 167.885 268.816   6
   0   3   3 138.027 147.337   2
   0  -3   3 163.728 158.972   4
   0   3   4 271.138 133.825   2
   0   3  -4 534.454 365.798   6
   0  -3   4 153.045 202.555   4
   0   3  -5-85.5337 278.508   6
   0   3   5 162.251 128.431   5
   0  -3   5 106.452 171.619   5
   0  -3   5-33.2557 164.544   4
   0  -3   6 217.664 230.765   5
   0   3   6 83.2340 208.239   5
   0   3  -6 18.4806 371.320   6
   0  -3   6-158.832 239.571   4
   0  -3   7 5.27275 183.828   4
   0  -3   7 128.942 182.216   5
   0   3  -7 178.619 333.680   6
   0   3   7-26.0252 228.000   5
   0  -3   8-83.1156 325.632   5
   0   3   8-108.040 233.210   5
   0   3   9 52.8003 369.439   5
   0  -3   9 371.473 301.201   5
   0   3  10-73.1438 238.059   5
   0   3 -10-138.014 175.980   8
   0  -3  10 159.603 371.127   5
   0  -3  11-425.914 621.323   5
   0   3  11 768.109 567.764   5
   0   3 -11-297.047 201.690   8
   0  -3 -11-3.02989 141.210  10
   0  -3 -12 31.6251 152.551  10
   0   3 -12 224.096 158.994   8
   0   3 -13 243.635 273.374   8
   0  -3 -13-56.8520 144.088  10
   0  -3 -14-152.547 123.483  10
   0  -3 -15-122.674 106.927  10
   0   4   0 249753. 5807.35   6
   0  -4   0 236015. 4828.17   2
   0  -4  -1 53270.2 1863.20   2
   0  -4   1 53949.0 1819.98   4
   0   4  -1 53456.3 2518.38   6
   0   4  -2 340.929 360.153   6
   0  -4  -2 588.441 234.450   2
   0  -4   2 722.229 245.939   4
   0   4  -3 7145.23 1046.90   6
   0  -4   3 8806.45 859.135   4
   0  -4   4 31888.5 1799.25   4
   0   4  -4 28525.3 2156.56   6
   0  -4   5 81182.6 2903.11   5
   0  -4   5 70094.2 3015.71   4
   0   4  -5 63609.7 3488.80   6
   0   4   5 76230.3 2729.31   5
   0  -4   6 106014. 3912.97   5
   0   4   6 99597.8 3617.99   5
   0  -4   6 95317.8 3817.69   4
   0  -4   7 21982.2 1895.11   4
   0  -4   7 25510.1 2092.62   5
   0   4  -7 20164.3 1930.79   6
   0   4   7 22471.7 1835.01   5
   0  -4   8 48123.5 3294.23   5
   0   4   8 43788.9 2922.63   5
   0   4   9 1357.80 637.557   5
   0  -4   9 2097.74 739.709   5
   0   4 -10 104.680 210.866   8
   0  -4 -10-25.5643 152.801  10
   0  -4 -11 363.441 213.710  10
   0   4 -11 445.586 217.239   8
   0  -4 -12 104.880 135.469  10
   0   4 -12 219.846 187.691   8
   0  -4 -13 28127.8 1252.26  10
   0   4 -13 28258.1 1424.89   8
   0  -4 -14 28140.0 1103.39  10
   0  -5   0 65.6983 200.242   2
   0   5   0 154.102 319.248   6
   0  -5  -1 142.607 150.808   2
   0   5  -1-97.4690 300.043   6
   0   5  -2 135.370 304.109   6
   0  -5  -2 374.719 246.056   2
   0  -5   2-75.4046 136.025   4
   0  -5   3 43.1865 155.081   4
   0   5  -3-247.088 308.929   6
   0   5  -4 122.328 410.077   6
   0  -5   4 383.777 214.586   4
   0   5  -5 818.965 484.147   6
   0  -5   5-195.061 236.762   4
   0  -5   6 117.440 237.684   4
   0   5  -6 160.007 338.060   6
   0   5  -7-346.576 496.583   6
   0   5  -8-659.079 420.175   6
   0   5  -9-41.2380 127.773   8
   0  -5  -9-143.002 219.257  10
   0  -5 -10 203.888 212.572  10
   0   5 -10-10.7025 207.807   8
   0  -5 -11-56.4081 187.566  10
   0   5 -11 92.3435 195.292   8
   0   5 -12 38.3511 207.955   8
   0  -5 -12 53.8853 158.941  10
   0  -5 -13-80.8621 112.216  10
   0   5 -13-187.317 160.011   8
   0  -5 -14 189.130 140.241  10
   0   6   0 809853. 15379.9   6
   0   6  -1 1091.14 478.161   6
   0   6   1 1011.23 386.212   6
   0   6  -2 71321.5 3816.74   6
   0   6  -3 48901.6 3311.99   6
   0   6  -4 6662.34 1298.00   6
   0   6  -5 8509.00 1512.16   6
   0   6  -6 173004. 6782.59   6
   0   6  -7 421.979 349.855   6
   0   6  -8 52389.3 3355.84   6
   0  -6  -8 75008.7 3554.33  10
   0   6  -9 240.809 190.554   8
   0  -6  -9 193.728 298.829  10
   0  -6 -10 5021.07 668.530  10
   0  -6  10 4416.17 741.225   7
   0   6 -10 4843.06 600.006   8
   0   6 -11 1440.82 358.020   8
   0  -6 -11 1105.00 324.769  10
   0  -6 -12 1565.26 321.871  10
   0   6 -12 1812.12 384.870   8
   0   6 -13 72.5697 129.075   8
   0  -6 -13 130.642 132.033  10
   0   7   0-424.279 327.758   6
   0   7   1-435.043 496.966   6
   0   7  -1 86.6911 321.460   6
   0   7   2-219.757 304.798   6
   0   7  -2-216.640 350.152   6
   0   7  -3 342.668 517.066   6
   0   7  -4 67.6125 495.982   6
   0   7  -5-12.7577 365.959   6
   0   7  -6 35.1737 458.821   6
   0   7  -7-104.717 429.478   6
   0  -7  -7 66.0374 240.374  10
   0  -7  -7-356.454 222.517  14
   0  -7   7 293.448 273.163   9
   0  -7   8 126.960 200.275   9
   0  -7  -8 67.6482 302.976  10
   0   7  -8 608.079 432.051   6
   0  -7  -9 108.398 265.296  10
   0  -7  10 142.607 217.696   7
   0  -7 -10-41.8262 197.256  10
   0   7 -11 97.8829 213.454   8
   0  -7 -11-238.978 176.300  10
   0  -7  11 254.039 233.522   7
   0  -7 -12-136.291 106.266  10
   0   7 -12-180.821 179.483   8
   0  -7 -13 50.3847 95.2562  10
   0   8   0 15707.7 2044.05   6
   0   8   1 28690.5 2702.08   6
   0   8  -1 29175.7 2850.88   6
   0   8  -2 6261.27 1515.06   6
   0   8   2 7911.63 1437.54   6
   0   8  -3 43778.4 3651.64   6
   0   8   3 46264.2 3411.69   6
   0   8  -4 69809.4 4703.81   6
   0   8   4 66779.8 4196.69   6
   0   8  -5 54171.8 4223.69   6
   0   8  -6 52866.8 3987.57   6
   0  -8   6 51508.1 2820.42  11
   0  -8  -6 57804.1 2288.15  14
   0  -8  -6 57859.3 2310.35  10
   0  -8   6 52199.3 2662.57   9
   0   8  -7 25406.9 2564.11   6
   0  -8  -7 30136.1 1635.66  14
   0  -8   7 26116.3 1913.81   9
   0  -8   8 39388.7 2355.18   9
   0  -8  -8 45902.2 2035.86  14
   0  -8  -9 8801.24 1043.57  10
   0  -8   9 7359.54 972.882   9
   0  -8 -10 3841.30 564.292  10
   0  -8  10 3679.65 681.303   7
   0  -8 -11 3062.59 428.128  10
   0  -8  11 2967.44 549.444   7
   0  -8 -12 3211.14 345.311  10
   0   9   0 397.350 552.017   6
   0   9   1 268.139 502.652   6
   0   9  -1 1131.43 785.223   6
   0   9   2 254.183 467.525   6
   0   9  -2 192.719 618.692   6
   0  -9   3-519.447 389.760  11
   0  -9  -3-324.519 268.297  14
   0   9   3-115.660 288.447   6
   0  -9   3-4.95371 205.930   9
   0   9  -3 211.720 730.801   6
   0   9   4-406.907 415.535   6
   0   9  -4-789.520 599.494   6
   0  -9  -4 112.558 153.048  10
   0  -9   4-8.76134 270.368  11
   0  -9   4-86.5032 191.897   9
   0  -9  -4 140.351 160.036  14
   0  -9   5 415.381 393.504  11
   0   9  -5-421.182 490.129   6
   0  -9  -5-278.869 193.812  10
   0  -9   5-67.5270 192.900   9
   0   9   5-293.834 470.886   6
   0  -9  -5 55.2739 139.924  14
   0   9   6 157.461 352.650   6
   0  -9  -6 130.060 216.181  14
   0  -9  -6 242.442 222.778  10
   0   9  -6-120.714 298.934   6
   0  -9   6-16.0644 240.460   9
   0  -9  -7 269.875 268.645  10
   0  -9  -7 253.346 196.321  14
   0  -9   7-343.740 351.660   9
   0  -9  -8 182.172 202.059  14
   0  -9   8-314.945 346.846   9
   0  -9  -8 300.442 338.696  10
   0  -9  -9 336.422 240.588  10
   0  -9   9 55.8014 237.649   9
   0  -9 -10 295.712 178.419  10
   0  -9  10 176.034 216.817   7
   0  -9 -11 17.1904 95.0172  10
   0  -9  11-307.003 226.918   7
   0 -10   0 4334.41 800.738  11
   0  10   0 4228.07 1114.51   6
   0 -10   0 4967.78 794.774  14
   0  10   1 83887.0 5206.49   6
   0 -10   1 88695.3 3882.71  11
   0 -10   1 93780.2 3184.39   9
   0 -10  -1 83153.9 3201.85  14
   0  10  -1 76301.0 5185.18   6
   0 -10  -2 909.224 363.759  14
   0 -10   2 353.877 431.174  11
   0  10  -2 740.458 732.781   6
   0 -10   2 847.761 357.465   9
   0  10   2 349.048 303.657   6
   0 -10   3 1034.28 520.239  11
   0  10  -3 1127.29 636.779   6
   0  10   3 1707.11 756.641   6
   0 -10  -3 782.515 261.750  10
   0 -10   3 261.528 266.360   9
   0 -10  -3 543.921 297.017  14
   0 -10  -4 1813.95 365.053  10
   0 -10   4 2717.78 692.286  11
   0 -10  -4 1748.42 406.155  14
   0 -10   4 1579.72 468.022   9
   0 -10  -5 22611.7 1479.63  14
   0 -10   5 20271.7 1695.18   9
   0 -10  -5 23686.1 1343.00  10
   0 -10   5 23708.2 1985.22  11
   0 -10  -6 9470.62 855.910  10
   0 -10  -6 8441.34 881.706  14
   0 -10   6 9404.15 1165.63   9
   0 -10  -7 60106.7 2243.76  10
   0 -10   7 53756.9 2827.97   9
   0 -10  -7 54513.9 2264.38  14
   0 -10   8 51295.8 2611.75   9
   0 -10  -8 56293.3 2138.76  10
   0 -10  -8 53540.0 2094.91  14
   0 -10   9 5807.01 810.617   7
   0 -10  -9 4418.39 527.021  14
   0 -10  10 3032.68 509.991   7
   0 -11   0-8.10765 292.040  14
   0 -11   0 409.009 442.533  11
   0 -11  -1-140.874 280.310  14
   0 -11   1 10.4352 272.670  11
   0 -11  -1 337.323 220.992  11
   0 -11  -2-0.70662 257.766  14
   0 -11   2 164.544 260.218   9
   0 -11   2 336.078 345.357  11
   0 -11   3 191.585 322.184  11
   0 -11   3-373.618 265.731   9
   0 -11  -3 128.909 329.423  14
   0 -11   4 39.8347 341.531  11
   0 -11   4 8.83732 218.341   9
   0 -11  -4 120.422 282.171  14
   0 -11   5-56.1886 273.661   9
   0 -11  -5-340.757 291.141  14
   0 -11  -6 79.3058 249.164  14
   0 -11   6 275.347 383.170   9
   0 -11   7-301.558 392.139   9
   0 -11  -7-213.453 237.440  14
   0 -11   8 287.754 271.547   7
   0 -11  -8 121.653 163.100  14
   0 -11   9 248.597 291.152   7
   0 -12   0 126454. 4406.21  11
   0 -12  -1 3068.63 639.807  11
   0 -12  -1 2387.52 588.909  14
   0 -12   1 2517.28 642.663  11
   0 -12   2 606.626 354.334  11
   0 -12   2 590.115 315.784   9
   0 -12  -2-76.2132 252.288  14
   0 -12   3 3779.59 830.689  11
   0 -12   3 2887.80 529.660   9
   0 -12  -3 3122.94 576.968  14
   0 -12  -4 360.959 225.423  14
   0 -12   4 272.936 221.844   9
   0 -12   5 4518.42 724.988   9
   0 -12  -5 4307.84 589.211  14
   0 -12  -6 59195.6 2077.94  14
   0 -12   6 57137.1 2565.35   9
   0 -12   7 20141.9 1355.07   7
   0 -12   8 28989.4 1452.15   7
   0 -13   0 78.2951 180.612  11
   0 -13   1 9.87563 227.507  11
   0 -13  -2 50.0131 229.466  14
   0 -13  -3 711.149 269.190  14
   0 -13  -4-274.200 228.113  14
   0 -13   5-596.415 290.379   7
  -1   0   1 616.953 103.860   2
  -1   0   2 999999. 12868.5   1
  -1   0   3 30.5503 139.991   1
  -1   0   4 3565.44 472.482   5
   1   0   4 2264.52 367.334   4
   1   0   5-243.095 180.463   4
  -1   0   5 28.9160 171.546   5
   1   0   6 41028.0 1896.26   4
  -1   0   6 42356.6 2088.97   5
  -1   0   7-14.2950 274.306   5
  -1   0   8 5057.79 950.652   5
   1   0   9-16.7247 246.792   5
  -1   0   9 59.0474 280.241   5
   1   0  10 27004.2 2538.68   5
  -1   0  10 27844.6 2621.05   5
   1   0 -11 91.7761 225.651   8
  -1   0  11-652.946 492.704   5
  -1   0 -11-115.618 137.609   8
   1   0  11-353.388 274.249   5
  -1   0 -12 5688.62 680.437   8
   1   0 -12 5314.82 694.546   8
  -1   0 -13 162.859 138.036   8
  -1   0 -14 3907.44 472.198  10
  -1   0 -15 127.639 124.587  10
   1   0 -15-105.639 113.016  10
   1   1   0 276.892 101.304   2
   1   1   0 339.268 79.4138   1
  -1  -1   1 86073.2 1845.50   2
   1   1   1 90148.1 1912.00   1
   1   1   1 86554.8 1924.70   2
   1   1   2 126748. 2799.30   1
   1   1  -2 123752. 2137.63   1
  -1  -1   3-66.7893 108.230   5
  -1   1   3 266.710 93.8075   1
   1  -1   3 121.194 194.697   4
   1   1  -3 261.243 109.286   1
  -1   1  -3 363.682 358.223   6
   1   1   3 626.316 288.255   1
   1   1  -3 510.437 231.295   6
  -1   1   3 285.552 117.696   5
   1   1  -4 106553. 2220.98   1
  -1   1   4 101890. 2655.10   1
  -1   1  -4 103039. 3254.05   1
   1  -1   4 103798. 2970.53   4
  -1   1  -4 105202. 3351.67   6
  -1   1   4 100212. 2701.11   5
  -1  -1   4 100454. 2734.92   5
  -1   1  -5 163939. 4223.87   1
  -1   1   5 142209. 4038.85   1
   1  -1   5 150350. 3976.98   4
  -1   1   5 142817. 3748.32   5
  -1  -1   5 148814. 3855.18   5
  -1   1  -5 158954. 4283.52   6
   1   1   5 143267. 3367.45   4
  -1   1   6 1152.01 353.899   5
  -1  -1   6 1221.72 393.547   5
   1  -1   6 1438.45 413.818   4
  -1  -1   7 15707.0 1431.28   5
   1  -1   7 15529.7 1335.69   4
  -1   1   7 14622.5 1360.68   5
  -1  -1   8 2777.63 694.487   5
  -1   1   8 4099.92 845.819   5
   1  -1   9 40243.3 2943.46   5
  -1  -1   9 40233.0 2945.89   5
  -1   1   9 37070.7 2782.76   5
   1   1   9 37919.5 2801.35   5
  -1   1  10 6476.31 1290.79   5
   1   1  10 6097.60 1190.18   5
  -1  -1  10 7779.66 1490.39   5
   1  -1  10 7151.65 1339.02   5
   1   1  11 22386.6 2462.65   5
   1  -1  11 20557.9 2404.35   5
  -1   1  11 19405.1 2352.77   5
   1   1 -11 21425.9 1355.85   8
  -1  -1  11 23780.3 2692.57   5
  -1   1 -11 23242.8 1361.56   8
   1  -1 -11 24662.5 1489.76   8
  -1  -1 -11 23549.6 1386.31   8
   1   1 -12 1770.32 432.105   8
  -1   1 -12 1556.93 395.301   8
  -1  -1 -12 2193.35 439.181   8
  -1  -1 -13 1000.33 277.060  10
  -1   1 -13 786.314 293.306   8
  -1  -1 -13 623.403 256.579   8
  -1  -1 -14 3514.07 426.771  10
   1  -1 -14 2823.18 382.290  10
  -1  -1 -15 2411.64 308.462  10
   1  -1 -15 2063.89 275.002  10
  -1   1 -15 2659.08 326.296  10
   1   1 -15 1936.38 264.718  10
   1   2   0 387.130 186.919   2
   1   2   1 1017.06 224.020   2
   1   2   2 166869. 3354.46   2
   1   2   2 160354. 3251.28   1
   1  -2   3 239257. 4617.60   4
  -1   2   3 232587. 3919.39   5
   1   2   3 241630. 4368.71   1
   1   2  -3 235416. 4989.19   6
  -1   2   3 215541. 2780.86   2
  -1   2  -3 221910. 5158.62   6
   1   2   3 224080. 4198.64   2
   1   2  -4 20307.1 1410.41   6
   1   2  -4 20051.2 1040.46   1
  -1   2   4 18631.3 1077.95   5
   1   2   4 18609.7 1246.79   1
  -1   2  -4 18842.0 1517.41   6
  -1   2   4 16248.9 989.932   1
   1  -2   4 18618.4 1278.98   4
  -1   2   4 17909.5 683.902   2
  -1  -2   4 19406.0 1121.21   5
   1   2  -5 230901. 5430.76   6
   1  -2   5 217643. 5369.74   4
  -1   2   5 216626. 4878.93   5
  -1   2  -5 211741. 5765.00   6
  -1  -2   5 224341. 5059.50   5
  -1   2   5 210618. 4943.33   1
   1  -2   6 164704. 4873.58   4
  -1  -2   6 176426. 4829.12   5
  -1   2   6 170671. 4652.49   5
  -1   2  -6 169359. 5026.52   6
   1  -2   7 1611.44 520.629   4
  -1  -2   7 1257.51 446.601   5
  -1   2   7 1582.64 452.831   5
  -1  -2   8 8702.47 1225.15   5
   1  -2   8 10172.1 1244.27   4
  -1   2   8 8937.68 1224.78   5
  -1  -2   9 20883.8 2196.09   5
  -1   2   9 21397.6 2142.34   5
   1   2   9 18278.1 1994.96   5
   1  -2   9 19562.9 2125.92   5
  -1  -2  10 15206.0 2093.88   5
  -1   2  10 13025.0 1877.81   5
   1   2  10 11639.5 1698.02   5
  -1   2 -10 14485.1 1047.94   8
   1  -2  10 12925.4 1856.90   5
   1   2 -10 14197.8 1038.84   8
   1   2  11 70736.3 4457.76   5
   1  -2  11 77843.2 4865.86   5
   1   2 -11 72064.0 2561.34   8
  -1   2 -11 71058.8 2490.31   8
  -1   2  11 74682.1 4671.69   5
  -1  -2  11 80491.6 5089.94   5
  -1  -2 -12 3434.56 496.055  10
   1   2 -12 3838.94 579.246   8
  -1   2 -12 3876.69 567.047   8
  -1  -2 -13 265.304 234.590  10
   1  -2 -13 228.976 159.803  10
  -1   2 -13 590.244 279.395   8
  -1   2 -14 264.491 199.956   8
   1  -2 -14 414.458 184.764  10
  -1  -2 -14 236.158 140.384  10
  -1   2 -15 1575.62 247.898  10
   1   2 -15 1270.72 230.671  10
   1  -2 -15 1473.25 226.144  10
  -1  -2 -15 1181.31 236.919  10
  -1  -3   0 56.1576 128.159   2
   1  -3  -1 12350.2 632.762   2
   1   3   1 13585.5 844.475   2
  -1  -3  -1 13883.6 875.026   2
   1   3  -2 11560.6 992.573   6
  -1   3  -2 11203.2 1099.58   6
   1  -3  -2 11451.5 561.714   2
   1   3   2 10167.1 738.918   2
   1  -3   2 9782.71 826.232   4
   1   3   3 451001. 7384.61   2
   1   3   3 437627. 7448.99   1
   1   3  -3 431500. 8512.67   6
   1  -3   3 438700. 7962.87   4
  -1   3  -3 437668. 8979.12   6
  -1   3   3 450331. 7031.57   5
  -1   3   4 54440.6 1983.76   5
   1   3  -4 47101.4 2446.77   6
  -1  -3   4 55743.1 2081.72   5
   1  -3   4 51940.2 2348.01   4
  -1   3  -4 50529.1 2733.63   6
   1   3   4 51252.0 2065.22   2
  -1  -3   5 523.747 214.153   5
   1  -3   5 749.679 361.515   4
  -1   3  -5 311.302 342.972   6
  -1   3   5 336.199 209.564   5
   1   3  -5 771.750 388.157   6
  -1   3  -6 29030.4 2178.79   6
   1  -3   6 30860.2 2092.02   4
   1   3  -6 29010.2 2007.78   6
  -1  -3   6 34711.4 2055.29   5
  -1   3   6 30535.6 1865.39   5
  -1   3  -7 6348.82 1092.87   6
  -1  -3   7 6712.01 1014.62   5
   1  -3   7 8015.89 1148.56   4
  -1   3   7 7261.54 1031.74   5
  -1   3   8 1693.48 571.755   5
   1   3   8 2061.79 588.159   5
   1  -3   8 2642.62 692.608   4
  -1  -3   8 2754.52 770.698   5
   1  -3   8 2054.05 699.329   5
   1  -3   9 15474.8 1743.32   4
   1   3   9 12449.8 1657.24   5
  -1   3   9 13584.4 1802.35   5
  -1  -3   9 16771.1 2137.66   5
   1  -3   9 16392.5 2025.59   5
   1   3  10 8672.64 1520.80   5
  -1  -3 -10 9066.38 809.890  10
  -1   3  10 6996.77 1374.90   5
   1  -3  10 7334.55 1502.78   5
  -1  -3  10 8085.14 1581.30   5
  -1   3 -10 7968.62 777.513   8
   1   3 -10 7394.06 752.304   8
   1   3  11 16788.2 2218.88   5
   1  -3 -11 15945.2 1081.74  10
  -1   3 -11 16181.1 1135.29   8
  -1  -3 -11 17227.4 1136.52  10
   1   3 -11 15753.6 1150.03   8
   1  -3  11 20387.1 2587.57   5
  -1   3  11 14261.6 2112.93   5
  -1  -3  11 17090.3 2448.90   5
   1  -3 -12 403.405 227.753  10
   1   3 -12-43.3817 170.033   8
  -1   3 -12-21.3897 174.792   8
  -1  -3 -12 53.9939 181.837  10
  -1   3 -13 2802.43 467.846   8
   1  -3 -13 2269.31 369.477  10
  -1  -3 -13 2537.27 394.669  10
   1   3 -13 2880.07 476.263   8
  -1  -3 -14 336.762 167.872  10
  -1   3 -14 4.68887 165.946   8
   1  -3 -14-43.2038 99.0281  10
  -1  -3 -15 542.821 147.920  10
  -1   3 -15 358.945 103.025  10
  -1   4   0-11.5799 235.648   6
   1  -4   0 25.8773 81.9004   4
  -1  -4   0 137.680 128.135   2
   1   4   0 97.2595 259.218   6
   1   4  -1 363308. 7467.72   6
  -1   4  -1 361992. 8212.04   6
  -1  -4   1 375097. 6913.59   2
   1  -4   1 370145. 6594.20   4
  -1  -4  -1 365354. 6773.80   2
   1  -4  -2 6357.18 524.656   2
  -1   4  -2 8495.73 1119.77   6
   1   4   2 7601.04 743.792   2
   1  -4   2 7076.42 758.593   4
   1   4  -2 5980.61 846.412   6
  -1   4  -3 22904.6 1892.10   6
   1   4   3 26947.0 1444.51   2
   1   4  -3 23022.2 1736.95   6
   1  -4   3 24943.9 1585.84   4
   1  -4   4 16032.0 1375.93   4
   1   4  -4 15593.4 1536.63   6
  -1   4  -4 13800.9 1553.58   6
  -1   4  -5 122176. 5069.34   6
   1   4  -5 112388. 4463.13   6
   1  -4   5 126256. 4484.13   4
  -1  -4   5 152592. 4343.79   5
  -1   4   5 139186. 3927.26   5
  -1   4  -6 2350.05 731.754   6
  -1  -4   6 4177.54 789.569   5
   1   4  -6 2551.71 688.181   6
   1  -4   6 2085.96 631.366   4
  -1   4   6 3809.07 716.614   5
   1  -4   7 7183.95 1140.96   5
   1   4  -7 5470.59 967.746   6
   1   4   7 7425.51 1115.50   5
  -1   4  -7 5899.96 1144.63   6
  -1   4   7 8113.55 1162.57   5
   1  -4   7 7540.24 1181.00   4
  -1  -4   7 8853.25 1276.02   5
  -1   4   8 11616.9 1479.47   5
  -1   4  -8 10746.7 1509.16   6
  -1  -4   8 11713.3 1637.43   5
   1   4   8 11883.0 1538.70   5
   1  -4   8 12489.9 1641.43   4
   1  -4   8 10680.5 1586.11   5
   1  -4   9 12946.2 1742.67   4
   1   4   9 10972.8 1631.63   5
  -1   4   9 13683.6 1848.78   5
   1  -4   9 13536.4 1899.18   5
  -1  -4   9 15985.3 2130.03   5
  -1   4 -10 282.443 161.835   8
   1  -4 -10 555.073 284.487  10
   1   4 -10 187.786 172.325   8
  -1  -4 -10 207.618 164.564  10
   1   4 -11 26171.0 1445.67   8
  -1  -4 -11 25874.4 1404.74  10
   1  -4 -11 27709.6 1429.11  10
  -1   4 -11 25509.3 1439.09   8
   1  -4 -12 3101.23 431.355  10
  -1  -4 -12 3037.97 449.899  10
  -1   4 -12 2764.78 473.865   8
   1   4 -12 2905.17 486.428   8
  -1   4 -13 7913.33 744.074   8
   1  -4 -13 8062.46 650.962  10
  -1  -4 -13 7990.20 665.882  10
   1  -4 -14 860.541 200.022  10
  -1   4 -14 822.370 222.856   8
  -1  -4 -14 785.296 186.651  10
   1  -5   0 5.35511 173.036   2
   1   5   0-3.87753 311.187   6
  -1   5   0-111.223 283.375   6
   1  -5   0 359.581 160.877   4
   1  -5   1 45087.0 1901.51   4
   1   5   1 45117.5 2375.02   6
   1   5  -1 45955.6 2498.00   6
  -1   5  -1 43859.6 2701.54   6
   1  -5  -1 38647.9 1632.06   2
   1  -5   2 6183.28 758.742   4
  -1   5  -2 7274.43 1192.46   6
   1   5  -2 5405.50 907.589   6
  -1   5  -3 1339.59 528.068   6
   1   5  -3 1594.51 568.691   6
   1  -5   3 1617.25 419.064   4
   1   5  -4 12174.3 1490.99   6
   1  -5   4 12151.6 1290.85   4
  -1   5  -4 13453.5 1721.40   6
  -1   5  -5 986.023 592.168   6
   1   5  -5 545.159 461.192   6
   1  -5   5 1231.98 503.391   4
  -1   5  -6-88.2971 535.646   6
   1   5  -6 257.168 366.678   6
   1  -5   6 126.175 262.318   4
   1  -5   7 180.934 346.032   4
   1   5  -7 424.716 330.205   6
  -1   5  -8-23.0657 283.992   6
   1  -5   8 210.817 479.422   4
  -1  -5   9 9009.06 1060.09   7
   1  -5  -9 7959.87 889.269  10
   1   5  -9 6028.48 657.478   8
  -1   5  -9 8269.40 790.275   8
  -1  -5  -9 7772.83 818.302  10
  -1   5 -10 15248.1 1091.93   8
   1  -5 -10 16580.7 1178.17  10
   1   5 -10 14167.9 1040.04   8
  -1  -5  10 15365.9 1410.19   7
  -1  -5 -10 15763.0 1126.35  10
   1  -5 -11 5819.40 662.031  10
  -1  -5 -11 6390.04 679.023  10
   1   5 -11 4503.51 599.077   8
  -1   5 -11 6152.04 692.056   8
   1   5 -12 74.9825 160.234   8
  -1  -5 -12-251.994 207.905  10
   1  -5 -12 223.974 213.607  10
  -1   5 -12 301.202 212.464   8
  -1   5 -13 335.898 218.322   8
  -1  -5 -13 358.474 172.595  10
   1  -5 -13 439.858 161.265  10
   1  -5 -14 189.573 86.9112  10
  -1  -5 -14 292.892 162.214  10
  -1   5 -14-104.983 164.961   8
   1   6   0 646.003 333.529   6
  -1   6   0-605.062 553.581   6
   1  -6   1 49745.3 2192.40   4
  -1   6   1 46499.0 2897.37   6
   1   6  -1 48255.8 2894.66   6
   1   6   1 49049.5 2811.49   6
  -1   6  -1 49808.2 3216.81   6
   1   6  -2 144443. 5388.81   6
   1  -6   2 154320. 4474.71   4
  -1   6  -2 158791. 6126.38   6
  -1   6  -3 8564.79 1453.49   6
   1  -6   3 7168.35 973.722   4
   1   6  -3 7826.99 1277.51   6
   1  -6   4 15819.9 1585.98   4
   1   6  -4 13268.4 1689.13   6
  -1   6  -4 14150.5 1906.16   6
   1  -6   5 14332.6 1649.82   4
  -1   6  -5 15758.1 2071.86   6
   1   6  -5 13635.8 1762.41   6
  -1   6  -6 86685.0 4975.54   6
   1  -6   6 84109.6 4410.48   4
   1   6  -6 88189.7 4396.80   6
   1  -6   7 682.444 576.898   4
   1   6  -7 1601.73 634.242   6
  -1   6  -7 1028.93 680.312   6
  -1  -6   8 69338.8 2902.91   9
  -1   6  -8 74740.2 4215.32   6
  -1   6  -8 70976.8 2409.76   8
  -1  -6  -8 69377.1 2848.32  10
  -1   6  -9 312.767 226.803   8
  -1  -6  -9 388.376 172.609  10
   1  -6  -9 493.223 235.310  10
  -1  -6  10 91.3353 213.274   7
   1   6 -10 692.417 249.694   8
  -1   6 -10 462.059 197.574   8
   1  -6 -10 626.163 265.585  10
  -1  -6 -10 326.245 222.767  10
  -1  -6 -11 792.266 264.850  10
   1  -6 -11 350.500 179.529  10
  -1  -6  11 776.590 362.300   7
   1   6 -11 594.349 284.066   8
  -1   6 -11 484.618 250.086   8
   1  -6 -12 25550.9 1194.12  10
  -1   6 -12 25817.8 1319.68   8
  -1  -6 -12 26512.9 1246.34  10
   1   6 -12 24448.4 1263.03   8
  -1  -6 -13 174.857 135.777  10
   1  -6 -13 89.5208 83.9180  10
  -1   6 -13 222.335 155.276   8
  -1  -6 -14-18.5195 79.9568  10
   1   7   0 55.9964 269.666   6
  -1   7   0 204.517 381.083   6
  -1   7   1 7591.71 1365.17   6
   1   7  -1 8413.82 1336.51   6
   1   7   1 8414.92 1326.43   6
  -1   7  -1 7977.16 1429.90   6
  -1   7  -2 14521.3 2034.55   6
   1   7   2 14120.7 1659.28   6
  -1   7   2 12361.9 1621.73   6
   1   7  -2 15313.2 1852.23   6
   1  -7   2 14000.4 1340.26   4
   1   7  -3 19957.2 2188.11   6
  -1   7  -3 18450.7 2360.52   6
   1  -7   3 22233.2 1848.79   4
  -1   7  -4 61562.5 4278.60   6
   1   7  -4 56553.1 3799.55   6
   1  -7   4 65254.6 3486.71   4
   1  -7   5 58972.3 3590.02   4
  -1   7  -5 60728.0 4368.49   6
   1   7  -5 64304.2 4079.02   6
   1   7  -6 2033.66 787.424   6
  -1   7  -6 1926.54 971.426   6
  -1   7  -7 16042.0 2187.71   6
  -1  -7  -7 19521.9 1568.84  10
  -1  -7   7 15905.3 1387.33   9
  -1  -7  -7 19479.7 1279.01  14
   1  -7  -7 17579.5 1160.00  14
   1  -7   7 18797.3 1528.35   9
   1   7  -7 17933.7 1941.45   6
  -1  -7   8 434.199 305.940   9
  -1  -7  -8 292.593 211.531  10
  -1   7  -8 765.212 591.821   6
   1  -7   8 234.519 311.143   9
  -1   7  -9 8909.48 803.892   8
  -1  -7  -9 9888.17 1010.42  10
  -1  -7   9 8669.45 1049.02   9
  -1  -7 -10 18152.1 1215.97  10
  -1   7 -10 16622.4 1092.63   8
  -1  -7  10 14995.1 1347.87   7
  -1   7 -11 19832.3 1136.81   8
  -1  -7 -11 21107.5 1171.28  10
  -1  -7  11 19635.6 1452.48   7
  -1  -7  12 456.682 273.205   7
  -1   7 -12 675.177 246.193   8
  -1  -7 -12 471.299 176.141  10
  -1  -7 -13-166.652 126.984  10
  -1   7 -13 18.2476 127.976   8
  -1   8   0-97.0977 374.963   6
   1   8   0-69.4222 435.464   6
   1   8  -1 17727.9 2145.54   6
   1   8   1 16311.3 1952.58   6
  -1   8   1 17209.7 2132.00   6
  -1   8  -1 14837.6 2153.18   6
  -1   8   2-208.010 450.262   6
   1   8  -2-270.082 371.998   6
   1   8   2 662.639 404.795   6
  -1   8  -2 400.716 425.928   6
  -1   8  -3 42895.3 3809.75   6
   1   8  -3 42407.8 3453.77   6
   1   8   3 43487.3 3200.44   6
  -1   8   3 42074.4 3316.74   6
   1   8  -4 42277.5 3449.84   6
  -1   8  -4 38533.0 3639.49   6
   1   8   4 36720.8 3033.95   6
  -1   8   4 37166.5 3128.38   6
  -1   8  -5 113225. 6312.36   6
   1   8  -5 111281. 5662.96   6
  -1   8  -6 22930.0 2759.62   6
  -1  -8  -6 18812.6 1283.43  14
   1  -8   6 18999.3 1609.55   9
   1  -8  -6 20718.2 1298.00  14
  -1  -8   6 21411.7 1645.65   9
   1  -8   6 18483.6 1627.68  11
  -1  -8  -6 19157.0 1416.62  10
  -1   8  -7 13548.4 2034.04   6
  -1  -8  -7 12238.4 1068.45  14
  -1  -8  -7 13548.4 1322.09  10
   1  -8   7 11228.6 1235.89   9
  -1  -8   7 10567.2 1188.17   9
   1  -8  -7 10863.4 955.177  14
   1  -8  -8 2555.88 454.964  14
  -1  -8  -8 2680.03 493.911  14
  -1  -8   8 2223.51 526.788   9
   1  -8   8 2749.13 658.774   9
  -1  -8  -8 3360.24 717.431  10
  -1  -8  -9 2963.97 531.956  10
   1  -8   9 2048.95 498.323   9
  -1  -8   9 2076.81 540.743   9
  -1  -8   9 2470.42 596.130   7
  -1  -8  10 6627.60 872.554   7
  -1  -8 -10 6983.53 723.736  10
  -1  -8 -11 21347.7 1084.38  10
  -1  -8  11 18913.8 1359.68   7
   1  -8  11 18961.7 1258.46   7
  -1  -8 -12 8746.49 580.032  10
  -1  -8  12 8059.28 760.130   7
  -1   9   0-275.707 773.004   6
  -1   9   1 14112.2 2087.49   6
  -1   9  -1 13903.7 2141.02   6
  -1   9  -2 510.178 697.679   6
  -1   9   2 278.078 396.093   6
   1  -9   3 127529. 4147.72   9
   1  -9  -3 135982. 3758.31  14
   1  -9   3 128823. 4558.15  11
  -1   9   3 125160. 6132.53   6
  -1   9  -3 120301. 6815.38   6
  -1  -9  -3 125555. 3535.64  10
  -1  -9   3 130718. 4054.30   9
  -1  -9  -3 136600. 3877.08  14
  -1  -9   3 128709. 4689.46  11
  -1   9  -4 9695.61 1913.57   6
  -1  -9  -4 10463.9 954.908  10
   1  -9   4 9315.77 1103.02   9
  -1  -9  -4 10987.9 1002.78  14
  -1   9   4 7592.59 1617.10   6
   1  -9  -4 9510.25 908.297  14
  -1  -9   4 10807.9 1333.30  11
   1  -9   4 9882.20 1208.94  11
  -1  -9   4 9221.61 1053.26   9
   1  -9   5 1571.70 496.883   9
   1  -9   5 1220.04 481.698  11
  -1  -9   5 1606.19 548.298  11
  -1  -9  -5 1185.83 359.576  10
  -1  -9   5 1393.17 498.748   9
  -1   9   5 541.316 565.873   6
   1  -9  -5 1842.17 393.735  14
  -1  -9  -5 1715.67 390.666  14
  -1   9  -5 1460.48 809.478   6
   1  -9  -6 16652.9 1216.34  14
   1  -9   6 15648.9 1558.58  11
  -1  -9  -6 18039.1 1358.33  10
  -1  -9   6 16004.4 1488.42   9
  -1  -9  -6 17430.3 1302.68  14
  -1   9   6 16896.0 2475.59   6
  -1   9  -6 15393.8 2225.86   6
   1  -9   6 16785.3 1580.78   9
  -1  -9  -7 877.293 398.545  10
  -1  -9   7 418.459 256.804   9
  -1  -9  -7 655.728 301.429  14
   1  -9   7 285.115 278.817   9
   1  -9  -7 206.683 186.683  14
  -1  -9   8 951.626 382.010   9
  -1  -9  -8 1155.89 336.109  14
  -1  -9  -8 1420.75 546.388  10
   1  -9   8 1200.46 393.615   9
   1  -9  -8 1037.14 321.289  14
   1  -9   9 326.506 270.152   9
  -1  -9  -9 914.404 330.430  10
  -1  -9   9-66.7449 344.891   7
  -1  -9  10 2446.90 549.426   7
  -1  -9 -10 3588.69 453.270  10
   1  -9  10 3318.85 574.318   7
   1  -9  10 2404.50 473.068   9
  -1  -9 -11 8667.52 585.558  10
   1  -9  11 7752.26 710.036   7
  -1  -9  11 8242.22 833.832   7
  -1 -10   0 156.951 238.529  11
  -1  10   0-580.828 675.846   6
   1 -10   0-194.839 243.035  14
  -1 -10   0-70.9627 231.300  14
   1 -10  -1 9314.75 1016.47  14
  -1 -10   1 9821.40 979.829   9
  -1 -10   1 8641.86 1141.07  11
  -1  10   1 8814.03 1644.04   6
  -1 -10  -1 10812.9 1132.81  14
   1 -10   1 10504.5 1028.83   9
  -1  10  -1 8182.92 1766.89   6
  -1 -10  -2 7090.77 885.689  14
  -1 -10   2 5757.67 1005.03  11
  -1  10  -2 4897.68 1464.59   6
   1 -10   2 6537.62 845.665   9
   1 -10   2 6315.44 1008.74  11
   1 -10  -2 6977.58 851.573  14
  -1 -10   2 7454.46 888.164   9
  -1  10   2 7482.05 1566.34   6
  -1 -10   3 47427.4 2877.03  11
  -1 -10  -3 49233.8 2319.47  14
  -1  10  -3 43635.3 4065.88   6
   1 -10   3 46808.4 2766.29  11
   1 -10  -3 46520.5 2176.98  14
  -1  10   3 43968.8 3684.19   6
  -1 -10   3 47739.5 2397.98   9
  -1 -10  -3 44719.0 1968.78  10
   1 -10   3 42267.8 2332.36   9
  -1 -10  -4 1706.58 388.420  10
   1 -10   4 2128.58 598.675  11
  -1 -10   4 1961.96 641.602  11
  -1 -10  -4 1643.52 435.258  14
  -1 -10   4 1433.18 439.079   9
   1 -10   4 1032.56 410.838   9
   1 -10  -4 2234.44 486.530  14
  -1 -10  -5 33411.5 1735.60  10
   1 -10   5 30756.9 2208.42  11
   1 -10  -5 31779.3 1717.34  14
   1 -10   5 27173.6 2000.49   9
  -1 -10   5 30374.7 2063.44   9
  -1 -10  -5 31510.9 1791.90  14
  -1 -10  -6 17938.1 1313.63  14
   1 -10  -6 18941.4 1277.76  14
   1 -10   6 19316.2 1679.34   9
  -1 -10  -6 21158.3 1422.47  10
  -1 -10   6 18421.4 1630.48   9
  -1 -10   7 8280.98 1091.45   9
   1 -10  -7 7652.33 808.018  14
   1 -10   7 8576.30 1090.43   9
  -1 -10  -7 7654.18 808.425  14
   1 -10   8 11529.3 1176.83   9
  -1 -10  -8 11756.7 956.318  14
   1 -10  -8 10071.2 846.952  14
  -1 -10   8 12137.8 1259.12   7
  -1 -10  -8 14896.1 1305.87  10
   1 -10  -9 360.979 181.816  14
  -1 -10  -9 697.738 247.100  10
   1 -10   9 813.396 321.970   9
  -1 -10   9 580.004 296.154   7
  -1 -10  10 7582.84 839.091   7
  -1 -10 -10 7933.56 564.579  10
   1 -10  10 5961.63 659.418   7
   1 -11   0-198.116 242.042  11
  -1 -11   0-359.643 417.238  14
  -1 -11   0 53.2388 237.143  11
   1 -11   0-35.6583 272.167  14
  -1 -11   1 1772.50 550.352  11
  -1 -11  -1 883.311 383.368  14
   1 -11   1 1053.87 361.184   9
   1 -11   1 1370.93 558.574  11
   1 -11  -1 1143.47 366.192  14
  -1 -11  -2 3311.36 642.277  14
  -1 -11   2 3241.86 776.568  11
   1 -11  -2 2537.44 510.496  14
   1 -11   2 3468.56 643.906   9
   1 -11   2 3463.81 767.890  11
  -1 -11   2 3778.84 635.711   9
  -1 -11   3 759.310 397.879   9
  -1 -11   3 707.613 430.038  11
   1 -11   3 637.186 488.576  11
   1 -11  -3 837.366 372.965  14
   1 -11   3 802.347 336.319   9
  -1 -11  -3 368.447 205.088  14
   1 -11   4 1382.78 459.811   9
   1 -11   4 1185.05 524.940  11
  -1 -11  -4 918.795 304.681  14
  -1 -11   4 1924.69 545.514   9
   1 -11  -4 725.511 309.049  14
   1 -11   5 1732.73 550.997   9
   1 -11   5 1689.67 589.595  11
  -1 -11  -5 1623.41 446.909  14
  -1 -11   5 1636.33 520.402   9
   1 -11  -5 806.674 276.293  14
  -1 -11  -6 2469.30 472.730  14
   1 -11  -6 2200.71 438.885  14
  -1 -11  -6 4233.17 624.816  10
  -1 -11   6 2732.29 636.782   9
   1 -11   6 2556.56 689.228   9
  -1 -11  -7 1325.84 427.726  10
   1 -11   7 1014.04 400.029   9
  -1 -11   7 1066.47 460.547   7
  -1 -11  -7 978.977 283.357  14
   1 -11  -7 1021.80 313.416  14
  -1 -11   8 3143.29 621.707   7
  -1 -11  -8 3978.48 507.991  10
   1 -11  -8 3448.51 428.745  14
   1 -11   8 4815.48 703.051   9
   1 -11   9 5709.92 650.237   7
  -1 -11   9 5867.77 760.336   7
   1 -12   0-105.136 279.089  11
  -1 -12  -1-149.909 278.073  14
   1 -12  -1 592.258 372.163  11
   1 -12   1 704.139 532.334  11
   1 -12  -1 430.121 261.171  14
  -1 -12   1 643.694 403.822  11
   1 -12   2 18446.1 1651.41  11
  -1 -12  -2 18596.0 1402.88  14
   1 -12  -2 15720.8 1374.12  11
   1 -12  -2 16673.0 1303.39  14
   1 -12   2 18273.8 1295.20   9
   1 -12  -3 6171.21 748.976  14
   1 -12   3 5584.55 770.850   9
  -1 -12  -3 5798.09 737.235  14
   1 -12   3 6804.94 1004.78  11
   1 -12  -3 7075.50 854.010  11
   1 -12   4 24587.3 1834.99  11
   1 -12   4 18956.1 1448.55   9
   1 -12  -4 23350.1 1397.62  14
  -1 -12  -4 22532.0 1424.91  14
  -1 -12   4 21432.7 1437.51   7
  -1 -12   5 2624.36 532.489   7
  -1 -12  -5 2902.82 520.186  14
   1 -12   5 3639.28 675.460   9
   1 -12  -5 3569.58 533.285  14
  -1 -12   6 6602.40 803.373   7
   1 -12  -6 7182.40 677.533  14
   1 -12   6 5545.06 759.444   9
  -1 -12   7 468.142 314.072   7
   1 -12   7 221.328 247.014   9
   1 -12  -7 2.91720 146.884  14
  -1 -12   8 6659.00 708.676   7
   1 -12   8 7508.01 687.895   7
   1 -13   0 128.884 314.700  11
   1 -13   1 2059.57 537.078  11
   1 -13  -1 2047.26 416.503  14
   1 -13  -1 2440.65 506.680  11
   1 -13   2 11675.3 1186.70  11
   1 -13  -2 10076.1 904.591  11
   1 -13  -2 8985.40 857.430  14
   1 -13   3 9890.74 855.346   9
   1 -13  -3 10628.1 884.408  14
   1 -13  -4 8073.69 721.321  14
   1 -13   4 6870.83 751.963   9
   1 -13  -5 9235.50 702.065  14
   2   0   0 188258. 3393.15   2
   2   0  -1 137.242 102.462   2
  -2   0  -2-148.536 388.288   1
  -2   0   2 488079. 3404.79   2
  -2   0   3 121.744 113.908   5
   2   0   3 253.396 165.523   4
  -2   0   3 226.767 111.872   2
  -2   0   3 309.487 104.910   1
  -2   0  -3 321.480 234.634   1
  -2   0   4 118227. 3295.67   5
   2   0   4 120736. 3558.13   4
  -2   0   5 118.657 181.485   5
   2   0   5 111.023 182.899   4
  -2   0   6 3315.19 642.576   5
   2   0   6 1758.64 493.099   4
  -2   0   7 222.253 214.815   5
   2   0   7-260.445 237.580   4
  -2   0   8 82112.0 3861.86   5
  -2   0   9-47.8560 238.874   5
  -2   0 -10 14445.4 1024.83   8
  -2   0  10 12880.9 1787.30   5
   2   0 -10 14037.9 1087.68   8
   2   0  11 10.1566 262.847   5
  -2   0  11 94.4841 418.814   5
  -2   0 -11-105.924 151.621   8
  -2   0 -12 9111.78 827.380   8
  -2   0 -13-64.5151 153.823   8
  -2   0 -13-19.3193 123.371  10
  -2   0 -13 8.62945 154.023  15
  -2   0 -14 2008.79 328.436  10
   2   0 -14 1499.54 272.917  10
  -2   0 -15 78.5008 102.451  10
   2   0 -15 179.928 119.802  10
   2   1   0 529148. 8115.80   2
  -2  -1   0 558102. 7707.78   1
   2  -1  -1 62717.2 1316.63   2
  -2  -1   1 58508.3 1655.43   2
   2   1  -1 65010.0 1792.42   2
   2   1   1 59269.5 1825.46   2
  -2  -1   2 652946. 9084.07   2
  -2  -1  -2 638791. 10078.5   3
  -2   1  -2 641312. 10156.2   3
  -2   1   2 649256. 9653.40   5
  -2  -1   2 657669. 9738.46   5
  -2   1   3 172261. 3951.89   5
  -2  -1   3 177232. 4057.00   5
  -2   1  -3 172788. 4505.31   6
   2  -1   3 177479. 4480.19   4
  -2   1  -3 169157. 4169.80   3
  -2  -1   3 181912. 3491.42   2
   2   1   4 154124. 3930.64   4
  -2   1   4 163440. 3406.11   1
  -2   1  -4 151140. 4470.97   1
  -2   1   4 147003. 3769.32   5
   2  -1   4 157008. 4396.06   4
  -2   1  -4 160745. 4392.55   6
  -2  -1   4 160243. 3951.82   5
   2  -1   5 11596.5 1163.66   4
   2   1   5 10654.6 967.498   4
  -2   1   5 10752.4 989.999   5
  -2  -1   5 10420.4 988.945   5
  -2   1  -5 12543.5 1118.90   6
  -2  -1   6 66206.3 2846.54   5
   2  -1   6 69219.9 3044.33   4
  -2   1   6 63653.1 2757.85   5
   2  -1   7 12618.4 1342.82   4
  -2  -1   7 12160.6 1337.03   5
  -2   1   7 11575.3 1266.76   5
  -2  -1   8 97626.5 4324.16   5
  -2   1   8 99054.8 4271.28   5
   2  -1   8 99710.5 4078.25   4
  -2   1   9 32974.2 2633.02   5
  -2  -1   9 37623.1 2878.30   5
  -2   1 -10 11110.2 925.297   8
  -2   1  10 8962.07 1536.91   5
   2   1 -10 11112.1 933.740   8
  -2  -1  10 11973.3 1792.70   5
  -2   1 -11 20149.0 1261.89   8
  -2   1  11 17056.3 2187.00   5
   2  -1  11 18978.2 2268.42   5
  -2  -1  11 18317.0 2340.67   5
   2   1 -11 19357.2 1297.81   8
   2   1  11 19095.7 2250.10   5
  -2  -1 -12 1839.28 372.790  10
  -2  -1 -12 2150.22 371.417  15
  -2   1 -12 1801.34 390.787   8
  -2  -1 -13 5428.95 574.928  10
  -2   1 -13 5769.74 649.866   8
  -2   1 -14 13409.5 873.351   8
  -2   1 -14 13279.7 798.584  10
  -2  -1 -14 13242.7 810.680  10
   2  -1 -14 10768.5 684.725  10
  -2   1 -14 13777.1 747.680  15
   2   1 -15-72.0674 83.4021  10
   2  -1 -15-102.753 111.929  10
  -2   1 -15 164.932 107.598  10
  -2  -1 -15 68.9701 97.6068  10
   2   2   0 178959. 3241.90   1
   2   2   0 186872. 3809.21   2
   2  -2   1 242879. 5201.51   4
   2   2   1 240836. 4455.43   1
   2   2  -1 251551. 3721.57   1
   2   2   1 243525. 4691.58   2
  -2  -2   1 235525. 4552.38   2
   2   2   2 34421.2 1500.00   1
  -2   2  -2 32592.0 1815.83   6
  -2  -2   2 30026.2 1300.99   2
   2  -2   2 32298.4 1707.58   4
  -2  -2   2 30257.4 1421.71   5
  -2   2  -2 32131.5 1566.52   3
  -2   2   2 28899.7 1341.17   5
   2   2   2 33748.1 1475.99   2
  -2  -2   3 4863.10 527.110   2
   2   2   3 3134.75 560.623   1
  -2   2  -3 3263.63 511.256   3
   2  -2   3 3527.87 629.186   4
   2   2  -3 5371.45 576.112   6
  -2   2   3 4921.88 562.315   5
   2   2   3 3437.92 535.805   2
  -2   2  -3 2336.62 560.061   6
  -2  -2   3 5024.15 592.069   5
   2  -2   4 85108.7 3283.09   4
  -2   2   4 83676.0 2698.38   5
  -2   2  -4 83701.5 3483.13   6
  -2  -2   4 87165.4 2839.79   5
  -2   2  -5 13144.8 1318.22   6
  -2  -2   5 12303.0 1112.43   5
   2  -2   5 13551.6 1347.45   4
  -2   2   5 10766.8 1004.35   5
   2  -2   6 9016.96 1167.35   4
  -2   2  -6 8184.35 1100.92   6
  -2  -2   6 9896.95 1106.47   5
  -2   2   6 9557.04 1058.15   5
   2  -2   7 42856.7 2676.25   4
  -2  -2   7 43850.4 2645.24   5
  -2   2   7 42067.1 2496.45   5
  -2   2  -7 39172.5 2386.72   6
  -2   2   8-308.651 380.207   5
  -2  -2   8-84.5078 258.995   5
   2  -2   8-88.3468 284.572   4
  -2  -2   9 3840.53 985.154   5
  -2   2   9 2997.11 830.216   5
   2  -2   9 3021.77 693.591   4
  -2   2  10 107.491 524.491   5
  -2  -2 -10 617.230 246.590  15
   2  -2  10 575.778 435.503   5
   2   2  10 643.063 504.868   5
   2   2 -10 998.579 306.937   8
  -2  -2  10 1013.62 470.848   5
  -2   2 -10 1446.97 346.753   8
   2   2  11 9446.27 1598.95   5
   2  -2  11 8097.49 1487.99   5
  -2  -2  11 9240.22 1681.21   5
   2   2 -11 9574.61 895.428   8
  -2  -2 -11 10003.6 846.294  10
  -2  -2 -11 9625.38 792.287  15
  -2   2  11 9166.41 1636.35   5
  -2   2 -11 9747.12 883.042   8
  -2   2 -12 681.303 244.412   8
  -2  -2 -12 1146.03 310.444  10
   2  -2 -13 8401.20 682.056  10
  -2  -2 -13 9337.61 752.262  10
  -2   2 -13 8934.70 787.667   8
  -2   2 -14 423.849 158.699   8
  -2  -2 -14-44.2257 124.584  10
   2  -2 -14 245.388 117.284  10
  -2   2 -14 139.023 123.090  10
  -2   2 -14 42.2645 111.185  15
  -2  -2 -15 380.434 143.850  10
  -2   2 -15 196.333 98.5579  10
   2   2 -15 173.884 85.9736  10
  -2  -3   0 11023.7 887.313   2
  -2   3   0 11635.9 1135.99   6
  -2   3  -1 40436.4 2253.75   6
   2  -3   1 35654.4 1723.74   4
  -2  -3  -1 37672.0 1750.44   2
   2   3   1 41431.8 1748.13   2
   2   3   1 37104.0 1409.47   1
  -2  -3   1 39605.8 1685.51   2
  -2   3   2 560.506 247.566   5
  -2  -3   2 895.032 288.465   2
   2  -3   2 969.804 375.501   4
  -2   3  -2 687.679 294.872   3
   2   3   2 865.050 283.661   2
  -2   3  -2 965.841 454.141   6
   2   3   2 930.682 268.333   1
  -2  -3   2 1138.25 295.246   5
   2   3  -3 26794.7 1581.12   6
  -2  -3   3 29457.8 1506.26   2
  -2   3  -3 23789.4 1849.42   6
   2  -3   3 23205.3 1638.59   4
  -2   3  -3 23494.2 1436.79   3
  -2   3   3 24824.4 1302.70   5
  -2  -3   3 25945.2 1382.19   5
   2   3  -4 45990.0 2135.13   6
  -2   3  -4 39249.6 2525.82   6
   2  -3   4 41432.6 2350.10   4
  -2  -3   4 47255.6 2097.59   5
  -2   3   4 42910.7 1907.38   5
   2  -3   5 190787. 5833.55   4
  -2   3  -5 182457. 6108.05   6
  -2  -3   5 208394. 5302.92   5
   2   3  -5 203246. 5051.58   6
  -2   3   5 194889. 4973.34   5
  -2   3   6 219.956 224.098   5
   2  -3   6 701.183 500.505   4
  -2  -3   6 31.5811 244.097   5
  -2   3  -6 385.461 398.372   6
  -2  -3   7 4000.54 814.052   5
  -2   3   7 3069.55 691.280   5
  -2   3  -7 2956.77 779.707   6
   2  -3   7 5677.10 1037.72   4
  -2   3   8 4940.26 982.665   5
   2  -3   8 4518.53 989.240   4
  -2  -3   8 4164.29 942.722   5
   2  -3   9 22769.2 2213.96   4
  -2   3   9 23632.3 2358.22   5
  -2  -3   9 25711.4 2598.38   5
  -2   3  10 305.074 431.535   5
  -2  -3  10 160.917 645.602   5
  -2   3 -10 112.400 148.703   8
   2  -3  10 86.5634 378.246   5
   2   3  10-35.2366 235.977   5
  -2  -3 -10 43.8315 165.085  10
   2   3 -10 98.7293 131.429   8
  -2   3 -11 13268.3 1029.86   8
  -2  -3 -11 14783.2 1024.02  10
   2  -3 -11 11926.0 905.805  10
   2   3 -11 12287.3 999.398   8
  -2  -3 -12 162.622 153.768  10
   2  -3 -12 273.136 129.459  10
  -2   3 -12 367.087 258.415   8
  -2   3 -13 10567.0 847.983   8
   2  -3 -13 7849.13 635.098  10
  -2  -3 -13 10181.0 758.579  10
  -2  -3 -14 48.6839 107.478  10
  -2   3 -14 264.880 179.307   8
  -2  -3 -15 8205.23 479.501  10
  -2   4   0 148403. 4825.93   6
   2   4   0 162439. 3924.06   6
   2  -4   0 149978. 3664.31   4
   2   4  -1 86547.6 2849.24   6
  -2   4  -1 88897.6 3707.27   6
   2   4   1 86574.6 2788.00   6
   2  -4   1 81573.3 2807.14   4
  -2   4  -2 1376.52 361.939   3
   2   4  -2 1247.99 361.756   6
  -2   4  -2 559.928 435.546   6
   2  -4   2 1546.64 399.358   4
   2  -4   3 38565.1 2259.33   4
   2   4  -3 46428.4 2387.38   6
  -2   4  -3 41442.9 2720.79   6
   2  -4   4 2858.94 670.430   4
  -2   4  -4 2398.47 845.360   6
   2   4  -4 3462.83 666.236   6
  -2   4   4 3130.74 502.982   5
  -2  -4   4 3200.60 563.492   5
  -2   4   5 14979.6 1260.49   5
   2   4  -5 14666.6 1328.50   6
  -2   4  -5 15288.1 1792.01   6
   2  -4   5 15816.7 1671.97   4
  -2  -4   5 16105.3 1366.64   5
   2   4  -6 13136.5 1324.86   6
  -2  -4   6 13739.6 1424.25   5
   2  -4   6 13970.3 1651.27   4
  -2   4  -6 11989.3 1600.06   6
  -2   4   6 13121.4 1317.50   5
  -2  -4   7 14053.7 1630.02   5
  -2   4   7 14798.4 1579.61   5
  -2   4  -7 13753.1 1705.10   6
   2  -4   7 14037.9 1736.36   4
  -2  -4   8 1957.16 712.898   5
   2  -4   8 3604.10 965.422   4
  -2   4   8 1709.55 560.392   5
  -2   4  -8 1776.83 620.226   6
   2  -4   9 32826.1 2876.68   4
  -2  -4   9 39303.3 3359.46   5
   2  -4   9 36457.2 3180.92   5
  -2   4   9 32319.5 2832.73   5
  -2  -4  -9 35252.3 1686.02  10
   2   4  -9 33255.7 1575.39   8
  -2  -4   9 35228.5 2112.21   7
   2   4   9 32813.6 2857.06   5
   2   4 -10 711.483 238.154   8
   2  -4  10 1019.38 613.107   4
  -2  -4 -10 873.357 237.895  10
  -2  -4  10 337.380 272.816   7
  -2   4 -10 621.889 277.479   8
   2   4 -11 112.962 151.820   8
  -2  -4 -11-149.072 159.851  10
  -2   4 -11 17.4743 210.374   8
  -2  -4 -12 7946.57 724.519  10
  -2   4 -12 8750.09 807.774   8
  -2  -4 -13 3462.89 445.291  10
  -2   4 -13 2841.35 446.922   8
  -2   4 -14 4136.51 464.139   8
  -2  -4 -14 4341.27 427.045  10
  -2   5   0 230860. 6854.56   6
   2  -5   0 235706. 5034.43   4
  -2   5   1 7047.84 1070.53   6
  -2   5  -1 7961.87 1275.16   6
   2  -5   1 8345.72 891.488   4
  -2   5  -2 145723. 5611.05   6
   2  -5   2 135902. 4267.67   4
   2  -5   3 695.967 342.763   4
   2   5  -3 1041.96 351.508   6
  -2   5  -3 577.114 493.368   6
   2   5  -4 24458.5 1896.85   6
   2  -5   4 24557.6 2003.70   4
  -2   5  -4 27755.8 2591.60   6
   2   5  -5 16271.3 1581.32   6
  -2   5  -5 16299.4 2008.72   6
   2  -5   5 16802.1 1798.72   4
   2   5  -6 50739.2 2735.52   6
  -2   5  -6 51166.6 3672.98   6
   2  -5   6 50581.6 3384.01   4
   2  -5   7 5011.40 1169.19   4
  -2   5  -7 4602.80 1105.08   6
  -2   5  -8 90087.6 4536.20   6
   2  -5   8 88025.7 4889.35   4
   2   5  -9 4940.45 608.167   8
   2  -5   9 5970.71 1314.50   4
  -2  -5  -9 6331.31 735.917  10
  -2  -5   9 5801.33 857.172   7
   2   5 -10 2163.84 422.669   8
  -2  -5  10 2149.39 528.959   7
  -2  -5 -10 2351.42 440.343  10
  -2   5 -10 2165.19 441.481   8
  -2  -5  11 1771.11 513.326   7
   2   5 -11 1307.41 330.344   8
  -2  -5 -11 2185.65 404.441  10
  -2   5 -11 1586.14 380.244   8
  -2   5 -12 6964.70 697.498   8
  -2  -5 -12 7602.72 684.196  10
  -2   5 -13 5298.21 562.729   8
  -2  -5 -13 5029.70 497.636  10
  -2   5 -14 18477.9 895.415   8
  -2  -5 -14 16512.1 761.757  10
  -2   6   0 1909.57 687.366   6
  -2   6  -1 31354.7 2745.66   6
  -2   6   1 31732.9 2550.23   6
   2  -6   1 35964.2 1950.91   4
  -2   6  -2 2911.76 896.757   6
   2  -6   2 3452.25 655.955   4
   2  -6   3 12532.6 1395.71   4
  -2   6  -3 11195.4 1792.57   6
   2  -6   4 8015.91 1220.14   4
  -2   6  -4 9946.10 1692.66   6
  -2   6  -5 5571.97 1221.26   6
   2  -6   5 4538.59 952.908   4
   2  -6   6 13074.9 1814.74   4
  -2   6  -6 13592.4 2039.44   6
  -2   6  -7 275.096 592.135   6
   2  -6   7-50.7807 509.271   4
  -2   6  -8 15787.9 1988.48   6
  -2  -6   8 15536.8 1371.02   7
  -2  -6  -8 12297.5 1077.72  10
   2  -6   8 14505.5 2055.24   4
  -2  -6   8 14807.2 1325.48   9
  -2  -6   9 974.233 391.380   7
  -2   6  -9 1003.96 475.124   6
   2  -6   9 826.039 590.337   4
  -2  -6  -9 1881.64 461.240  10
  -2   6  -9 1178.36 358.797   8
  -2  -6 -10 211.506 138.987  10
  -2   6 -10 141.335 201.495   8
  -2  -6  10-147.070 336.303   7
  -2   6 -11-101.360 164.566   8
  -2  -6 -11 175.005 209.616  10
  -2  -6  11-36.2094 231.987   7
  -2  -6  12 2074.51 493.709   7
  -2  -6 -12 2766.87 403.382  10
  -2   6 -12 2549.81 412.114   8
  -2   6 -13 3449.38 414.022   8
  -2  -6 -13 3098.51 365.558  10
  -2   7   0 52499.0 3652.99   6
  -2   7  -1 394.516 398.821   6
  -2   7   1 1049.28 559.174   6
  -2   7  -2 124142. 6151.14   6
  -2   7   2 121690. 5393.42   6
   2  -7   2 128736. 4484.80   4
  -2   7  -3 18172.4 2340.87   6
   2  -7   3 18479.9 1785.28   4
   2  -7   4 7574.12 1223.26   4
  -2   7  -4 7774.75 1641.49   6
   2  -7   5 475.817 399.362   4
  -2   7  -5 857.277 664.463   6
  -2   7  -6 33451.0 3374.77   6
   2  -7   6 33522.3 3018.41   4
   2  -7   7 15538.5 1441.40  11
   2  -7   7 15973.2 2170.86   4
  -2  -7   7 17229.8 1433.72   9
   2  -7   7 16229.5 1415.96   9
  -2  -7  -7 16384.1 1180.66  14
   2  -7  -7 15751.5 1087.12  14
  -2  -7  -7 14158.8 1236.24  10
  -2   7  -7 15504.9 2223.82   6
  -2  -7   8 80899.9 3313.64   9
  -2  -7   8 73394.7 3215.36   7
  -2   7  -8 84744.6 4776.66   6
  -2  -7  -8 79363.6 2943.85  10
   2  -7   8 81383.7 3269.65   9
  -2  -7   9 7502.59 1009.64   7
  -2  -7  -9 6630.46 796.615  10
  -2   7  -9 7168.47 744.644   8
  -2  -7  10 1721.56 490.590   7
  -2  -7 -10 1618.89 368.735  10
  -2   7 -10 1425.63 380.227   8
  -2  -7  11 1064.06 392.776   7
  -2  -7 -11 578.806 222.487  10
  -2   7 -11 849.066 253.792   8
  -2  -7  12 6979.42 777.468   7
  -2  -7 -12 9351.96 660.386  10
  -2   7 -12 8559.00 666.862   8
  -2   7 -13 4429.53 406.805   8
  -2  -7 -13 4652.60 394.030  10
  -2   8   0 14876.3 2097.77   6
  -2   8  -1 4063.68 1236.75   6
  -2   8   1 3299.12 971.696   6
  -2   8  -2 505.591 590.260   6
  -2   8   2-320.680 389.675   6
  -2   8  -3 19939.6 2630.85   6
   2  -8   3 17813.5 1805.76   4
  -2   8   3 19783.4 2305.51   6
   2  -8   4 3218.31 876.657   4
  -2   8  -4 4266.20 1170.93   6
  -2   8   4 2526.03 894.026   6
   2  -8   5 53987.1 2729.23   9
   2  -8  -5 51513.0 2078.65  14
  -2  -8  -5 52071.4 2220.54  14
   2  -8   5 49393.0 2560.85  11
  -2   8  -5 50329.5 4289.64   6
  -2  -8  -5 51067.9 2376.15  10
   2  -8   5 46064.9 3424.95   4
  -2  -8   5 52038.8 2485.47   9
  -2  -8  -6 8260.17 871.758  14
  -2  -8   6 7342.70 945.861   9
  -2  -8  -6 6630.99 917.376  10
  -2   8  -6 6742.19 1563.51   6
   2  -8   6 7969.52 1034.01  11
   2  -8   6 6763.28 976.193   9
   2  -8  -6 7844.43 783.628  14
   2  -8  -7 444.369 222.688  14
  -2  -8  -7 754.717 322.273  14
  -2  -8   7 403.782 335.673   9
  -2  -8  -7 376.395 264.327  10
  -2   8  -7 333.991 535.174   6
   2  -8   7 314.027 286.743   9
   2  -8  -8 5053.63 634.930  14
   2  -8   8 5222.05 842.993   9
  -2  -8   8 4724.80 824.261   7
  -2  -8  -8 4143.27 636.627  10
  -2  -8  -8 5631.87 688.757  14
   2  -8   9 370.252 232.693   9
  -2  -8  -9 74.1749 171.984  10
  -2  -8  10 224.538 239.597   7
  -2  -8 -10 27.1901 173.331  10
  -2   8 -10-81.3645 119.618   8
  -2  -8 -11 1743.79 319.411  10
  -2  -8  11 1653.72 443.138   7
  -2   8 -11 2083.89 322.161   8
  -2   8 -12 568.976 169.682   8
  -2  -8 -12 740.883 182.431  10
  -2  -8  12 579.111 248.025   7
  -2   9   0 16738.2 2318.80   6
  -2   9   1 82418.8 5144.46   6
  -2   9  -1 84048.8 5462.71   6
  -2  -9  -2 8190.68 944.215  14
  -2  -9  -2 7445.75 796.102  10
  -2  -9   2 7954.62 887.497   9
  -2   9  -2 7117.78 1641.49   6
   2  -9   2 8092.17 941.496   9
  -2   9   2 8508.98 1681.77   6
  -2  -9   2 8738.10 1090.59  11
   2  -9  -2 8510.83 891.666  14
   2  -9  -3 684.857 262.416  14
  -2  -9   3-19.1194 382.397  11
   2  -9   3 385.074 346.797  11
  -2  -9  -3 158.513 209.901  10
  -2   9  -3 751.387 611.252   6
  -2  -9   3 170.558 206.607   9
  -2   9   3 378.465 385.265   6
   2  -9   3 338.943 290.677   9
  -2  -9  -3 709.388 268.491  14
  -2   9  -4 251.135 470.450   6
   2  -9   4 469.904 430.972  11
  -2  -9  -4 540.488 319.465  14
  -2  -9   4 595.582 260.648   9
   2  -9   4 671.418 441.023   9
   2  -9  -4 566.943 263.205  14
  -2   9   4-429.955 568.722   6
  -2  -9  -4 341.987 180.398  10
   2  -9   5 67407.8 3135.81  11
  -2   9  -5 72643.9 5276.41   6
  -2  -9  -5 69061.7 2801.48  10
  -2   9   5 70696.9 4777.52   6
  -2  -9  -5 71965.8 2740.80  14
  -2  -9   5 71860.4 3108.36   9
   2  -9   5 66772.5 3191.81   9
   2  -9  -5 70945.6 2560.77  14
   2  -9   6 940.603 414.986  11
  -2  -9  -6 1534.53 466.445  10
   2  -9   6 942.242 377.384   9
  -2  -9   6 1429.07 423.660   9
   2  -9  -6 1051.36 299.334  14
  -2  -9  -6 1168.06 325.694  14
  -2  -9  -7 3031.36 543.699  14
  -2  -9   7 2386.21 567.643   7
  -2  -9  -7 2060.78 493.158  10
  -2  -9   7 2469.85 606.421   9
   2  -9   7 2430.41 655.603   9
   2  -9  -7 2557.66 455.927  14
  -2  -9   8 769.655 411.911   7
   2  -9  -8 751.839 292.115  14
  -2  -9  -8 1594.21 465.007  10
   2  -9   8 1255.99 438.381   9
  -2  -9   9 14574.2 1373.44   7
   2  -9   9 14079.1 1200.56   9
  -2  -9  -9 16221.5 1102.85  10
  -2  -9  10 1134.25 334.598   7
  -2  -9 -10 1724.86 328.073  10
  -2  -9  11 309.834 262.516   7
  -2  -9 -11 45.7988 126.673  10
  -2  10   0 34831.1 3431.10   6
  -2 -10   0 37588.6 2182.38  14
   2 -10   0 30510.4 1854.06  14
  -2  10  -1 1070.85 813.470   6
  -2  10   1 691.392 349.304   6
  -2 -10   1 2129.00 441.025   9
   2 -10   1 2019.63 471.594   9
   2 -10  -1 1360.79 433.657  14
  -2 -10  -1 1179.46 479.837  14
  -2 -10   2 610.139 388.077  11
   2 -10   2 441.761 449.879  11
   2 -10  -2 576.937 400.920  14
  -2 -10  -2 494.779 294.254  14
  -2  10  -2 1675.71 779.186   6
  -2 -10   2 737.685 332.434   9
  -2  10   2 483.421 351.947   6
   2 -10   2 200.877 219.270   9
   2 -10   3 9509.55 1181.52  11
  -2 -10  -3 9284.25 940.160  10
   2 -10  -3 9788.06 948.563  14
  -2 -10   3 9960.38 1068.01   9
   2 -10   3 6676.70 925.692   9
  -2 -10  -3 8908.03 974.978  14
   2 -10   4 3901.85 783.872  11
  -2 -10  -4 3812.32 632.229  10
  -2 -10   4 3161.02 620.115   9
   2 -10   4 2062.93 567.010   9
   2 -10  -4 3790.11 590.898  14
  -2 -10  -4 3247.11 590.545  14
   2 -10   5 257.123 211.789  11
  -2 -10   5-61.8264 326.271   9
   2 -10   5-110.542 241.004   9
  -2 -10  -5 375.930 324.847  10
   2 -10  -5 159.621 189.687  14
  -2 -10  -5 358.318 288.925  14
   2 -10   6-211.758 282.752  11
  -2 -10  -6 103.914 194.741  14
  -2 -10  -6 425.565 310.779  10
  -2 -10   6 199.017 316.826   7
   2 -10   6 595.055 405.382   9
   2 -10  -6 125.149 209.813  14
  -2 -10   7 26146.3 1870.08   7
  -2 -10  -7 26143.1 1690.30  10
   2 -10   7 26288.9 1846.51   9
   2 -10  -7 26004.0 1417.22  14
   2 -10  -8 2251.88 385.094  14
  -2 -10   8 2180.56 577.985   7
  -2 -10  -8 2976.39 521.337  10
   2 -10   8 2153.20 519.816   9
  -2 -10  -9 78.2593 156.523  10
   2 -10   9-8.52429 236.837   9
  -2 -10   9-90.3775 265.516   7
   2 -10  -9-220.439 165.517  14
   2 -10  10 514.144 236.098   7
  -2 -10 -10 178.931 154.957  10
   2 -11   0 5319.60 749.170  14
   2 -11   1 7594.98 1107.13  11
   2 -11   1 6388.30 785.399   9
  -2 -11  -1 6896.19 916.116  14
   2 -11  -1 6275.78 829.904  14
   2 -11   2 24511.7 1906.27  11
   2 -11   2 24247.7 1641.54   9
   2 -11  -2 23288.8 1561.13  14
  -2 -11  -2 24824.2 1705.68  14
   2 -11  -3 3946.31 617.117  14
   2 -11   3 4817.26 850.617  11
   2 -11   3 3274.73 644.457   9
  -2 -11  -3 3842.56 659.206  14
  -2 -11   4 173.558 176.741   7
   2 -11   4-437.005 392.300  11
   2 -11   4-422.880 454.056   9
  -2 -11  -4-122.327 244.819  14
   2 -11  -4 77.2703 266.963  14
   2 -11   5 8220.28 1026.27  11
   2 -11   5 7327.62 986.430   9
  -2 -11   5 6515.48 848.809   7
   2 -11  -5 7600.95 800.721  14
  -2 -11  -5 8275.03 887.322  14
  -2 -11   6 20659.5 1543.50   7
  -2 -11  -6 23360.3 1554.75  10
   2 -11   6 20884.2 1605.34   9
   2 -11  -6 19837.0 1212.04  14
  -2 -11   7 3614.99 645.459   7
  -2 -11  -7 4480.68 643.486  10
   2 -11   7 3586.88 658.786   9
   2 -11  -7 3228.61 458.652  14
  -2 -11   8 56731.9 2473.14   7
  -2 -11  -8 55321.7 1828.62  10
   2 -11   8 55038.7 2211.93   9
   2 -11  -8 48442.2 1677.90  14
   2 -11   9 18169.7 1050.55   7
   2 -11   9 18308.2 1033.94   9
  -2 -11   9 18622.5 1276.55   7
   2 -12   0 26189.1 1903.00  11
   2 -12   1 1358.03 531.050  11
   2 -12  -1 1150.15 428.361  11
   2 -12  -1 106.690 274.300  14
   2 -12   2-81.7384 155.262   9
   2 -12   2-272.237 369.693  11
   2 -12  -2-168.955 199.522  14
   2 -12   3-65.3359 338.825  11
   2 -12   3 133.530 181.363   9
   2 -12  -3-54.4006 255.907  14
   2 -12   4 5880.38 816.094  11
   2 -12   4 5647.13 781.921   9
   2 -12  -4 6155.99 698.351  14
   2 -12   5 55.6503 222.178   9
  -2 -12   5 157.062 229.767   7
   2 -12  -5-14.6052 154.984  14
   2 -12   6 7294.53 800.386   9
  -2 -12   6 6851.09 766.788   7
   2 -12  -6 6510.84 621.130  14
  -2 -12   7 327.524 267.030   7
   2 -12   7 9.70598 228.694   9
   2 -12  -7 642.323 225.263  14
   2 -12   8 11498.8 765.140   7
   2 -13   0 13111.4 1204.13  11
   2 -13   1 7365.14 889.981  11
   2 -13  -1 8162.34 976.335  11
   2 -13  -1 6549.26 775.730  14
   2 -13   2 27247.0 1641.90  11
   2 -13  -2 28217.5 1664.15  11
   2 -13  -2 26048.1 1480.49  14
   2 -13  -3 1309.20 359.526  14
   2 -13   3 1341.80 407.955  11
   2 -13  -3 1636.69 387.588  11
   2 -13   3 690.483 261.216   9
   2 -13   4 13950.2 1067.51   9
   2 -13  -4 13199.4 901.367  14
   2 -13   5 8034.93 740.211   9
   2 -13  -5 8463.60 640.322  14
   3   0   0 461.840 180.199   2
  -3   0   1 135.868 180.722   5
  -3   0  -1 452.615 304.640   1
  -3   0  -1-322.601 255.319   3
   3   0  -1 89.9106 130.134   2
  -3   0  -2 69361.8 2717.20   3
  -3   0   2 67872.9 2647.46   5
  -3   0  -3-95.5019 168.063   1
  -3   0   3 113.466 172.327   5
  -3   0  -3-457.877 329.115   3
  -3   0  -3 99.8795 136.160   6
  -3   0   4 16124.1 1234.27   5
   3   0   4 17172.1 1400.46   4
  -3   0   5 69.7088 203.402   5
   3   0   5 369.229 302.449   4
   3   0   6 38389.8 2281.69   4
  -3   0   6 38257.3 2261.95   5
   3   0   7-21.1481 323.563   4
  -3   0   7 148.271 245.302   5
  -3   0   8 3410.36 778.187   5
  -3   0   9 162.638 485.115   5
  -3   0 -10 61086.6 2207.24   8
  -3   0  10 54724.0 3744.70   5
  -3   0 -11 154.680 220.255   8
  -3   0 -12 11058.3 863.329  15
  -3   0 -12 12016.2 908.129   8
  -3   0 -12 10537.8 812.454  10
  -3   0 -13 60.5990 184.120   8
  -3   0 -13 250.062 181.792  10
  -3   0 -13 273.161 170.425  15
  -3   0 -14 1.42157 105.475  15
  -3   0 -14 226.462 137.342  10
   3   1   0 494.708 200.971   2
  -3  -1   0 655.695 206.904   1
   3   1  -1 14225.7 908.020   2
   3   1   1 14676.2 987.571   2
  -3  -1   1 12986.5 1148.85   5
  -3   1   1 12298.1 1110.17   5
  -3  -1  -1 16737.0 1446.27   1
   3  -1  -1 13482.6 700.869   2
  -3  -1  -1 12703.0 1078.18   3
  -3  -1   2 134487. 2716.64   2
  -3   1   2 124310. 3422.70   5
  -3  -1   2 129733. 3571.68   5
  -3  -1  -2 134878. 3608.99   3
  -3   1  -2 132809. 3727.88   3
  -3   1   3 104794. 3404.01   5
  -3   1  -3 113774. 3640.44   6
   3  -1   3 115041. 3799.94   4
  -3   1  -3 113065. 3737.74   3
  -3  -1   3 111517. 3554.12   5
  -3  -1   3 116724. 2800.91   2
  -3  -1   4 99671.9 3296.16   5
  -3   1  -4 106075. 3514.06   6
  -3   1   4 99464.5 3235.56   5
   3  -1   4 106717. 3806.86   4
  -3   1   5 15198.4 1277.57   5
  -3   1  -5 16686.5 1305.66   6
   3   1   5 15904.0 1354.58   4
   3  -1   5 15212.8 1457.03   4
  -3  -1   5 15945.7 1343.05   5
  -3   1   6 1173.54 417.372   5
   3  -1   6 61.4752 238.876   4
   3   1   6 564.635 292.306   4
  -3  -1   6 860.270 372.067   5
   3  -1   7 1674.20 639.207   4
  -3   1   7 763.174 393.901   5
  -3  -1   7 871.954 460.587   5
   3  -1   8 4408.25 885.460   4
  -3   1   8 1930.82 610.836   5
  -3  -1   8 3236.74 824.687   5
  -3   1   9 4114.39 996.808   5
  -3  -1   9 2221.02 711.066   5
  -3   1  10 40089.3 3173.66   5
  -3   1 -10 47028.4 1956.79   8
  -3  -1  10 41897.7 3313.20   5
  -3   1 -11 7823.07 776.615   8
  -3  -1 -11 8068.15 748.347  10
  -3  -1 -11 7668.36 751.077  15
  -3  -1 -12 5639.51 605.359  10
  -3   1 -12 5055.36 597.490   8
  -3  -1 -12 5586.81 582.478  15
  -3   1 -13 2175.55 350.071  10
  -3  -1 -13 2433.22 389.984  10
  -3   1 -13 3150.48 464.493   8
  -3   1 -13 3283.50 448.291  15
  -3  -1 -13 2494.31 356.136  15
  -3  -1 -14 2406.55 293.954  15
  -3   1 -14 3050.55 371.540   8
  -3  -1 -14 2581.41 338.905  10
  -3   1 -14 2262.27 305.490  10
  -3   1 -14 2340.44 310.089  15
  -3  -2   0 98.0322 225.419   3
  -3   2   0 288.235 199.944   6
   3   2   0 400.377 209.656   2
  -3   2  -1 55064.0 2484.01   6
  -3  -2  -1 52152.9 2215.19   3
  -3   2   1 48407.5 2231.89   5
  -3  -2   1 55164.9 2045.39   2
   3   2   1 53796.3 2060.72   2
  -3   2  -2 150790. 4509.05   6
  -3  -2   2 150787. 3631.52   2
  -3   2  -2 140506. 4451.02   3
   3  -2   2 153361. 4497.38   4
  -3  -2   2 154386. 4307.02   5
  -3   2   2 149864. 4138.57   5
  -3   2  -3 17563.5 1521.51   6
  -3   2  -3 15619.3 1360.89   3
  -3  -2   3 18010.2 1378.28   5
   3  -2   3 16634.4 1444.75   4
  -3   2   3 15952.5 1263.42   5
  -3  -2   3 15751.0 1050.93   2
  -3  -2   4 68112.5 2323.27   2
  -3  -2   4 68259.9 2786.31   5
  -3   2  -4 76311.1 3419.56   6
  -3   2  -4 75436.2 3056.22   3
   3  -2   4 74499.7 3286.91   4
  -3   2   4 63536.7 2602.30   5
  -3   2   5 43590.8 2244.10   5
  -3   2  -5 51170.2 2740.92   6
   3   2   5 44772.6 2267.10   4
  -3  -2   5 47278.6 2416.21   5
  -3   2   6 14537.5 1385.65   5
  -3   2  -6 15470.3 1499.38   6
   3  -2   6 16212.7 1661.22   4
  -3  -2   6 13326.0 1372.68   5
  -3   2   7 1699.10 533.897   5
  -3  -2   7 1484.34 492.495   5
   3  -2   7 1700.73 583.637   4
   3  -2   8 501.496 377.893   4
  -3  -2   8 398.479 417.955   5
  -3   2   8-211.501 248.324   5
  -3   2   9 33078.6 2714.16   5
   3  -2   9 33016.0 2637.75   4
  -3  -2   9 35203.1 2898.20   5
  -3  -2 -10 369.895 162.437  15
  -3   2  10 58.2890 252.124   5
  -3  -2  10 236.443 414.646   5
  -3  -2 -10 179.936 187.291  10
  -3   2 -10 317.003 246.169   8
  -3   2 -11 1443.59 371.849   8
  -3  -2 -11 902.957 278.980  10
  -3  -2 -11 697.235 227.586  15
  -3  -2 -12 2370.24 383.437  15
  -3  -2 -12 2145.87 380.622  10
  -3   2 -12 2523.76 448.857   8
  -3  -2 -13 757.320 225.649  10
  -3   2 -13 875.261 234.613  10
  -3  -2 -13 964.979 258.285  15
  -3   2 -13 830.981 252.777   8
  -3  -2 -14 925.698 203.961  10
  -3   2 -14 797.488 179.224  10
  -3   2 -14 1036.85 250.922   8
  -3   2 -14 1001.81 223.026  15
   3  -3   0 245.906 261.583   4
   3   3   0-6.48511 173.668   1
  -3   3   0-136.185 271.427   6
   3   3   1 55957.8 2152.52   1
   3  -3  -1 60696.9 2446.58   4
  -3   3  -1 56799.9 2887.51   6
   3  -3   1 53608.1 2558.03   4
  -3   3  -2 19229.4 1722.69   6
   3  -3   2 17658.2 1489.21   4
  -3  -3   2 19115.8 1426.33   5
  -3   3   2 21280.1 1454.49   5
  -3   3  -2 18061.4 1538.43   3
  -3  -3   3 397651. 8257.87   5
  -3   3  -3 378189. 9125.62   6
  -3   3   3 379999. 7852.92   5
   3  -3   3 400947. 8799.74   4
  -3   3  -3 404623. 8400.87   3
  -3   3  -4 5589.97 830.436   3
   3  -3   4 4692.91 894.740   4
  -3   3  -4 4917.44 987.057   6
  -3  -3   4 4299.21 726.777   5
  -3   3   4 4137.30 677.717   5
  -3   3  -5 100939. 4473.61   6
  -3   3   5 98981.7 3562.14   5
   3  -3   5 105252. 4459.83   4
  -3  -3   5 104013. 3829.41   5
  -3  -3   6 9788.63 1189.92   5
  -3   3   6 9648.89 1122.33   5
   3  -3   6 9436.44 1350.44   4
  -3   3  -6 9086.45 1296.06   6
  -3  -3   7 15002.5 1649.72   5
  -3   3  -7 15004.1 1659.36   6
   3  -3   7 14407.0 1771.69   4
  -3   3   7 14185.4 1526.79   5
   3  -3   8 962.376 390.932   4
  -3   3   8 1822.01 559.419   5
  -3  -3   8 1535.49 612.578   5
   3   3  -9 43442.8 1879.21   8
  -3   3   9 42819.4 3126.64   5
  -3  -3  -9 51671.2 2019.73  15
  -3  -3  -9 50587.2 1991.65  10
   3  -3   9 50478.5 3439.51   4
  -3  -3   9 44683.4 3382.86   5
  -3  -3   9 46671.2 2559.61   7
  -3  -3  10 1183.50 696.907   5
  -3  -3  10 1683.37 631.367   7
  -3   3  10 1733.99 692.192   5
  -3  -3 -10 1458.30 349.413  10
  -3  -3 -10 2308.91 419.887  15
  -3   3 -11 67275.9 2428.30   8
  -3  -3 -11 68650.9 2308.78  10
  -3  -3 -11 68521.2 2226.62  15
  -3  -3 -12 870.709 255.167  15
  -3  -3 -12 621.323 228.339  10
  -3   3 -12 951.903 314.537   8
  -3  -3 -13 861.545 230.295  10
  -3   3 -13 912.549 284.845   8
  -3   3 -14-8.61121 122.140   8
  -3   3 -14-67.8644 115.741  15
  -3  -3 -14 210.415 140.190  10
   3  -4   0 204.658 198.177   4
  -3   4   0-164.091 396.365   6
   3  -4   1 3387.10 635.495   4
  -3   4  -1 3666.67 892.564   6
  -3   4   1 3145.03 733.068   6
   3  -4   2 1684.21 534.445   4
  -3   4  -2 1822.98 558.157   3
  -3   4  -2 2075.70 778.931   6
  -3   4  -3 6763.31 1209.62   6
   3  -4   3 7080.51 1081.98   4
  -3   4  -3 8043.92 1025.07   3
  -3  -4   3 8476.81 1017.99   5
  -3   4   3 6540.65 875.152   5
  -3  -4   4 19749.4 1620.97   5
  -3   4   4 17150.7 1457.47   5
  -3   4  -4 15775.0 1861.80   6
  -3   4  -4 17102.9 1475.22   3
   3  -4   4 16736.4 1727.72   4
  -3   4   5-6.02199 183.727   5
  -3   4  -5-344.361 421.735   6
  -3  -4   5 15.5119 276.235   5
   3  -4   5 209.777 494.171   4
  -3   4   6 214.708 271.651   5
  -3   4  -6 190.248 341.663   6
   3  -4   6 400.045 540.673   4
  -3  -4   6 234.130 243.109   5
  -3  -4   7 10249.4 1438.70   5
  -3   4   7 10825.4 1388.86   5
  -3   4  -7 11136.1 1586.55   6
   3  -4   7 11695.0 1672.36   4
   3  -4   8 39.7640 272.955   4
  -3  -4   8-121.004 338.051   5
  -3   4   8-56.1032 270.739   5
  -3   4  -8 414.947 415.056   6
   3   4  -9 2565.74 452.875   8
  -3  -4   9 2468.03 598.726   7
  -3  -4  -9 1960.23 402.154  10
   3  -4   9 2495.81 809.212   4
  -3  -4  -9 2027.48 426.379  15
  -3  -4 -10 241.783 170.292  10
  -3  -4  10 424.736 291.393   7
  -3  -4 -10 778.255 304.018  15
   3  -4  10 250.862 312.326   4
  -3  -4  11-170.902 233.965   7
  -3   4 -11 110.164 215.796   8
  -3  -4 -11-45.8632 140.290  10
  -3  -4 -11 424.296 188.897  15
  -3  -4 -12 326.100 201.087  10
  -3   4 -12 93.4089 177.328   8
  -3  -4 -13 1068.81 247.419  10
  -3   4 -13 1263.15 319.416   8
  -3   4 -14 4372.84 391.185  15
  -3  -4 -14 3834.74 368.818  10
   3  -5   0 130.133 143.135   4
  -3   5   0-30.6807 285.126   6
  -3   5  -1 713.024 532.942   6
  -3   5   1-16.4094 292.822   6
   3  -5   1 774.061 215.605   4
  -3   5  -2 122199. 5360.02   6
   3  -5   2 104965. 4112.92   4
  -3   5  -3 232885. 7914.12   6
   3  -5   3 212888. 6571.65   4
  -3   5  -4 91462.8 4950.07   6
   3  -5   4 85179.8 4226.51   4
  -3   5  -5-417.589 449.028   6
   3  -5   5 306.584 338.645   4
   3  -5   6 526.737 466.215   4
  -3   5  -6 5.27645 434.066   6
  -3   5  -7 255.844 476.603   6
   3  -5   7 30.1699 325.068   4
  -3  -5   8 142.644 179.392   7
  -3   5  -8-27.6042 346.793   6
  -3  -5  -8 82.8890 211.728  10
   3  -5   8-43.6323 493.526   4
  -3  -5  -8 137.693 181.924  15
  -3  -5   9 296.413 361.593   7
  -3  -5  -9 369.024 206.577  15
  -3  -5  -9 179.239 213.571  10
   3  -5   9 224.317 395.378   4
  -3  -5 -10 55364.6 1972.78  15
  -3   5 -10 50055.6 2122.75   8
  -3  -5 -10 53154.1 2085.37  10
  -3  -5  10 49274.4 2589.65   7
  -3   5 -11 8829.94 843.382   8
  -3  -5 -11 8661.24 774.931  10
  -3  -5  11 7879.69 999.340   7
  -3  -5  12 2005.32 509.018   7
  -3   5 -12 3449.57 503.008   8
  -3  -5 -12 2697.09 420.397  10
  -3  -5 -13 4545.59 451.080  10
  -3   5 -13 5356.08 550.672   8
  -3   5 -14 5570.26 449.628   8
  -3  -5 -14 4557.24 361.238  10
  -3   5 -14 4804.16 366.575  15
  -3   6   0 255.628 539.953   6
  -3   6  -1 9266.70 1587.32   6
   3  -6   1 9018.86 1064.77   4
  -3   6   1 8549.34 1343.70   6
  -3   6  -2 12106.1 1869.66   6
  -3   6   2 11373.5 1550.99   6
   3  -6   2 12009.8 1377.74   4
   3  -6   3 859.894 518.961   4
  -3   6  -3 1199.04 740.612   6
   3  -6   4 1139.77 551.008   4
  -3   6  -4 836.935 615.398   6
   3  -6   5 3857.57 1027.49   4
  -3   6  -5 6792.58 1452.80   6
  -3   6  -6 13371.8 2086.86   6
   3  -6   6 10198.1 1653.23   4
  -3  -6  -7 20343.7 1715.47  15
  -3   6  -7 14827.4 2087.77   6
  -3  -6  -7 13083.7 1126.41  10
   3  -6   7 16597.3 2176.25   4
   3  -6   7 14513.2 1295.46   9
  -3  -6   7 16128.1 1341.48   7
  -3  -6   8 701.800 341.696   7
  -3  -6  -8 894.110 277.899  15
  -3   6  -8 624.008 448.822   6
  -3  -6  -8 707.747 293.208  10
   3  -6   8 762.371 524.352   4
  -3  -6   9 2159.26 527.188   7
  -3  -6  -9 2652.79 471.814  10
  -3  -6  10 258.842 309.770   7
  -3  -6 -10 85.1672 177.080  10
  -3   6 -10 90.8422 191.470   8
  -3  -6 -11 335.909 204.397  10
  -3   6 -11 305.949 201.395   8
  -3  -6  12 211.824 264.734   7
  -3  -6 -12 372.553 201.840  10
  -3   6 -12 398.975 206.752   8
  -3  -6 -13 46.5316 106.188  10
  -3   6 -13-110.398 146.326   8
  -3   7   0-105.471 381.405   6
  -3   7  -1 208.282 438.256   6
  -3   7   1 340.023 469.322   6
   3  -7   2 6909.21 1058.64   4
  -3   7  -2 9240.10 1704.75   6
  -3   7   2 5380.94 1166.91   6
  -3   7  -3 65308.0 4697.14   6
  -3   7   3 63696.7 3962.36   6
   3  -7   3 64718.7 3603.92   4
  -3   7  -4 95214.9 5772.34   6
   3  -7   4 89180.5 4644.53   4
  -3   7  -5 443.827 434.970   6
   3  -7   5-433.637 389.153   4
  -3  -7  -6 5825.94 770.397  15
  -3  -7  -6 4819.87 716.215  10
  -3   7  -6 5515.22 1400.52   6
   3  -7   6 5209.75 808.339   9
  -3  -7   6 6016.66 808.517   7
  -3  -7  -6 4386.03 654.922  14
   3  -7   6 5374.66 1328.87   4
   3  -7  -6 6364.62 681.628  14
   3  -7  -7 1987.67 400.900  14
  -3  -7   7 2118.63 485.962   7
  -3  -7  -7 1868.00 471.564  10
  -3   7  -7 1534.15 586.431   6
   3  -7   7 1952.94 560.445   9
  -3  -7  -7 3407.97 799.535  15
   3  -7   7 1686.48 806.113   4
  -3  -7   8 632.349 384.997   7
  -3  -7  -8 408.237 196.528  10
   3  -7   8 201.268 226.090   9
  -3  -7   9 1977.17 546.403   7
  -3  -7  -9 1782.13 395.674  10
  -3  -7 -10 78890.9 2474.93  10
  -3  -7  10 71108.3 3068.48   7
  -3   7 -10 72452.8 2416.91   8
  -3   7 -11 10578.8 820.534   8
  -3  -7 -11 11325.6 805.513  10
  -3  -7  11 9883.03 1056.58   7
  -3  -7  12 1416.39 421.547   7
  -3  -7 -12 1490.05 274.228  10
  -3   7 -12 1655.13 306.705   8
  -3  -7 -13 488.324 126.593  10
  -3   8   0-632.235 605.671   6
  -3   8  -1 16550.8 2386.47   6
  -3   8   1 19680.5 2453.84   6
  -3   8  -2 1764.92 993.164   6
  -3   8   2 1583.27 736.644   6
  -3   8  -3 5925.11 1621.21   6
  -3   8   3 4972.15 1211.36   6
   3  -8   3 5067.66 1012.22   4
   3  -8   4 371.011 262.771  11
  -3  -8  -4 13.2040 196.886  10
  -3  -8   4 68.5010 188.899   9
  -3   8  -4 145.389 471.375   6
  -3   8   4 642.758 603.953   6
   3  -8   4-88.0131 334.890   9
   3  -8  -4-55.1194 140.327  14
  -3  -8  -4 456.455 282.418  15
   3  -8   4-39.7349 239.375   4
  -3  -8  -4-17.2944 237.469  14
  -3  -8   5 2822.89 590.435   7
   3  -8   5 1895.19 500.662  11
  -3  -8  -5 1698.42 476.206  10
  -3   8  -5 2392.10 1096.98   6
  -3  -8  -5 2303.17 450.406  15
  -3   8   5 2387.22 857.020   6
   3  -8   5 2509.29 614.705   9
   3  -8  -5 1743.09 364.451  14
   3  -8   5 1385.62 673.324   4
  -3  -8  -5 2131.64 485.616  14
   3  -8  -6 43589.3 1905.32  14
   3  -8   6 45747.1 2404.76  11
  -3   8  -6 47621.7 4143.44   6
  -3  -8  -6 38203.7 2136.85  10
  -3   8   6 47067.3 3934.35   6
  -3  -8   6 40933.8 2244.47   7
   3  -8   6 45733.1 2544.62   9
   3  -8   6 40322.0 3491.53   4
   3  -8  -7 14886.4 1070.90  14
  -3  -8  -7 13232.8 1171.20  10
   3  -8   7 14876.0 1378.57   9
  -3  -8   7 15688.5 1435.61   7
  -3  -8  -8 425.730 271.964  10
   3  -8   8 309.270 242.384   9
  -3  -8   8 341.810 304.598   7
   3  -8  -8 387.616 185.971  14
  -3  -8   9 8226.62 1033.25   7
  -3   8  -9 7441.17 708.082   8
  -3  -8  -9 7962.38 780.244  10
   3  -8   9 7485.78 861.843   9
  -3  -8 -10 8116.50 726.775  10
  -3   8 -10 7290.29 648.264   8
  -3  -8  10 7997.44 975.014   7
  -3  -8  11 3690.85 625.492   7
  -3  -8 -11 4152.98 440.643  10
  -3   8 -11 3884.28 414.790   8
  -3  -8  12-207.743 202.947   7
  -3  -8 -12 41.7664 100.899  10
   3  -9   0-420.536 240.777  14
  -3   9   0-112.521 387.886   6
   3  -9  -1-100.416 165.781  14
  -3   9  -1 235.765 454.489   6
  -3   9   1 376.035 513.521   6
   3  -9   1 351.075 262.835   9
  -3  -9  -1 205.945 282.378  14
   3  -9  -2-2.81336 211.232  14
  -3  -9  -2-193.169 293.051  10
  -3   9  -2 856.721 564.968   6
  -3   9   2 924.395 440.634   6
   3  -9   2 349.544 268.693   9
  -3  -9  -2 209.276 257.454  14
   3  -9  -3 108196. 3275.10  14
  -3   9  -3 103179. 6377.05   6
  -3  -9  -3 101605. 3512.44  10
  -3   9   3 115153. 6060.29   6
   3  -9   3 94189.8 3731.02   9
  -3  -9  -3 107933. 3550.35  14
   3  -9  -4-263.060 230.979  14
  -3  -9   4 514.131 321.791   7
   3  -9   4 52.4036 188.231  11
  -3  -9  -4 106.114 197.981  10
  -3   9  -4 280.850 541.433   6
  -3   9   4-657.640 444.968   6
   3  -9   4 162.913 285.835   9
  -3  -9  -4 494.286 314.961  14
  -3  -9   5 16645.6 1405.73   7
  -3  -9  -5 12885.3 1217.28  10
   3  -9   5 14692.5 1440.56   9
   3  -9  -5 14355.7 1089.75  14
   3  -9   5 15376.7 1400.65  11
  -3  -9   6 1490.98 444.759   7
   3  -9   6 1643.95 493.616  11
  -3  -9  -6 749.836 317.165  10
   3  -9   6 1792.55 482.854   9
   3  -9  -6 1734.20 412.141  14
  -3  -9   7 1246.87 438.299   7
  -3  -9  -7 562.530 254.611  10
   3  -9   7 313.529 300.177   9
   3  -9  -7 461.097 203.040  14
  -3  -9   8-16.5130 384.824   7
  -3  -9  -8 350.681 251.429  10
   3  -9   8 94.6249 224.543   9
   3  -9  -8 200.947 133.671  14
  -3  -9   9 17263.1 1443.25   7
  -3  -9  -9 18163.6 1088.61  10
   3  -9   9 17559.0 1241.66   9
  -3  -9 -10 863.312 248.933  10
  -3  -9  10 740.440 348.440   7
  -3  -9 -11 31575.6 1086.53  10
  -3  -9  11 32137.2 1651.52   7
   3 -10   0 168.824 219.241  14
   3 -10   1 37199.4 2032.82   9
   3 -10  -1 33583.6 1889.38  14
   3 -10   2 24090.2 1711.63   9
   3 -10  -2 26486.3 1616.29  14
   3 -10  -3 1432.80 367.607  14
   3 -10   3 1278.70 442.765  11
  -3 -10  -3 1678.70 520.518  10
   3 -10   3 1017.28 469.279   9
  -3 -10   4 208.443 207.372   7
   3 -10   4-19.4080 255.030  11
  -3 -10  -4 143.157 301.371  10
   3 -10   4 176.857 231.067   9
   3 -10  -4 5.92503 176.652  14
  -3 -10   5 835.018 342.604   7
   3 -10   5 1105.86 410.051  11
  -3 -10  -5 842.809 332.972  10
   3 -10   5 939.156 418.330   9
   3 -10  -5 1057.85 342.984  14
   3 -10  -6 2642.75 465.934  14
  -3 -10   6 3259.72 617.415   7
   3 -10   6 2945.98 575.189  11
  -3 -10  -6 3368.70 620.187  10
   3 -10   6 3125.61 696.996   9
  -3 -10   7-257.187 242.735   7
  -3 -10  -7-67.9962 180.396  10
   3 -10   7 35.0445 216.511   9
   3 -10  -7-87.6404 156.190  14
  -3 -10   8 437.163 308.914   7
  -3 -10  -8 309.025 194.187  10
   3 -10   8 234.670 228.378   9
   3 -10  -8 159.670 132.043  14
  -3 -10   9 559.734 359.899   7
  -3 -10  -9 604.650 236.758  10
   3 -10   9 811.067 299.062   9
  -3 -10 -10 1031.82 200.309  10
  -3 -10  10 1269.44 391.090   7
   3 -11   0 54.4054 210.417  14
   3 -11  -1 4314.61 707.512  14
   3 -11   1 6832.17 817.244   9
   3 -11   2 31759.7 2013.75  11
   3 -11   2 29063.3 1807.67   9
   3 -11  -2 30324.3 1758.56  14
   3 -11   3 22365.0 1665.87  11
   3 -11   3 18593.0 1516.48   9
   3 -11  -3 22180.3 1416.70  14
   3 -11   4 37583.0 2089.80  11
   3 -11   4 35863.6 2160.44   9
   3 -11  -4 39454.7 1841.07  14
  -3 -11   5 2043.22 457.728   7
   3 -11   5 1668.94 434.751  11
   3 -11   5 1507.54 465.132   9
   3 -11  -5 2798.41 471.569  14
  -3 -11   6 11044.8 1081.97   7
   3 -11   6 10478.6 1056.09   9
   3 -11  -6 9577.59 801.855  14
  -3 -11   7 1223.49 378.018   7
   3 -11   7 1219.23 383.939   9
   3 -11  -7 1286.80 287.137  14
  -3 -11   8 2133.82 478.814   7
   3 -11   8 2966.94 447.978   9
   3 -11  -8 1916.92 317.292  14
  -3 -11   9 3566.36 562.980   7
   3 -12   0-118.419 228.210  11
   3 -12   1 2212.83 550.849  11
   3 -12  -1 1923.85 496.289  14
   3 -12   2 158.651 236.040  11
   3 -12   2 386.046 199.603   9
   3 -12  -2 918.554 333.575  14
   3 -12   3 7727.84 877.794  11
   3 -12   3 6590.88 827.065   9
   3 -12  -3 6918.16 767.116  14
   3 -12   4 587.376 311.956  11
   3 -12   4 661.314 358.879   9
   3 -12  -4 600.625 227.633  14
   3 -12   5 505.187 320.418   9
   3 -12  -5 502.631 218.280  14
  -3 -12   6-213.163 176.681   7
   3 -12   6 128.212 197.410   9
   3 -12  -6-341.234 228.085  14
   3 -12   7 592.201 212.856   9
   3 -12  -7 651.213 191.200  14
   3 -13   0 111.659 237.321  11
   3 -13   1 3353.46 550.224  11
   3 -13  -1 3566.94 616.598  11
   3 -13  -2 10041.2 982.941  14
   3 -13   2 10402.0 910.100  11
   3 -13  -2 10884.1 1065.76  11
   3 -13   3 10881.6 874.818  11
   3 -13  -3 12835.2 1171.17  11
   3 -13   3 10565.0 998.289   9
   3 -13  -3 10945.7 893.190  14
   3 -13   4 39569.6 1682.06   9
   3 -13  -4 35927.1 1431.86  14
  -4   0   0 70710.1 2704.17   1
   4   0   0 81220.5 2560.25   2
   4   0   1-57.8489 146.945   2
   4   0  -1-45.1419 96.5967   2
  -4   0  -1 161.485 152.874   1
  -4   0  -2 50980.0 2692.35   3
  -4   0   2 49424.2 2667.76   5
  -4   0   3 109.922 248.428   5
  -4   0  -3-75.1946 391.681   3
  -4   0   4 593.629 397.765   5
   4   0   4 1747.14 543.763   4
  -4   0   5-50.5465 205.640   5
   4   0   5-66.6795 220.493   4
  -4   0   6 136606. 4855.09   5
   4   0   6 134882. 4830.27   4
  -4   0   7-1.10810 298.468   5
   4   0   7-69.3808 193.912   4
  -4   0   8-130.823 294.607   5
  -4   0   9-507.818 482.367   5
  -4   0  10 7577.51 1424.24   5
  -4   0 -11 139.625 204.792  15
  -4   0 -12 3933.92 489.451  15
  -4   0 -12 3453.61 434.792  10
  -4   0 -13 206.046 137.129  10
  -4   0 -13-104.560 125.568  15
  -4   0 -14 24588.0 954.169  15
  -4  -1   0 11293.0 1177.75   3
   4   1   0 12203.6 967.604   2
   4  -1   0 12035.6 892.552   2
  -4  -1  -1 153614. 4572.28   1
  -4   1  -1 154666. 5066.38   3
  -4  -1  -1 147496. 4595.51   3
  -4  -1  -2 18298.4 1560.18   3
  -4  -1   2 19760.9 1681.19   5
  -4   1   2 17596.8 1579.28   5
  -4   1  -2 16198.8 1559.21   3
  -4  -1   3 2053.90 561.555   5
  -4   1   3 2008.45 556.893   5
  -4   1  -3 385.822 456.237   3
   4  -1   3 1413.13 493.452   4
  -4  -1  -3 865.651 421.131   3
   4  -1   4 18817.6 1654.72   4
  -4   1   4 13418.7 1398.30   5
  -4  -1   4 13368.5 1457.82   5
  -4   1  -4 17706.0 1637.82   3
  -4  -1   5 114191. 4382.59   5
   4  -1   5 121223. 4514.48   4
  -4   1   5 110552. 4246.65   5
   4   1   5 116788. 4247.92   4
  -4  -1   6 1580.66 503.770   5
  -4   1   6 1876.92 554.882   5
   4  -1   6 2202.17 639.470   4
   4   1   6 1755.23 521.273   4
  -4  -1   7 1592.96 619.946   5
  -4   1   7 2544.35 698.497   5
   4  -1   7 2069.39 655.816   4
   4  -1   8 17686.7 1867.97   4
  -4  -1   8 17654.0 1936.80   5
  -4   1   8 16549.0 1834.44   5
  -4  -1   9 11110.2 1423.81   7
  -4  -1   9 9450.06 1527.15   5
  -4   1   9 10588.4 1578.05   5
  -4  -1  10 1053.61 646.435   5
  -4   1  10 1158.72 638.948   5
  -4  -1 -10 3253.15 478.434  10
  -4  -1 -10 2804.22 458.208  15
  -4   1 -10 2991.36 494.544   8
  -4   1 -11 892.526 277.480   8
  -4  -1 -11 854.693 254.427  10
  -4  -1 -11 1412.36 339.287  15
  -4  -1 -12 9234.18 716.862  10
  -4   1 -12 9791.11 800.437   8
  -4   1 -12 9891.45 792.765  15
  -4  -1 -12 9035.96 746.675  15
  -4  -1 -13 234.905 157.244  10
  -4  -1 -13-91.1137 140.594  15
  -4   1 -13 223.344 189.464  15
  -4   1 -13-115.724 127.055   8
  -4  -1 -14 3762.30 349.140  15
  -4  -1 -14 3347.37 321.068  10
  -4   1 -14 3630.97 368.218  15
  -4  -2   0 24646.7 1658.03   3
  -4  -2  -1 22210.6 1633.32   3
  -4  -2   1 24586.0 1658.54   3
   4  -2   2 5115.12 837.135   4
  -4   2  -2 5046.32 948.924   3
  -4   2  -2 5436.37 856.304   6
  -4  -2  -2 6108.02 902.596   3
  -4  -2   2 4926.43 895.238   5
  -4   2   2 3942.27 754.097   5
  -4   2   3 1711.06 553.021   5
  -4   2  -3 2101.86 624.868   3
  -4  -2   3 2411.72 627.980   5
   4  -2   3 1556.22 532.948   4
  -4   2  -3 2387.30 582.295   6
   4  -2   4 1472.27 523.988   4
  -4  -2   4 2104.79 615.805   5
  -4   2  -4 1229.68 518.445   6
  -4   2   4 1606.99 479.952   5
  -4   2  -4 1259.29 555.563   3
  -4   2   5 390.180 295.782   5
  -4  -2   5 850.397 412.480   5
   4  -2   5 409.266 370.232   4
  -4   2  -5 537.570 374.319   6
   4   2   5 493.983 297.886   4
  -4   2   6 47105.4 2870.07   5
  -4   2  -6 57746.8 2916.31   6
   4  -2   6 51041.7 3123.69   4
  -4  -2   6 50137.7 3066.84   5
  -4   2   7 81629.7 4007.95   5
   4  -2   7 87444.9 4268.60   4
  -4  -2   7 82838.0 4159.97   5
   4  -2   8 83.2019 258.390   4
  -4  -2   8 382.803 346.878   5
  -4   2   8 115.634 416.758   5
   4  -2   9 1189.10 525.906   4
  -4   2   9 1967.23 700.734   5
  -4  -2   9 1582.38 701.925   5
  -4  -2  -9 1606.30 315.194  10
  -4  -2  -9 1632.77 351.620  15
  -4  -2  10 937.431 485.484   7
  -4  -2  10-295.496 461.639   5
  -4   2  10 69.9832 269.673   5
  -4  -2 -10 537.549 187.547  10
  -4  -2 -10 666.990 239.398  15
  -4   2 -11 2644.06 470.410   8
  -4  -2 -11 1934.59 348.487  10
  -4  -2 -11 2939.54 453.923  15
  -4  -2 -12-119.080 124.880  10
  -4  -2 -12-161.604 148.815  15
  -4   2 -12 170.791 202.268   8
  -4   2 -13 7597.98 655.305   8
  -4  -2 -13 7273.76 568.121  10
  -4  -2 -13 6786.10 552.063  15
  -4   2 -13 6411.89 583.854  15
  -4  -2 -14 10679.6 535.014  15
  -4   2 -14 12412.6 658.250  15
  -4  -2 -14 10623.7 569.795  10
  -4   2 -14 12034.7 681.050   8
  -4  -3   0 4987.70 743.300   3
   4  -3   0 4614.22 782.613   4
  -4   3   0 4673.29 860.838   6
  -4   3  -1 83332.4 3716.74   6
  -4   3   1 81455.1 3393.75   6
   4  -3   1 82147.4 3421.29   4
  -4   3  -2 6089.05 1070.00   3
  -4   3  -2 5937.78 1038.55   6
   4  -3   2 6099.19 959.568   4
  -4   3  -3 161307. 5742.51   6
   4  -3   3 158561. 5368.78   4
  -4   3  -3 164771. 5566.29   3
  -4   3   3 162874. 5127.08   5
  -4   3   4 297.804 249.546   5
  -4  -3   4-30.6991 323.167   5
   4  -3   4 432.951 352.076   4
  -4   3  -4-7.61822 348.034   6
  -4   3  -4 809.528 346.862   3
  -4   3  -5 52397.0 3250.57   6
  -4   3   5 46469.5 2779.62   5
  -4  -3   5 47878.1 2965.84   5
   4  -3   5 54318.5 3260.64   4
  -4  -3   6 1746.36 601.661   5
  -4   3   6 2047.67 621.291   5
   4  -3   6 1594.16 588.086   4
  -4   3  -6 1888.97 658.223   6
  -4   3   7 59496.0 3525.89   5
  -4   3  -7 68967.7 3509.05   6
   4  -3   7 62152.3 3783.15   4
  -4  -3   7 67176.6 3907.03   5
  -4  -3   8 3724.41 1002.49   5
   4  -3   8 3713.01 910.784   4
  -4   3   8 3871.49 921.156   5
  -4   3   9 75860.8 4571.78   5
  -4  -3  -9 77461.4 2549.04  10
   4  -3   9 79082.5 4385.20   4
  -4  -3   9 83618.7 5019.62   5
  -4  -3  -9 81041.8 2653.49  15
  -4  -3   9 84903.9 3635.95   7
  -4  -3 -10 163.039 147.886  10
  -4  -3 -10 305.054 180.666  15
  -4   3 -11 636.288 283.680   8
  -4  -3 -11 106.585 188.518  15
  -4  -3 -11 444.850 200.661  10
  -4  -3 -12 584.257 216.635  15
  -4  -3 -12 628.874 221.866  10
  -4   3 -12 383.614 196.899   8
  -4  -3 -13 12780.7 698.500  15
  -4  -3 -13 11525.0 721.983  10
  -4   3 -13 12651.9 834.027   8
  -4   3 -13 12337.1 769.879  15
  -4  -3 -14 2113.10 243.540  10
  -4   3 -14 1944.42 278.559   8
  -4   3 -14 2433.25 288.235  15
  -4   4   0 161106. 5704.93   6
   4  -4   0 169636. 5390.84   4
  -4   4  -1 45392.0 3003.89   6
  -4   4   1 50253.4 2931.69   6
   4  -4   1 49027.6 2792.69   4
   4  -4   2 3307.50 750.849   4
  -4   4  -2 2856.12 702.250   3
  -4   4  -2 2532.82 777.408   6
  -4   4  -3 1482.65 631.356   3
   4  -4   3 2319.90 708.034   4
  -4   4  -3 2638.65 905.781   6
  -4   4  -4 35145.9 2900.28   6
  -4   4  -4 32299.8 2391.55   3
   4  -4   4 34531.5 2625.49   4
  -4  -4   4 37497.9 2572.25   5
  -4   4   4 31385.8 2266.77   5
   4  -4   5 759.158 490.765   4
  -4   4  -5 375.656 428.996   6
  -4  -4   5 237.927 176.443   5
  -4   4   5 666.152 388.592   5
  -4  -4   6 2783.66 795.376   5
   4  -4   6 2412.13 739.375   4
  -4   4  -6 3082.38 876.211   6
  -4   4   6 3526.30 839.453   5
  -4  -4   7 84041.9 4631.67   5
  -4   4  -7 70668.2 3996.51   6
   4  -4   7 72420.2 4246.21   4
  -4   4   7 74908.4 4155.06   5
   4  -4   8 832.548 571.501   4
  -4  -4   8 849.917 651.876   5
  -4   4   8 645.527 371.130   5
  -4  -4  -8 408.399 224.225  15
  -4  -4   8 421.827 295.364   7
  -4   4  -8 526.570 305.648   6
  -4  -4  -8 738.322 274.488  10
  -4  -4   9 456.303 285.964   7
  -4  -4  -9 1112.84 316.852  10
  -4  -4  -9 490.775 202.782  15
   4  -4   9 339.733 445.592   4
  -4  -4  10 4069.33 773.413   7
  -4  -4 -10 3573.53 505.640  10
  -4  -4 -10 2913.91 466.810  15
  -4   4 -11 1933.48 412.870   8
  -4  -4 -11 1816.35 381.052  10
  -4  -4  11 1881.72 561.527   7
  -4  -4 -11 2062.60 363.932  15
  -4  -4  12 1241.98 453.465   7
  -4  -4 -12 1473.58 273.782  15
  -4  -4 -12 756.829 223.168  10
  -4   4 -12 1288.67 317.842   8
  -4   4 -13 8955.21 676.321   8
  -4  -4 -13 7932.68 562.338  10
  -4   4 -14 1482.19 228.313  15
  -4   5   0 53590.1 3405.93   6
  -4   5  -1 98567.0 4823.32   6
  -4   5   1 102325. 4579.02   6
   4  -5   1 89542.7 3979.28   4
   4  -5   2 3411.74 824.477   4
  -4   5  -2 4205.48 982.564   3
  -4   5  -2 2984.77 964.295   6
  -4   5   2 4764.10 952.075   6
   4  -5   3 747.170 512.248   4
  -4   5  -3-82.7291 597.622   6
   4  -5   4 7150.11 1291.95   4
  -4   5  -4 7982.59 1480.61   6
  -4   5  -5 17814.0 2282.37   6
   4  -5   5 15525.1 1930.39   4
  -4   5  -6 4305.71 1088.60   6
   4  -5   6 4029.71 1066.89   4
  -4  -5  -7 6397.02 741.474  10
  -4   5  -7 6435.74 1303.35   6
  -4  -5  -7 6421.56 745.659  15
   4  -5   7 6616.77 1356.62   4
  -4  -5   7 6965.85 860.953   7
  -4  -5   8 16284.8 1408.34   7
  -4  -5  -8 14879.0 1141.73  15
  -4   5  -8 14085.1 1797.00   6
  -4  -5  -8 16027.7 1185.46  10
   4  -5   8 16296.7 2070.36   4
  -4  -5   9 1970.42 547.018   7
  -4  -5  -9 2960.93 489.311  10
  -4  -5  -9 3185.04 512.011  15
  -4  -5  10 1116.66 436.163   7
  -4  -5 -10 926.890 277.771  10
  -4  -5 -10 1657.32 329.340  15
  -4   5 -11 5880.99 675.343   8
  -4  -5 -11 5927.53 608.251  10
  -4  -5  11 6276.90 924.555   7
  -4  -5 -11 5386.96 526.494  15
  -4  -5  12-14.0477 246.440   7
  -4  -5 -12 594.402 201.511  10
  -4  -5 -12 302.660 119.132  15
  -4   5 -12 619.835 244.038   8
  -4  -5 -13-125.404 123.866  10
  -4   5 -13 355.528 210.606   8
  -4   6   0 137412. 5997.71   6
  -4   6  -1 5036.63 1157.62   6
  -4   6   1 3569.85 948.334   6
   4  -6   2 75.1505 254.842   4
  -4   6  -2 499.783 507.133   6
  -4   6   2 520.567 473.165   6
   4  -6   3 502.188 403.881   4
  -4   6  -3 87.6596 557.633   6
  -4   6   3-655.677 466.613   6
   4  -6   4 4542.57 1101.73   4
  -4   6  -4 5803.73 1409.96   6
  -4   6  -5 10458.8 1924.57   6
   4  -6   5 10578.6 1665.48   4
  -4  -6   6 43750.9 2201.18   7
   4  -6  -6 46179.4 1848.37  14
  -4   6  -6 49591.8 3885.74   6
  -4  -6  -6 41238.9 2079.99  10
   4  -6   6 51170.8 3734.40   4
   4  -6   6 49457.4 2417.44   9
  -4  -6  -6 49563.8 2349.81  15
   4  -6  -7 1088.87 296.011  14
  -4  -6   7 1393.50 472.486   7
  -4  -6  -7 768.149 293.021  10
  -4   6  -7 1574.82 748.778   6
  -4  -6  -7 1019.59 348.789  15
   4  -6   7 2461.98 550.802   9
   4  -6   7 661.976 560.853   4
  -4  -6   8 28643.2 1899.77   7
  -4  -6  -8 32683.4 1694.48  15
  -4  -6  -8 29739.0 1642.11  10
  -4  -6   9 1822.28 534.971   7
  -4  -6  -9 1663.66 366.108  10
  -4  -6  -9 1992.60 374.791  15
  -4  -6 -10 971.556 268.992  15
  -4  -6  10 411.237 333.632   7
  -4  -6 -10 701.850 243.098  10
  -4  -6 -11 8922.24 617.079  15
  -4  -6 -11 9645.03 743.581  10
  -4   6 -11 9179.34 788.712   8
  -4  -6  11 8865.75 1032.01   7
  -4  -6 -12 12517.5 733.481  10
  -4   6 -12 12694.6 816.133   8
  -4  -6 -13 230.236 112.291  10
  -4   6 -13-85.6960 123.098   8
  -4   7   0 8268.36 1571.27   6
  -4   7  -1 23339.5 2695.33   6
  -4   7   1 26982.0 2696.95   6
  -4   7  -2 4439.56 1270.60   6
  -4   7   2 4751.14 1147.17   6
   4  -7   3 1242.59 618.733   4
  -4   7  -3 1825.55 973.971   6
  -4   7   3 1261.25 569.651   6
  -4   7  -4 2394.84 1084.81   6
  -4   7   4 355.148 412.458   6
   4  -7   4 2938.96 878.221   4
  -4  -7   5 21211.2 1462.30   7
  -4   7  -5 19544.0 2714.20   6
  -4  -7  -5 18151.6 1434.42  10
  -4   7   5 19012.8 2346.12   6
   4  -7   5 21296.9 2434.38   4
   4  -7   5 19775.9 1587.62   9
   4  -7  -5 20109.5 1225.96  14
  -4  -7  -5 21899.8 1491.41  15
   4  -7  -6 2673.54 446.391  14
  -4  -7  -6 5157.45 812.232  15
  -4  -7   6 3022.22 569.125   7
  -4  -7  -6 2966.38 562.485  10
  -4   7  -6 2971.29 1124.71   6
   4  -7   6 2979.62 611.107   9
   4  -7   6 2830.21 885.002   4
   4  -7  -7 2418.14 425.607  14
  -4  -7  -7 2285.68 461.022  15
  -4  -7   7 3032.41 601.902   7
  -4  -7  -7 2309.24 493.255  10
   4  -7   7 2409.40 562.734   9
  -4  -7   8 18904.0 1535.20   7
  -4  -7  -8 17787.6 1247.19  10
   4  -7   8 18248.1 1414.27   9
  -4  -7  -8 19366.5 1275.71  15
  -4  -7   9 490.527 469.017   7
  -4  -7  -9 188.908 198.911  10
  -4  -7  -9 477.564 240.147  15
  -4  -7 -10 361.981 160.464  15
  -4  -7 -10 368.428 184.324  10
  -4   7 -10 143.643 173.960   8
  -4   7 -11 129.482 133.964   8
  -4  -7 -11 591.528 185.882  10
  -4  -7  12 2581.47 496.316   7
  -4  -7 -12 3407.39 349.353  10
  -4   7 -12 3190.81 361.174   8
  -4   8   0 16770.3 2285.83   6
  -4   8  -1 38557.1 3656.38   6
  -4   8   1 42381.0 3648.54   6
   4  -8   1 34917.3 2068.04   9
   4  -8  -1 42437.4 1974.42  14
   4  -8  -2 109.811 200.424  14
  -4  -8  -2 488.757 233.829  10
  -4   8  -2 526.458 774.265   6
  -4   8   2 324.112 345.985   6
   4  -8   2 307.402 295.344   9
  -4  -8  -3 23971.0 1441.16  15
  -4   8  -3 22862.5 2934.20   6
  -4  -8  -3 21580.9 1570.13  10
  -4   8   3 21014.4 2492.02   6
   4  -8   3 22302.8 1722.30   9
   4  -8  -3 23069.2 1392.54  14
   4  -8  -4 1895.76 404.117  14
  -4  -8   4 1922.83 456.524   7
   4  -8   4 1617.49 471.965  11
  -4  -8  -4 1475.98 472.336  10
  -4   8  -4 766.747 778.948   6
  -4   8   4 1636.65 812.570   6
   4  -8   4 1589.87 464.698   9
  -4  -8  -4 1673.86 443.714  15
   4  -8   4 403.288 390.733   4
   4  -8  -5 605.989 259.440  14
  -4  -8   5 703.410 266.008   7
  -4  -8  -5 483.934 279.253  10
  -4   8  -5 1496.90 914.256   6
  -4   8   5-457.145 565.026   6
   4  -8   5 605.579 341.841   9
  -4  -8  -5 943.236 330.543  15
   4  -8   5 1276.92 636.245   4
  -4  -8   6 3965.36 702.367   7
   4  -8  -6 3812.14 543.272  14
  -4  -8  -6 5199.77 753.933  10
   4  -8   6 5221.22 836.180   9
  -4  -8  -6 4935.76 797.830  15
  -4  -8   7 19784.5 1540.90   7
  -4  -8  -7 21724.6 1505.98  15
  -4  -8  -7 18605.6 1336.97  10
   4  -8   7 21411.9 1576.89   9
   4  -8  -7 19937.8 1209.31  14
  -4  -8  -8 8796.08 792.952  15
  -4  -8   8 7401.37 972.235   7
  -4  -8  -8 7552.50 777.259  10
   4  -8   8 9426.88 995.349   9
   4  -8  -8 7437.32 693.418  14
  -4  -8  -9-23.7958 155.869  10
   4  -8   9 142.079 190.322   9
  -4  -8   9-146.342 253.670   7
  -4  -8  -9 233.052 124.496  15
  -4   8  -9 266.418 150.742   8
  -4  -8  10-15.0332 232.719   7
  -4  -8 -10 20.6918 152.140  10
  -4   8 -10 375.348 188.338   8
  -4  -8  11 215.174 253.997   7
  -4  -8 -11 510.676 180.773  10
  -4   8 -11 561.330 182.418   8
  -4   9   0 3805.49 1074.93   6
   4  -9   0 6544.04 811.150   9
   4  -9   0 5650.73 799.477  14
   4  -9  -1 13837.8 1155.76  14
  -4   9  -1 12439.7 2127.66   6
   4  -9   1 11724.5 1171.84   9
  -4   9   1 10615.6 1846.39   6
   4  -9  -2 3594.62 582.645  14
  -4   9  -2 5480.33 1406.63   6
  -4   9   2 4064.64 1229.57   6
   4  -9   2 3397.53 680.322   9
  -4  -9  -3 16085.0 1365.91  10
   4  -9   3 15226.4 1459.51   9
   4  -9  -3 18363.1 1283.12  14
  -4  -9   4 11541.6 1069.17   7
   4  -9   4 12012.0 1153.84  11
  -4  -9  -4 10374.6 1100.61  10
   4  -9   4 11745.3 1264.17   9
   4  -9  -4 10429.7 931.402  14
  -4  -9   5 10220.9 1056.89   7
   4  -9   5 11465.1 1109.26  11
  -4  -9  -5 9719.31 1037.00  10
   4  -9   5 11702.3 1235.77   9
   4  -9  -5 9852.16 889.571  14
   4  -9  -6 43.4619 147.823  14
  -4  -9   6 386.677 261.097   7
  -4  -9  -6 125.282 273.524  10
   4  -9   6-140.316 275.869   9
  -4  -9   7 24010.1 1692.29   7
  -4  -9  -7 25698.9 1468.31  10
   4  -9   7 27843.0 1746.85   9
   4  -9  -7 24129.4 1296.56  14
  -4  -9   8 2793.73 547.257   7
  -4  -9  -8 3285.04 494.264  10
   4  -9   8 3539.42 565.565   9
   4  -9  -8 2927.68 420.692  14
  -4   9  -9 27832.7 1157.98   8
  -4  -9  -9 30565.1 1305.49  10
   4  -9   9 27066.8 1388.26   9
  -4  -9   9 30162.4 1842.36   7
  -4  -9 -10 350.877 182.185  10
  -4  -9  10 961.050 425.259   7
   4 -10   0 4547.79 684.929  14
   4 -10   1 28355.3 1822.31   9
   4 -10  -1 29635.9 1800.91  14
   4 -10   2 5765.14 868.149   9
   4 -10  -2 5881.58 760.011  14
   4 -10  -3 3519.06 564.902  14
   4 -10   3 3203.95 635.043  11
   4 -10   3 4537.13 796.095   9
   4 -10  -4 128.158 163.073  14
   4 -10   4-171.776 250.713  11
  -4 -10  -4 396.439 329.972  10
   4 -10   4 166.772 342.955   9
   4 -10  -5 1468.50 378.163  14
  -4 -10   5 1063.85 350.960   7
   4 -10   5 1113.20 349.064  11
  -4 -10  -5 1587.39 445.988  10
   4 -10   5 967.421 380.657   9
   4 -10   6 12388.0 1036.98  11
  -4 -10  -6 10242.8 955.840  10
   4 -10   6 12649.9 1152.64   9
  -4 -10   6 13360.9 1194.33   7
   4 -10  -6 10973.1 869.469  14
  -4 -10  -7 10745.7 862.840  10
   4 -10   7 12374.1 1062.49   9
   4 -10  -7 11512.8 825.052  14
  -4 -10   7 11177.4 1098.52   7
  -4 -10   8 2039.75 523.014   7
  -4 -10  -8 2271.38 364.113  10
   4 -10   8 2096.46 406.312   9
   4 -10  -8 2128.96 334.293  14
  -4 -10   9 3937.62 631.284   7
  -4 -10  -9 4016.07 406.064  10
   4 -10   9 3383.01 405.813   9
   4 -11   0 42167.3 2141.95  14
   4 -11   1 12431.5 1123.15   9
   4 -11  -1 12191.9 1174.27  14
   4 -11   2 12128.7 1110.16  11
   4 -11   2 12598.6 1240.30   9
   4 -11  -2 12277.0 1103.33  14
   4 -11   3 253.557 249.710  11
   4 -11   3 26.9605 230.437   9
   4 -11  -3 282.066 177.802  14
   4 -11   4 8609.07 879.194  11
   4 -11   4 9295.53 999.835   9
   4 -11  -4 7236.52 753.746  14
   4 -11   5 7134.28 750.833  11
   4 -11   5 7238.05 844.350   9
   4 -11  -5 6424.80 665.196  14
  -4 -11   6 2523.81 464.438   7
   4 -11   6 3172.41 522.399   9
   4 -11  -6 2671.84 421.771  14
   4 -11   7 141.434 185.492   9
   4 -11  -7 263.988 147.384  14
   4 -11   8 7172.34 584.195   9
  -4 -11   8 7937.18 785.903   7
   4 -12   0 14432.3 1155.21  11
   4 -12   1 735.564 316.310  11
   4 -12  -1 1009.28 387.525  14
   4 -12   2 7275.67 775.920  11
   4 -12   2 6822.76 834.800   9
   4 -12  -2 7933.44 929.366  14
   4 -12  -3 90.8831 207.633  14
   4 -12   3 199.687 208.626  11
   4 -12   3-270.722 329.752   9
   4 -12   4 274.781 170.461  11
   4 -12   4 660.234 270.639   9
   4 -12  -4 501.430 251.379  14
   4 -12   5 617.299 295.681   9
   4 -12  -5 388.842 190.506  14
   4 -12   6 21645.1 1077.62   9
   4 -12  -6 19034.4 901.474  14
   4 -13   0 1380.14 318.206  11
   4 -13   1 2170.16 385.361  11
   4 -13  -1 2559.67 446.359  11
   4 -13   2 21198.6 1090.67  11
   4 -13  -2 25381.7 1325.28  11
   4 -13  -3 2185.12 429.640  11
  -5   0   0-127.183 358.039   3
  -5   0  -1 1116.23 511.063   3
  -5   0  -2 9874.65 1340.08   3
  -5   0  -3 53.9295 412.070   3
  -5   0   3-391.601 368.109   5
   5   0   4 95715.4 3965.12   4
  -5   0   4 94833.4 4292.57   5
  -5   0   5-391.871 377.706   5
   5   0   5 31.2989 251.816   4
  -5   0   6 47579.2 3124.69   5
   5   0   6 37616.5 2597.47   4
  -5   0   7 64.3746 463.596   5
   5   0   7 188.016 189.811   4
  -5   0   8 58999.9 3842.16   5
  -5   0   8 58878.9 3413.30   7
  -5   0   9 136.342 493.683   7
  -5   0   9-174.537 536.298   5
  -5   0  -9 245.137 180.403  15
  -5   0 -10 13725.8 1002.59  15
  -5   0 -11 168.131 176.268  15
  -5   0 -12 51496.2 1774.48  15
  -5   0 -13-73.0026 128.866  15
  -5   0 -14 6314.06 413.183  15
  -5  -1   0-186.165 339.364   3
  -5  -1  -1 10701.1 1352.58   3
  -5   1  -1 11321.1 1495.58   3
  -5  -1  -2 3505.26 850.968   3
  -5   1  -2 3815.74 910.476   3
  -5   1   3 1239.24 511.996   5
  -5   1  -3 2899.88 755.653   3
  -5  -1   3 1146.10 526.199   5
   5  -1   3 1330.38 534.162   4
  -5  -1  -3 1849.96 631.692   3
  -5  -1   4 300.930 271.580   5
  -5   1   4-92.5184 230.646   5
   5  -1   4 337.327 330.448   4
  -5   1  -4 168.202 422.435   3
  -5   1   5 282.688 299.360   5
   5  -1   5-120.589 374.387   4
   5   1   5-137.395 274.979   4
  -5  -1   5 365.368 363.531   5
   5  -1   6 22779.5 2044.73   4
   5   1   6 22315.3 1954.23   4
  -5  -1   6 25924.3 2362.40   5
  -5   1   6 24759.4 2278.09   5
  -5  -1   7 3215.36 934.195   5
   5  -1   7 3300.48 806.221   4
  -5   1   7 2607.86 799.666   5
  -5  -1   8 4325.74 893.328   7
  -5  -1   8 5119.14 1158.64   5
  -5   1   8 3306.83 916.517   5
   5  -1   8 4941.35 985.800   4
  -5  -1  -8 6265.31 671.423  15
  -5  -1   9 1169.15 548.726   5
  -5   1   9 1556.13 663.214   5
  -5  -1   9 2161.30 685.158   7
  -5  -1  -9 1983.10 401.537  15
  -5  -1  10 4500.71 1002.84   7
  -5  -1 -10 3730.33 549.699  15
  -5  -1 -11 227.889 178.207  15
  -5   1 -11 66.9066 163.203  15
  -5   1 -11-2.13954 139.604   8
  -5   1 -12 1492.15 297.608  15
  -5  -1 -12 1502.75 311.553  15
  -5   1 -12 1853.62 334.938   8
  -5  -1 -13 1943.91 290.686  15
  -5   1 -13 2035.74 308.819  15
  -5   1 -14 344.497 114.066  15
  -5  -2   0 81.8342 241.462   3
  -5  -2  -1 97620.1 4022.57   3
  -5  -2   1 95009.7 3942.11   3
  -5   2  -1 103658. 4689.67   3
   5  -2   2 41816.3 2511.74   4
  -5  -2  -2 39994.4 2530.32   3
  -5   2  -2 44719.8 2986.49   3
  -5  -2   2 42958.2 2627.60   3
   5  -2   3 10738.5 1322.31   4
  -5   2  -3 9742.50 1406.01   3
  -5   2  -4 30893.2 2510.54   3
  -5  -2   4 30990.5 2499.01   5
  -5   2   4 28094.8 2324.02   5
   5  -2   4 30150.3 2286.07   4
   5  -2   5 92259.1 4199.40   4
  -5  -2   5 96995.4 4553.71   5
  -5   2   5 87580.1 4192.22   5
   5   2   5 82116.7 3778.38   4
   5  -2   6 9540.96 1368.41   4
  -5  -2   6 7534.91 1287.34   5
  -5   2   6 6349.47 1171.70   5
  -5  -2   7 148.400 243.365   5
  -5   2   7-88.0115 243.830   5
  -5  -2   8 20045.8 2336.68   5
   5  -2   8 14765.9 1813.40   4
  -5   2   8 16759.1 2044.22   5
  -5  -2  -8 17104.5 1172.96  15
  -5  -2   8 18237.8 1673.60   7
   5  -2   9 16597.3 1911.13   4
  -5  -2   9 20141.0 2402.30   5
  -5   2   9 19542.8 2299.63   5
  -5  -2  -9 21266.9 1294.30  15
  -5  -2   9 19948.9 1848.07   7
  -5  -2  10 1138.67 524.634   7
  -5  -2 -10 2099.36 438.433  15
  -5  -2  11 7642.41 1169.36   7
  -5  -2 -11 7612.85 706.952  15
  -5   2 -11 7474.36 746.389   8
  -5  -2 -12 12447.2 815.990  15
  -5   2 -12 12520.6 829.648  15
  -5   2 -12 12968.7 873.213   8
  -5  -2 -13 6242.76 496.427  15
  -5   2 -13 6386.80 518.412  15
  -5   2 -13 5592.41 495.193   8
  -5  -3   0 293.937 224.084   3
   5  -3   0 157.923 230.593   4
   5  -3   1 1651.57 500.643   4
  -5   3  -1 1539.38 694.463   3
   5  -3   2 29.7420 316.434   4
  -5   3  -2 447.626 619.410   3
  -5   3  -3 14972.2 1800.14   3
   5  -3   3 14184.3 1583.16   4
   5  -3   4 3503.65 805.034   4
  -5  -3   4 3850.04 904.767   5
  -5   3   4 4459.74 918.568   5
  -5   3  -4 3613.94 833.813   3
  -5  -3   5 202.925 229.050   5
  -5   3   5 571.486 325.212   5
   5  -3   5 23.4300 267.587   4
   5  -3   6 22176.6 2173.52   4
  -5  -3   6 22148.8 2312.68   5
  -5   3   6 20326.9 2083.36   5
  -5  -3   7 790.947 518.548   5
  -5   3   7 863.880 387.769   5
  -5  -3   7 911.086 380.314   7
   5  -3   7 428.824 328.816   4
  -5  -3  -7 734.355 338.790  15
  -5  -3   8 1876.35 758.040   5
  -5   3   8 2544.53 904.419   5
  -5  -3   8 2348.43 568.889   7
   5  -3   8 1934.07 675.602   4
  -5  -3  -8 2541.46 460.204  15
  -5  -3   9 4297.82 868.972   7
  -5  -3  -9 3625.96 540.556  15
  -5  -3  10 233.623 276.455   7
  -5  -3 -10 354.489 156.101  15
  -5  -3 -11 693.995 226.153  10
  -5  -3  11 655.955 398.628   7
  -5   3 -11 1085.30 301.519   8
  -5  -3 -11 578.197 193.484  15
  -5  -3 -12 194.117 137.196  10
  -5  -3 -12 170.176 136.042  15
  -5   3 -12 9.84703 137.401  15
  -5   3 -12-118.356 124.996   8
  -5  -3 -13 723.227 175.774  15
  -5   3 -13 726.557 192.817  15
  -5   3 -13 719.777 195.983   8
   5  -4   0 471.351 303.438   4
   5  -4   1 51747.5 3016.44   4
  -5   4  -1 48694.4 3326.80   3
   5  -4   2 156151. 5579.88   4
  -5   4  -2 161528. 6213.19   3
   5  -4   3 25923.5 2214.83   4
  -5   4  -3 25182.8 2344.25   3
  -5   4  -4 11257.9 1572.81   3
   5  -4   4 11470.9 1543.81   4
   5  -4   5 109066. 5021.47   4
  -5  -4   5 116305. 5390.04   5
  -5   4   5 113121. 5042.05   5
  -5  -4   6-623.762 541.214   5
   5  -4   6-253.958 274.452   4
  -5   4   6-247.212 370.694   5
  -5   4   7 215.733 242.238   5
   5  -4   7 128.174 280.321   4
  -5  -4   7-28.8021 221.314   7
  -5  -4  -7 304.849 217.390  15
   5  -4   8 961.031 516.321   4
  -5  -4   8 311.628 319.848   7
  -5  -4  -8 769.700 275.888  10
  -5  -4  -8 516.254 278.985  15
  -5  -4  -9 10920.7 877.234  10
  -5  -4  -9 11553.1 931.323  15
  -5  -4  10 777.335 356.885   7
  -5  -4 -10 1173.77 290.953  15
  -5  -4 -10 999.877 272.559  10
  -5  -4 -11 15084.0 909.276  15
  -5  -4 -11 14401.6 873.817  10
  -5   4 -11 15763.0 1062.62   8
  -5  -4  11 14075.1 1406.40   7
  -5   4 -12 8604.50 694.553   8
  -5  -4 -12 6626.16 522.052  10
  -5  -4 -12 8345.92 584.284  15
  -5  -4  12 7862.93 922.248   7
  -5   4 -13 6798.55 523.155   8
  -5  -4 -13 6275.54 409.879  15
  -5   4 -13 5980.23 449.517  15
  -5   5   0-913.147 665.775   6
  -5   5  -1 11116.6 1708.61   6
  -5   5   1 13797.8 1793.19   6
   5  -5   1 12613.0 1638.78   4
  -5   5  -1 12212.5 1726.73   3
  -5   5  -2 8082.46 1420.41   3
  -5   5  -2 8326.09 1531.77   6
   5  -5   2 8176.69 1338.19   4
  -5   5   2 5981.37 1153.05   6
  -5   5  -3 3167.86 874.734   3
   5  -5   3 2555.15 782.664   4
  -5   5  -3 2272.89 863.090   6
  -5   5   3 3127.50 845.787   6
   5  -5   4 3985.40 964.738   4
  -5   5  -4 3519.05 995.791   6
  -5   5   4 3047.27 842.357   6
   5  -5   5 3725.05 968.998   4
  -5   5  -5 2751.14 1021.32   6
  -5  -5  -6 10535.7 964.376  10
   5  -5   6 13330.2 1766.35   4
   5  -5   6 12643.1 1149.11   9
  -5  -5  -6 11066.9 1028.43  15
  -5  -5   6 12861.4 1166.80   7
   5  -5   7 1221.56 606.457   4
  -5  -5   7 868.106 367.924   7
  -5  -5  -7 1103.52 328.097  10
   5  -5   7 951.640 376.315   9
  -5  -5  -7 941.721 310.056  15
  -5  -5   8-57.9990 251.861   7
  -5  -5  -8-52.5670 163.884  10
  -5  -5  -8 381.384 231.628  15
  -5  -5   9 40.5695 262.747   7
  -5  -5  -9 258.257 132.866  10
  -5  -5  -9 202.992 165.977  15
  -5  -5 -10 11545.6 845.823  10
  -5  -5 -10 13015.7 887.455  15
  -5  -5  10 12220.8 1290.53   7
  -5  -5  11 1626.10 519.856   7
  -5  -5 -11 1434.00 275.386  10
  -5  -5 -11 1490.78 284.744  15
  -5   5 -11 905.469 253.521   8
  -5  -5 -12-32.4126 100.799  15
  -5  -5 -12 9.02464 89.9390  10
  -5   5 -12 161.562 159.512   8
  -5   5 -13 593.743 160.502   8
  -5   6   0-312.870 545.386   6
  -5   6  -1 1575.72 715.383   3
  -5   6  -1 1292.04 779.643   6
  -5   6   1 1242.34 612.191   6
  -5   6  -2 19278.5 2517.24   6
  -5   6   2 18403.5 2179.62   6
  -5   6   3 9424.69 1516.26   6
  -5   6  -3 7072.28 1503.38   6
   5  -6   3 11806.9 1708.83   4
  -5  -6  -4 35033.4 1891.02  15
  -5   6  -4 40653.7 3642.41   6
  -5   6   4 34221.3 2926.21   6
   5  -6   4 39971.7 3144.85   4
  -5   6  -5 3428.96 553.549  13
   5  -6   5 3815.44 952.634   4
   5  -6   5 3484.76 634.314   9
  -5  -6   5 3025.11 543.936   7
  -5  -6  -5 2216.98 474.692  10
  -5   6  -5 3912.02 1280.83   6
  -5   6   5 3254.94 951.294   6
  -5  -6  -5 2586.11 538.053  15
  -5   6  -6 45420.2 3586.80   6
  -5  -6  -6 41134.0 2021.56  10
   5  -6   6 47426.2 3505.00   4
   5  -6   6 44479.4 2256.46   9
  -5  -6  -6 36477.8 1978.30  15
   5  -6  -6 45774.9 1858.06  14
  -5  -6   6 46054.1 2272.18   7
   5  -6  -7 764.140 266.606  14
  -5  -6   7 675.880 319.426   7
  -5  -6  -7 758.522 320.862  10
   5  -6   7 885.784 340.324   9
  -5  -6  -7 1166.73 380.996  15
  -5  -6  -8 13518.6 1021.71  15
  -5  -6  -8 13614.9 1037.68  10
  -5  -6   8 11355.9 1206.09   7
  -5  -6  -9 6098.22 647.036  15
  -5  -6   9 5002.09 808.677   7
  -5  -6  -9 5517.48 627.941  10
  -5  -6 -10 45852.5 1607.91  15
  -5  -6 -10 42944.0 1634.20  10
  -5  -6  10 40879.7 2278.27   7
  -5  -6  11-179.440 253.052   7
  -5  -6 -11 14.9268 103.051  10
  -5  -6 -11-76.7838 98.7853  15
  -5   6 -11 39.5886 152.805   8
  -5  -6 -12 16161.2 710.542  10
  -5   6 -12 15625.4 695.292  15
  -5   6 -12 20478.0 927.826   8
  -5  -6  12 21716.9 1334.00   7
  -5   7   0-194.245 362.778   6
  -5   7  -1 3749.24 1108.65   6
  -5   7   1 4428.84 1225.90   6
   5  -7   1 5242.08 838.346   9
  -5  -7  -1 4522.00 643.542  15
  -5  -7  -2 12578.9 1078.89  15
  -5  -7  -2 12922.4 1137.25  10
  -5   7  -2 12653.8 2076.40   6
  -5   7   2 15847.2 2116.11   6
   5  -7   2 14295.0 1314.33   9
   5  -7   3 4892.65 1182.68   4
  -5   7  -3 4452.29 650.802  13
  -5  -7  -3 4289.14 673.202  10
  -5   7  -3 3890.01 1202.19   6
   5  -7   3 6627.25 875.219   9
  -5   7   3 3478.60 1061.88   6
  -5  -7  -3 5416.91 735.651  15
   5  -7  -4 2119.89 436.632  14
  -5   7  -4 1337.98 332.439  13
   5  -7   4 2072.44 853.893   4
  -5  -7   4 2286.64 486.694   7
  -5  -7  -4 1412.08 401.957  10
  -5   7  -4 1268.09 818.573   6
  -5  -7  -4 2150.03 534.151  15
  -5   7   4 1122.62 525.463   6
   5  -7   4 1703.35 456.536   9
   5  -7  -5 2337.58 401.973  14
  -5  -7   5 2403.93 468.388   7
  -5  -7  -5 2893.23 536.215  10
  -5   7  -5 2813.03 930.321   6
  -5   7   5 1906.35 933.170   6
   5  -7   5 3526.11 659.464   9
  -5  -7  -5 2705.81 572.854  15
   5  -7   5 2900.45 838.502   4
   5  -7  -6 224.186 180.610  14
  -5  -7   6 210.510 226.848   7
  -5  -7  -6 438.326 278.192  10
   5  -7   6 484.995 298.297   9
  -5  -7  -6 365.647 281.836  15
   5  -7  -7 982.424 281.082  14
  -5  -7   7 862.090 390.643   7
  -5  -7  -7 1051.03 336.774  10
   5  -7   7 1087.96 378.160   9
  -5  -7  -7 956.586 243.300  15
   5  -7  -8 534.596 217.331  14
  -5  -7   8 889.190 406.424   7
  -5  -7  -8 488.954 237.406  10
   5  -7   8 118.985 241.159   9
  -5  -7  -8 420.430 259.193  15
  -5  -7  -9 1035.42 244.780  15
  -5  -7   9 892.357 373.974   7
  -5  -7  -9 1108.03 301.802  10
  -5  -7  10 610.393 355.291   7
  -5  -7 -10 953.163 241.806  10
  -5  -7 -10 805.628 203.665  15
  -5   7 -10 981.818 267.935   8
  -5  -7  11 482.409 339.119   7
  -5  -7 -11 1037.72 178.503  15
  -5  -7 -11 701.548 168.901  10
  -5   7 -11 917.795 242.559   8
   5  -8   0 66.9780 248.297  14
   5  -8   0 380.787 282.261   9
  -5   8  -1 47365.0 4075.10   6
  -5   8   1 51132.9 4018.07   6
   5  -8   1 57984.3 2984.77   9
   5  -8   1 62934.2 2769.96  14
   5  -8  -1 55049.8 2458.13  14
  -5   8  -2 23188.8 2921.08   6
  -5   8   2 21574.7 2599.82   6
   5  -8   2 27879.4 1920.70   9
   5  -8  -2 26136.6 1563.26  14
  -5  -8  -3 14455.3 1182.97  15
  -5   8  -3 16259.6 2421.24   6
  -5  -8  -3 14660.7 1282.38  10
  -5   8   3 15243.9 2151.66   6
   5  -8   3 16289.0 1419.55   9
   5  -8  -3 15927.8 1161.20  14
   5  -8  -4 459.213 218.947  14
  -5  -8   4-28.8486 187.058   7
   5  -8   4 404.083 347.814   9
  -5  -8  -4-176.210 276.344  15
   5  -8  -5 2991.12 492.297  14
  -5  -8   5 2790.90 562.321   7
  -5  -8  -5 1595.11 491.604  10
   5  -8   5 2136.95 505.026   9
  -5  -8  -5 2146.22 501.659  15
   5  -8  -6 777.692 238.793  14
  -5  -8   6 1294.47 429.078   7
  -5  -8  -6 516.694 273.370  10
   5  -8   6 811.499 319.412   9
  -5  -8  -6 852.123 313.042  15
   5  -8  -7 676.631 228.629  14
  -5  -8   7 424.789 257.886   7
  -5  -8  -7 474.864 262.742  10
   5  -8   7 525.772 307.401   9
  -5  -8  -7 739.416 274.172  15
  -5  -8  -8 8870.74 770.164  10
   5  -8   8 7741.45 789.054   9
  -5  -8  -8 9238.07 742.114  15
   5  -8  -8 7593.12 660.925  14
  -5  -8   8 8165.71 985.200   7
  -5  -8  -9 14492.8 808.470  15
  -5   8  -9 13962.9 921.803   8
  -5  -8  -9 13763.9 860.223  10
   5  -8   9 12987.5 904.927   9
  -5  -8   9 13192.5 1235.00   7
  -5  -8  10 1274.30 478.874   7
  -5  -8 -10 700.055 198.198  10
  -5   8 -10 1353.15 261.310   8
  -5  -8  11 5729.17 725.211   7
   5  -9   0 79.8100 256.484  14
   5  -9   0-134.094 222.461   9
   5  -9  -1 3087.05 563.438  14
   5  -9   1 1871.44 507.843   9
   5  -9  -2-15.1456 215.979  14
   5  -9   2 190.919 220.060   9
   5  -9  -3 296.279 214.100  14
   5  -9   3 444.855 219.350  11
   5  -9   3 346.548 313.915   9
   5  -9  -4 1002.62 318.665  14
  -5  -9  -4 872.210 324.804  10
   5  -9   4 1235.70 371.750   9
   5  -9  -5 2238.36 425.776  14
  -5  -9   5 1486.89 384.665   7
  -5  -9  -5 2023.78 500.222  10
   5  -9   5 1742.35 475.570   9
   5  -9  -6-153.940 176.812  14
  -5  -9   6 316.444 232.784   7
  -5  -9  -6 452.193 240.473  10
   5  -9   6 100.969 211.316   9
  -5  -9   7 321.563 219.078   7
  -5  -9  -7 355.533 186.685  10
   5  -9   7-30.9940 195.418   9
  -5  -9   8 272.321 243.238   7
   5  -9   8 345.389 197.836   9
   5  -9  -8 622.734 207.844  14
  -5  -9   9 383.672 274.400   7
  -5  -9  -9 776.839 199.310  10
   5  -9   9 590.924 191.404   9
  -5   9  -9 647.916 173.834   8
  -5  -9  10 3928.59 616.008   7
   5 -10   0 19.6823 265.761  14
   5 -10   0 406.134 252.758   9
   5 -10   1 39485.9 2411.32   9
   5 -10  -1 34549.9 2170.69  14
   5 -10   2 20641.9 1706.85   9
   5 -10  -2 18246.3 1406.77  14
   5 -10   3 4814.46 664.952  11
   5 -10   3 5420.02 812.590   9
   5 -10  -3 5154.95 681.464  14
   5 -10   4 34617.6 1712.42  11
   5 -10   4 36655.2 1967.88   9
   5 -10  -4 35412.8 1661.67  14
   5 -10   5 24631.6 1525.23   9
   5 -10  -5 23138.1 1266.70  14
   5 -10  -6 1385.60 320.096  14
  -5 -10   6 752.839 277.699   7
   5 -10   6 848.633 304.753   9
  -5 -10   7 1256.29 366.307   7
   5 -10   7 1313.71 311.406   9
   5 -10  -7 2002.98 330.493  14
   5 -10   8-39.0974 151.752   9
   5 -10  -8 384.478 159.571  14
   5 -11   0 109.074 207.339  14
   5 -11   1 6288.56 734.799  11
   5 -11   1 6272.05 905.558   9
   5 -11  -1 6416.11 930.514  14
   5 -11   2 14906.0 1090.43  11
   5 -11   2 18422.1 1606.92   9
   5 -11  -2 15875.5 1404.64  14
   5 -11  -3 326.497 234.810  14
   5 -11   3 529.036 271.956  11
   5 -11   3 854.768 343.458   9
   5 -11   4 683.596 250.445  11
   5 -11   4 668.632 276.041   9
   5 -11  -4 244.647 231.390  14
   5 -11   5 1168.75 307.295   9
   5 -11  -5 1633.26 307.067  14
   5 -11   6 3245.43 467.332   9
   5 -11  -6 2266.48 352.994  14
   5 -11   7 836.140 212.928   9
   5 -11  -7 762.895 184.138  14
   5 -12   0-69.2543 198.166  11
   5 -12   1 6103.44 624.596  11
   5 -12  -1 6275.16 678.536  11
   5 -12  -1 5801.20 593.462  14
   5 -12   2 16779.9 1001.82  11
   5 -12   2 16749.4 1218.04   9
   5 -12  -2 18086.6 1224.15  14
   5 -12   3 1113.85 249.371  11
   5 -12   3 1636.54 349.168   9
   5 -12  -3 1061.80 337.332  14
   5 -12   4 29969.0 1306.42   9
   5 -12  -4 28968.3 1261.33  14
   5 -12  -5 25.8563 126.882  14
  -6   0   0 3535.47 1037.97   3
  -6   0  -1-194.982 391.746   3
  -6   0   1 265.529 421.492   3
  -6   0  -2 3446.55 998.144   3
  -6   0  -3 620.967 476.162   3
   6   0   4 8621.58 1244.70   4
   6   0   5 212.974 292.920   4
  -6   0   5 102.921 290.893   5
   6   0   6 68393.6 3670.65   4
  -6   0   6 69219.8 4090.36   5
  -6   0   7-528.677 450.065   5
   6   0   7-352.303 349.770   4
  -6   0  -7 169.396 153.965  15
  -6   0   8 3657.97 945.780   5
  -6   0  -8 3834.69 557.654  15
  -6   0  -9 292.728 222.721  15
  -6   0 -10 300.490 171.449  15
  -6   0 -11-71.3186 147.067  15
  -6   0 -12 10006.4 685.285  15
  -6   0 -13 72.9009 103.783  15
  -6  -1   0 1147.75 602.752   3
  -6   1   0 794.132 622.442   3
  -6  -1  -1 21218.3 2171.69   3
  -6   1  -1 24721.8 2450.97   3
  -6  -1   1 24968.3 2318.77   3
  -6  -1  -2 3613.69 908.791   3
  -6   1  -2 2980.14 859.445   3
  -6  -1   2 3385.31 981.475   3
  -6   1  -3 5626.89 1159.36   3
   6  -1   3 4372.67 940.819   4
   6  -1   4 12089.9 1458.70   4
  -6   1  -4 13977.1 1811.55   3
   6  -1   5 315.950 279.429   4
   6   1   5-331.001 392.432   4
  -6  -1   5-330.042 447.272   5
  -6   1   5 337.958 433.864   5
  -6  -1   6 1396.86 619.944   5
  -6   1   6 719.144 501.460   5
   6  -1   6 802.896 387.273   4
   6   1   6 983.267 524.789   4
  -6  -1   7 6971.26 1048.10   7
  -6  -1   7 5067.06 1170.56   5
  -6   1   7 6082.60 1256.65   5
   6  -1   7 4868.27 991.363   4
  -6  -1  -7 5457.71 671.452  15
  -6   1  -7 5402.95 620.194  15
  -6  -1   8-75.5470 475.205   7
  -6  -1   8 722.113 571.537   5
  -6   1   8 519.667 583.228   5
   6  -1   8 1144.35 495.358   4
  -6  -1  -8 720.970 246.666  15
  -6   1  -8 638.334 256.141  15
  -6  -1  -9 274.690 165.043  15
  -6   1  -9 144.332 184.638  15
  -6  -1 -10 91.6809 164.496  15
  -6   1 -10-21.7115 138.399  15
  -6  -1 -11-153.099 133.182  15
  -6   1 -11 199.826 172.983  15
  -6  -1 -12 4444.69 451.479  15
  -6   1 -12 4735.51 460.392  15
  -6  -1 -13 143.385 131.878  15
  -6   1 -13-95.5818 116.816  15
  -6  -2   0 8883.22 1322.63   3
  -6   2   0 10497.3 1704.96   3
  -6  -2  -1 112314. 4899.12   3
  -6  -2   1 130023. 5188.57   3
  -6   2  -1 128406. 5769.63   3
  -6   2  -2 201.215 430.780   3
   6  -2   2 501.459 355.446   4
  -6  -2  -2 742.566 566.624   3
  -6   2  -3 1332.83 689.266   3
   6  -2   3 435.530 338.314   4
   6  -2   4 799.051 448.056   4
  -6   2  -4 508.155 451.732   3
   6  -2   5 11507.0 1475.95   4
   6   2   5 12255.2 1510.16   4
  -6   2  -6 21470.3 1471.29  13
   6  -2   6 19827.0 1988.82   4
  -6  -2   6 22736.8 2389.39   5
  -6   2   6 21762.7 2247.93   5
   6   2   6 20109.0 1967.14   4
  -6  -2  -6 21309.6 1378.80  15
  -6  -2   6 22865.9 1742.09   7
  -6   2  -7 66574.3 2633.77  13
  -6   2   7 71570.6 3138.93  12
   6  -2   7 63961.9 3702.58   4
  -6  -2   7 70265.8 4413.36   5
  -6   2   7 68784.1 4237.81   5
  -6  -2  -7 67327.9 2463.15  15
  -6  -2   7 72006.7 3321.28   7
  -6  -2   8 1160.50 658.775   5
  -6   2   8-121.923 267.332   5
  -6  -2   8-149.965 318.240   7
   6  -2   8 870.786 384.321   4
  -6  -2  -8 1115.43 316.037  15
  -6  -2   9 5202.98 993.085   7
  -6  -2  -9 5245.87 645.203  15
  -6   2  -9 5940.94 638.786  15
  -6  -2 -10-302.740 227.131  15
  -6   2 -10 175.285 167.732  15
  -6  -2  10 186.490 413.302   7
  -6  -2 -11 2090.66 369.581  15
  -6   2 -11 2368.39 379.480  15
  -6   2 -11 2336.01 397.180   8
  -6  -2 -12-161.913 119.330  15
  -6  -2  12 390.708 260.104  12
  -6   2 -12 232.507 135.693  15
  -6   2 -12-305.807 160.133   8
  -6  -2 -13 10324.2 540.022  15
  -6   2 -13 9847.15 534.824  15
   6  -3   0 8888.09 1209.58   4
   6  -3   1 4054.24 823.747   4
  -6   3  -1 3945.98 1170.93   3
   6  -3  -1 4831.31 897.658   4
  -6   3  -2 648.234 482.919   3
   6  -3   2 1232.04 510.322   4
  -6   3  -3 11162.1 1657.94   3
   6  -3   3 10392.8 1394.40   4
   6  -3   4-43.1930 314.311   4
  -6   3  -4-404.283 475.557   3
   6  -3   5 1114.58 526.954   4
   6   3   5 1274.30 509.576   4
  -6  -3   6 1270.19 452.037   7
  -6   3  -6 796.694 374.978  13
   6  -3   6 1310.23 626.360   4
  -6  -3  -6 927.298 345.164  15
   6  -3   7 29363.6 2516.65   4
  -6   3   7 28804.7 2697.76   5
  -6  -3  -7 29247.8 1597.54  15
  -6  -3   7 28595.3 2011.01   7
  -6  -3   8 1279.96 486.602   7
  -6  -3  -8 1277.86 350.112  15
  -6  -3  -9 19144.0 1182.40  15
  -6  -3   9 19658.4 1785.60   7
  -6  -3  10 443.369 344.117   7
  -6  -3 -10 598.742 220.668  15
  -6   3 -10 444.770 204.609  15
  -6   3 -11 9789.93 777.894   8
  -6  -3 -11 9513.43 704.991  15
  -6   3 -11 7923.56 636.855  15
  -6  -3 -12 3318.04 366.690  15
  -6   3 -12 3104.17 350.973  15
  -6   3 -12 3206.63 391.677   8
   6  -4   0 41341.7 2763.61   4
   6  -4   1 80118.5 3920.80   4
  -6   4  -1 79670.0 4693.52   3
  -6   4  -2 163.242 554.789   3
   6  -4   2 801.478 417.377   4
  -6   4  -3 4052.99 1057.09   3
   6  -4   3 4065.94 897.263   4
   6  -4   4 864.436 408.783   4
  -6   4  -4 706.497 447.119   3
  -6   4  -5 4778.64 728.962  13
  -6  -4   5 3264.33 598.725   7
   6  -4   5 4862.80 1041.62   4
  -6  -4  -5 4379.03 671.925  15
  -6   4  -6 1986.72 474.855  13
  -6  -4   6 2366.62 608.031   7
   6  -4   6 1846.52 724.862   4
   6  -4   6 1727.64 435.878   9
  -6  -4  -6 2099.76 472.278  15
   6  -4   7 75998.4 4173.85   4
  -6  -4  -7 74212.8 2642.79  15
  -6  -4   7 74486.6 3163.27   7
  -6  -4   8 5434.88 881.773   7
  -6  -4  -8 5454.03 648.318  15
  -6  -4  -9 6713.42 678.507  15
  -6  -4   9 7145.96 984.297   7
  -6  -4  10-198.844 347.506   7
  -6  -4 -10 246.172 169.063  15
  -6  -4 -11 1749.58 303.971  15
  -6   4 -11 1828.23 296.062  15
  -6   4 -11 1735.22 336.002   8
  -6  -4  11 1397.50 440.532   7
  -6  -4 -12 3279.84 335.587  15
  -6   4 -12 3028.43 323.812  15
  -6   4 -12 3693.66 419.253   8
  -6   5   0 1579.03 838.517   3
   6  -5   1 35102.0 2725.61   4
  -6   5  -1 31402.4 2946.75   3
   6  -5   2 22580.8 2174.56   4
  -6   5  -2 23921.9 2502.03   3
  -6   5  -3 1725.35 807.578   3
   6  -5   3 2385.03 753.632   4
  -6   5  -4 19211.9 1400.96  13
   6  -5   4 22156.6 2197.23   4
  -6  -5  -4 17117.6 1346.43  15
  -6  -5   4 17324.8 1317.33   7
  -6   5  -5 19411.1 1411.96  13
   6  -5   5 22089.6 2227.78   4
   6  -5   5 20939.7 1461.52   9
  -6  -5  -5 16580.1 1301.18  15
  -6  -5   5 21725.6 1529.17   7
   6  -5   6 2437.42 747.842   4
  -6  -5   6 3075.57 609.522   7
   6  -5   6 2217.37 476.682   9
  -6  -5  -6 2513.45 512.953  15
   6  -5   7 5904.21 753.598   9
  -6  -5  -7 5425.15 688.391  15
   6  -5  -7 5341.53 593.655  14
  -6  -5   7 5233.28 856.022   7
  -6  -5   8 2123.74 536.706   7
  -6  -5  -8 2954.18 501.408  15
  -6  -5   9 2210.05 572.441   7
  -6  -5  -9 2967.01 451.185  15
  -6  -5  10 2154.60 533.424   7
  -6  -5 -10 1962.50 342.180  15
  -6  -5  11 925.779 437.597   7
  -6  -5 -11 745.505 190.385  15
  -6   5 -11 645.954 166.489  15
  -6   5 -11 442.184 189.352   8
  -6  -5 -12 1743.94 212.608  15
  -6   5 -12 1832.88 270.821   8
  -6   6   0 61706.6 2559.39  13
  -6   6   0 68437.4 4293.78   3
  -6   6  -1 939.210 382.471  13
  -6   6  -1 291.328 357.635   3
  -6  -6  -1 233.366 276.973  15
  -6   6  -2 474.325 342.133  13
  -6  -6  -2 287.585 295.330  15
  -6  -6  -3 4594.24 725.692  15
  -6   6  -3 4659.74 665.945  13
   6  -6   3 5844.30 1169.72   4
  -6   6  -4 120.587 216.228  13
   6  -6   4-562.738 400.941   4
  -6  -6   4 289.663 150.500   7
   6  -6   4 130.624 263.423   9
  -6  -6  -4-59.4090 275.178  15
   6  -6   5-11.8389 262.700   4
  -6   6  -5 381.834 219.530  13
  -6  -6   5 227.252 184.698   7
   6  -6   5-24.0481 185.473   9
  -6  -6  -5-96.0449 278.727  15
   6  -6  -6 15885.0 1064.28  14
   6  -6   6 17686.8 1353.18   9
  -6  -6  -6 15577.0 1196.77  15
  -6  -6   6 14991.2 1316.28   7
   6  -6  -7 60.8297 142.805  14
  -6  -6   7-130.858 219.724   7
  -6  -6  -7 511.990 230.471  15
   6  -6   7 123.646 169.731   9
  -6  -6  -8 14054.6 985.325  15
  -6  -6   8 13548.9 1290.89   7
  -6  -6   9 872.949 386.951   7
  -6  -6  -9 158.074 140.305  15
  -6  -6 -10 589.567 183.947  15
  -6   6 -10 385.021 139.681  15
  -6  -6 -11 1518.53 232.014  15
  -6   6 -11 937.943 173.500  15
  -6   6 -11 1528.61 285.999   8
   6  -7   0 28990.1 2064.76   9
  -6   7  -1 1132.61 329.009  13
   6  -7   1 1447.98 484.103   9
  -6   7  -2 10868.9 1031.92  13
   6  -7   2 11698.0 1135.39   9
  -6  -7  -2 9135.00 975.710  15
  -6   7  -3 1521.23 372.467  13
   6  -7   3 1811.17 445.652   9
  -6  -7  -3 1476.88 430.950  15
   6  -7  -4 75.7311 139.630  14
  -6   7  -4-108.415 186.830  13
  -6  -7   4 141.611 177.559   7
  -6  -7  -4 112.361 154.423  10
   6  -7   4 201.003 200.588   9
  -6  -7  -4 193.645 199.407  15
   6  -7  -5 2922.35 471.232  14
  -6  -7   5 3642.48 612.514   7
  -6  -7  -5 3353.49 557.676  10
   6  -7   5 2790.44 536.420   9
  -6  -7  -5 2921.71 566.655  15
   6  -7  -6 2679.07 436.534  14
  -6  -7   6 1788.53 491.082   7
  -6  -7  -6 1956.05 417.218  10
   6  -7   6 1971.01 423.558   9
  -6  -7  -6 2025.74 440.658  15
   6  -7  -7 371.511 178.814  14
  -6  -7   7 293.286 382.496   7
  -6  -7  -7 737.908 275.888  10
   6  -7   7 771.886 295.374   9
  -6  -7  -7 284.414 202.578  15
  -6  -7   8 5338.47 801.950   7
  -6  -7  -8 4448.81 520.626  15
  -6  -7  -8 3850.21 464.016  10
   6  -7   8 4345.87 575.594   9
  -6  -7   9-88.1397 298.270   7
  -6  -7  -9 61.5629 92.9217  10
  -6  -7  -9 79.8804 137.375  15
  -6  -7  10-284.752 352.268   7
  -6  -7 -10 158.054 114.122  10
  -6  -7 -10 81.9481 121.261  15
  -6   7 -10 86.0814 143.196   8
   6  -8   0 49834.8 3074.84   9
   6  -8   0 50915.4 3012.77  14
   6  -8   1 49903.9 2595.57   9
   6  -8  -1 51647.7 2769.29   9
   6  -8   1 51292.7 2388.91  14
   6  -8  -1 51627.6 2667.84  14
   6  -8  -2 35.6849 164.457  14
   6  -8   2 382.919 291.220   9
   6  -8  -3 662.908 198.224  14
   6  -8   3 1168.65 416.965   9
   6  -8  -4 1249.71 341.158  14
  -6  -8  -4 1652.84 439.734  15
   6  -8   4 803.901 317.145   9
   6  -8  -5 1055.77 297.086  14
  -6  -8   5 1479.16 406.678   7
  -6  -8  -5 1682.67 394.756  10
   6  -8   5 1657.61 419.382   9
  -6  -8  -5 1336.27 373.436  15
  -6  -8   6 4675.51 715.150   7
  -6  -8  -6 5140.62 597.889  10
   6  -8   6 5045.51 682.393   9
  -6  -8  -6 4383.53 576.630  15
   6  -8  -6 4304.23 527.919  14
  -6  -8  -7 37784.6 1551.50  10
   6  -8   7 41768.5 1821.32   9
  -6  -8  -7 42034.6 1651.39  15
   6  -8  -7 38633.8 1526.80  14
  -6  -8   7 41556.2 2118.95   7
   6  -8  -8 750.556 199.367  14
  -6  -8   8 1011.28 330.986   7
  -6  -8  -8 696.626 202.545  10
   6  -8   8 1259.21 308.355   9
  -6  -8  -8 1386.55 282.699  15
  -6  -8  -9 6049.38 449.187  10
  -6   8  -9 6741.11 565.074   8
  -6  -8  10 130.189 209.814   7
   6  -9   0 4513.08 763.615  14
   6  -9   0 4889.82 1032.96   9
   6  -9   1 2560.33 488.840  14
   6  -9  -1 3147.01 815.395  14
   6  -9   1 3280.55 683.935   9
   6  -9   2 6644.71 853.226   9
   6  -9  -2 6041.35 810.420  14
   6  -9  -3 362.173 236.118  14
   6  -9   3-104.544 211.663   9
   6  -9  -4-209.774 191.662  14
   6  -9   4-51.2991 182.179   9
   6  -9  -5 2291.56 397.668  14
   6  -9   5 2366.46 478.097   9
   6  -9  -6-121.728 157.188  14
  -6  -9   6 126.229 201.098   7
   6  -9   6 228.976 194.862   9
   6  -9  -7 2504.08 354.972  14
  -6  -9   7 2761.12 512.765   7
   6  -9   7 2093.50 360.670   9
  -6  -9   8 82.2084 302.612   7
   6  -9   8 180.902 174.101   9
  -6   9  -8-58.3650 100.459   8
   6  -9  -8 155.833 142.675  14
   6 -10   0 10286.6 1080.34   9
   6 -10   0 10025.6 930.911  14
   6 -10   1 29347.8 1982.41   9
   6 -10  -1 27541.5 1821.41  14
   6 -10  -2 3679.04 683.013  14
   6 -10   2 3181.86 484.624  11
   6 -10   2 3511.95 624.295   9
   6 -10  -3-145.256 229.799  14
   6 -10   3 516.104 240.304   9
   6 -10  -4 711.154 273.546  14
   6 -10   4 1228.60 368.692   9
   6 -10  -5 318.668 216.373  14
   6 -10   5 409.860 208.823   9
   6 -10   6 4508.32 523.971   9
   6 -10  -6 4591.75 470.938  14
   6 -10   7 26650.0 1107.01   9
   6 -10  -7 22408.3 919.591  14
   6 -11   0 1261.49 323.882  11
   6 -11   1 3386.34 458.723  11
   6 -11   1 4039.69 581.085   9
   6 -11  -1 4398.37 546.316  14
   6 -11   2 5980.17 571.779  11
   6 -11   2 7331.18 741.935   9
   6 -11  -2 6889.95 742.239  14
   6 -11   3 855.312 276.140   9
   6 -11  -3 301.844 188.488  14
   6 -11   4 348.641 244.250   9
   6 -11  -4 264.766 224.648  14
   6 -11   5 3697.75 422.710   9
   6 -11  -5 3630.20 401.264  14
   6 -12   0 29640.2 1134.00  11
   6 -12  -1 299.355 177.934  11
  -7   0   0-355.119 424.452   3
  -7   0  -1 530.580 392.744   3
  -7   0   1 377.471 718.516   3
  -7   0  -2 6814.09 1344.07   3
  -7   0   2 6385.93 1353.19   3
   7   0   3-369.863 295.191   4
  -7   0  -3 1236.29 778.244   3
  -7   0   4 46274.8 2170.09  12
   7   0   4 46484.5 2975.85   4
  -7   0   5-93.5375 192.927  12
   7   0   5-248.208 355.441   4
   7   0   6 3843.34 889.254   4
  -7   0  -6 4264.53 568.731  15
  -7   0   7 195.281 236.310  12
  -7   0  -7 189.748 153.289  15
  -7   0   8 2132.37 529.194  12
  -7   0  -8 2473.14 429.097  15
  -7   0   9-38.8913 296.158  12
  -7   0  -9-7.09387 170.160  15
  -7   0  10 1469.71 442.458  12
  -7   0 -10 1702.54 319.467  15
  -7   0 -11-123.117 131.852  15
  -7   0 -12 10428.3 578.047  15
  -7  -1   0-711.840 553.816   3
  -7   1   0 2054.08 987.108   3
  -7  -1  -1 631.199 383.600   3
  -7   1  -1 201.689 598.868   3
  -7  -1   1 167.322 316.494   3
  -7   1   1 563.576 669.027   3
  -7   1  -2 7435.82 1434.72   3
  -7  -1   2 9934.46 1600.57   3
   7  -1   2 6825.83 1099.52   4
  -7  -1  -2 6925.49 1329.96   3
  -7   1  -3 29473.4 2815.84   3
   7  -1   3 25037.7 2152.38   4
  -7  -1   3 31616.3 2944.24   3
  -7   1  -4 47900.0 2326.18  13
  -7   1   4 52240.6 2378.21  12
   7  -1   4 48711.1 3041.96   4
   7   1   4 48121.0 3064.88   4
  -7   1  -5 1053.36 383.326  13
  -7   1   5 306.910 270.297  12
   7  -1   5 1395.40 563.256   4
   7   1   5 751.206 441.522   4
  -7  -1  -5 661.369 302.433  15
  -7   1  -6 5536.17 751.159  13
  -7   1   6 4487.65 751.991  12
   7  -1   6 5040.26 998.010   4
   7   1   6 4675.42 927.535   4
  -7  -1  -6 4661.22 636.803  15
  -7   1   7 279.492 262.868  12
  -7  -1  -7 131.418 160.109  15
  -7   1  -7 204.777 181.411  15
  -7   1   8 349.892 341.008  12
  -7  -1  -8-4.27290 146.944  15
  -7   1  -8 235.200 202.582  15
  -7   1   9 1570.19 472.583  12
  -7  -1  -9 2236.26 393.933  15
  -7   1  -9 1586.03 331.329  15
  -7  -1  10 31663.8 1824.52  12
  -7  -1 -10 30496.9 1310.80  15
  -7   1 -10 28184.9 1222.33  15
  -7  -1  11 815.158 321.040  12
  -7  -1 -11 631.921 186.158  15
  -7   1 -11 374.933 144.149  15
  -7  -1 -12 2027.02 252.617  15
  -7   1 -12 1847.12 246.672  15
  -7  -2   0-487.504 521.393   3
  -7   2   0-210.406 389.054   3
  -7  -2  -1 10514.8 1544.19   3
  -7   2   1 10644.7 1730.44   3
  -7   2  -1 10727.3 1802.52   3
   7  -2   1 10249.6 1375.60   4
  -7   2  -2 1617.36 756.476   3
   7  -2   2 1320.72 531.508   4
  -7   2  -3 10734.7 1708.95   3
   7  -2   3 10018.0 1368.41   4
  -7   2  -4 17056.4 1379.24  13
  -7   2   4 16901.9 1378.82  12
   7  -2   4 17019.8 1811.47   4
  -7  -2   4 17761.5 1470.05   7
  -7  -2   5 2001.68 531.668   7
  -7   2  -5 2088.52 511.163  13
  -7   2   5 2992.17 640.115  12
   7  -2   5 1632.74 549.313   4
   7   2   5 1144.36 560.486   4
  -7  -2  -5 1470.56 388.255  15
  -7   2  -6 7247.43 877.639  13
  -7   2   6 9399.37 1109.08  12
   7  -2   6 6957.11 1166.31   4
  -7  -2  -6 7451.49 781.727  15
  -7  -2   6 7655.43 1052.15   7
  -7   2   7 1726.72 538.562  12
  -7  -2  -7 1337.33 376.670  15
  -7  -2   7 713.246 425.871   7
  -7   2   8 914.978 495.639  12
  -7  -2  -8 1794.47 392.400  15
  -7   2  -8 1276.20 292.658  15
  -7  -2  -9 432.156 194.121  15
  -7   2  -9 588.760 235.187  15
  -7  -2 -10 860.662 249.874  15
  -7   2 -10 742.921 206.978  15
  -7   2 -10 836.092 255.681   8
  -7  -2  11 1312.18 348.137  12
  -7  -2 -11 1443.04 254.358  15
  -7   2 -11 1063.72 227.049  15
  -7  -2 -12 4835.91 376.852  15
  -7   2 -12 4479.89 335.959  15
   7  -3   0 601.361 421.442   4
  -7   3   0 236.863 437.654   3
  -7   3  -1 105.873 385.007   3
   7  -3   1 238.621 289.609   4
  -7   3   1 445.192 450.672   3
  -7   3  -2-185.911 386.120   3
   7  -3   2 234.328 237.267   4
  -7   3  -3 24828.6 1660.71  13
  -7   3   3 22487.7 1580.61  12
  -7   3  -3 29634.4 2888.73   3
   7  -3   3 26207.8 2236.09   4
  -7  -3  -3 22189.2 1433.19  15
  -7  -3   3 24107.0 1604.42   7
  -7   3  -4 8232.59 974.982  13
  -7   3   4 7997.99 969.505  12
  -7   3  -4 8436.08 1530.90   3
   7  -3   4 6952.20 1149.80   4
  -7  -3  -4 6901.24 800.706  15
  -7  -3   4 8697.86 992.852   7
  -7   3  -5 9415.96 1012.47  13
  -7   3   5 10464.0 1174.78  12
   7  -3   5 9888.67 1386.98   4
  -7  -3  -5 8847.29 894.097  15
   7   3   5 8788.91 1361.01   4
  -7  -3   5 9532.37 1086.59   7
  -7  -3   6 786.579 370.819   7
  -7   3  -6 246.321 200.572  13
  -7   3   6 72.5302 301.254  12
  -7  -3  -6 90.7311 189.462  15
  -7  -3  -7 8570.20 839.664  15
  -7  -3   7 9525.87 1181.25   7
  -7  -3   8 1435.91 516.908   7
  -7  -3  -8 2386.57 423.664  15
  -7  -3  -9 25618.6 1246.97  15
  -7   3  -9 18659.8 975.694  15
  -7  -3 -10 236.964 128.164  15
  -7   3 -10 346.486 147.534  15
  -7  -3  11 5641.76 653.472  12
  -7  -3 -11 5333.89 465.435  15
  -7   3 -11 3844.25 360.782  15
  -7   3 -11 4677.06 445.476   8
  -7  -3 -12 80.4669 104.095  15
  -7   4   0 183.017 309.686  13
  -7   4   0 10.6863 674.809   3
  -7   4  -1 2940.82 608.789  13
  -7   4   1 1844.21 467.995  13
   7  -4   1 4292.57 933.941   4
  -7   4  -1 4486.55 1228.78   3
  -7   4   1 2682.89 1087.14   3
  -7   4  -2 959.844 407.916  13
  -7   4   2 552.606 315.253  12
  -7   4  -2 5.38662 467.223   3
   7  -4   2 21.9518 199.920   4
  -7  -4  -2 197.005 182.794  15
  -7   4  -3 1716.90 751.850   3
  -7  -4   3 1654.23 420.856   7
  -7   4  -3 1476.83 449.014  13
  -7   4   3 2377.12 532.653  12
   7  -4   3 1773.58 603.375   4
  -7  -4  -3 2028.04 456.910  15
  -7  -4   4 891.904 354.864   7
  -7   4  -4 1364.44 411.158  13
  -7   4   4 925.294 392.295  12
   7  -4   4 796.595 400.531   4
  -7  -4  -4 814.677 314.163  15
  -7   4  -5 6459.76 857.599  13
   7  -4   5 6210.26 1110.03   4
  -7   4   5 5999.99 838.850  12
  -7  -4  -5 5073.24 698.852  15
  -7  -4   5 6654.59 876.978   7
  -7   4  -6 16614.1 1285.08  13
   7  -4   6 15284.0 1155.74   9
  -7  -4  -6 15678.7 1170.80  15
  -7  -4   6 16473.8 1409.86   7
  -7  -4   7 1088.35 446.946   7
  -7  -4  -7 1856.24 387.953  15
  -7  -4   8 553.903 302.326   7
  -7  -4  -8 74.9563 176.750  15
  -7  -4  -9 1652.41 344.688  15
  -7  -4   9 1308.36 447.440   7
  -7  -4 -10 20940.6 986.864  15
  -7   4 -10 15099.1 731.466  15
  -7  -4  11 1663.80 398.476  12
  -7  -4 -11 1999.21 282.870  15
  -7   4 -11 1089.25 185.886  15
  -7   4 -11 1697.64 291.427   8
  -7   5   0-173.316 284.404  13
  -7   5   0 651.151 658.888   3
  -7  -5  -1 10185.5 971.837  15
  -7   5  -1 9736.43 1007.19  13
  -7   5   1 8390.21 1025.46  13
  -7   5   1 8815.39 1626.47   3
  -7   5  -2 11051.0 1088.05  13
  -7   5   2 12123.3 1200.79  13
   7  -5   2 12684.3 1577.95   4
  -7   5  -2 13858.9 1945.82   3
  -7  -5  -2 10604.2 1023.81  15
  -7   5  -3 17263.4 1375.53  13
  -7   5   3 22454.0 1691.04  13
  -7  -5  -3 16917.7 1316.28  15
   7  -5   3 20805.1 2061.51   4
  -7   5  -3 22141.7 2476.19   3
  -7   5  -4 57969.9 2502.36  13
  -7  -5  -4 54723.7 2378.69  15
  -7  -5   4 60665.7 2563.45   7
  -7  -5   5 1478.29 448.213   7
  -7   5  -5 2173.37 536.288  13
  -7  -5  -5 1184.11 323.587  15
   7  -5   5 1806.63 446.167   9
  -7  -5   6-327.303 240.987   7
   7  -5   6 201.437 187.741   9
  -7  -5  -6 85.7741 215.161  15
   7  -5  -7 529.712 186.381  14
  -7  -5   7 738.445 332.892   7
   7  -5   7 424.438 182.030   9
  -7  -5  -7 516.186 242.668  15
  -7  -5   8 437.815 331.072   7
  -7  -5  -8 909.905 265.361  15
  -7  -5   9 1132.06 465.800   7
  -7  -5  -9 452.261 179.239  15
  -7  -5 -10 8998.97 612.065  15
  -7   5 -10 8373.99 681.323   8
  -7  -5  11 316.110 203.204  12
  -7  -5 -11 317.100 115.374  15
  -7   5 -11 370.486 152.737   8
  -7   6   0-72.2740 221.352  13
  -7   6   0 1966.63 748.855   3
  -7   6  -1 7562.07 901.829  13
  -7   6   1 8777.67 978.730  13
  -7   6  -1 8501.25 1528.95   3
  -7   6   1 7699.48 1514.23   3
  -7   6  -2 38029.7 1989.15  13
  -7  -6  -2 40311.8 2057.88  15
  -7   6  -3 3043.99 603.332  13
   7  -6   3 3454.51 603.755   9
  -7  -6  -3 4168.75 694.189  15
  -7   6  -4 6354.37 777.131  13
   7  -6   4 6982.55 830.217   9
  -7  -6  -4 5890.46 777.491  15
  -7  -6   4 7694.70 878.231   7
  -7   6  -5 1979.58 451.461  13
  -7  -6   5 1641.97 457.289   7
   7  -6   5 2097.69 465.327   9
  -7  -6  -5 1940.57 457.533  15
   7  -6  -6 1687.96 369.736  14
  -7  -6   6 2049.49 487.204   7
   7  -6   6 1121.31 332.531   9
  -7  -6  -6 1241.88 363.483  15
   7  -6  -7 255.965 164.995  14
  -7  -6   7 384.534 269.449   7
   7  -6   7 237.155 178.899   9
  -7  -6  -7-46.8920 207.458  15
  -7  -6   8 1036.71 414.412   7
  -7  -6  -8 656.973 210.493  15
  -7  -6   9 360.500 289.752   7
  -7  -6  -9 710.067 188.624  15
  -7  -6 -10 1445.14 240.134  15
  -7   6 -10 1512.35 276.822   8
  -7   7   0 231.050 219.476  13
   7  -7   0-108.410 216.479   9
  -7   7  -1 6707.37 795.583  13
   7  -7   1 7935.02 922.565   9
   7  -7  -1 8856.21 1018.00   9
  -7   7  -2 2361.63 514.368  13
   7  -7   2 2632.21 537.270   9
   7  -7  -2 3601.96 667.324   9
  -7   7  -3 502.294 216.161  13
  -7  -7  -3 255.653 233.925  15
   7  -7   3 455.602 295.077   9
   7  -7   4 23595.5 1483.53   9
  -7  -7  -4 20734.5 1379.45  15
   7  -7  -4 25123.7 1413.57  14
   7  -7  -5-204.851 194.013  14
  -7  -7   5-272.289 221.556   7
   7  -7   5-134.603 159.848   9
  -7  -7  -5 420.907 274.321  15
   7  -7  -6 448.157 190.389  14
  -7  -7   6 145.796 214.541   7
  -7  -7  -6 680.971 245.233  15
   7  -7   6 369.138 232.966   9
   7  -7  -7 1926.35 318.416  14
  -7  -7   7 1282.41 374.005   7
   7  -7   7 1522.61 328.207   9
  -7  -7  -7 1319.78 300.830  15
  -7  -7   8 1034.41 397.617   7
   7  -7   8 1152.83 243.981   9
  -7  -7  -8 1578.35 277.732  15
  -7  -7  -9 3669.73 377.449  15
   7  -8   0-48.1729 237.763  14
   7  -8   0 149.414 282.631   9
   7  -8  -1 4706.14 725.660  14
   7  -8   1 5171.97 720.986   9
   7  -8  -1 4599.71 751.370   9
   7  -8   1 4299.25 600.046  14
  -7   8  -2 4974.25 642.658  13
   7  -8   2 5107.13 710.617   9
   7  -8  -2 4531.83 689.160  14
   7  -8  -3 631.618 298.163  14
   7  -8   3 889.136 334.764   9
   7  -8  -4 1651.53 391.453  14
   7  -8   4 1189.93 359.903   9
   7  -8   5 8926.23 827.844   9
   7  -8  -5 9089.72 765.041  14
   7  -8  -6 2567.94 379.732  14
  -7  -8   6 1908.58 425.223   7
   7  -8   6 2102.87 380.850   9
  -7  -8   7 4420.24 618.597   7
   7  -8   7 3690.05 451.953   9
   7  -8  -7 4076.55 422.947  14
   7  -8   8 13.5981 121.567   9
  -7  -8   8 213.652 235.781   7
   7  -9   0 260.537 202.294  14
   7  -9   0 302.759 197.789   9
   7  -9  -1 20.8823 194.885  14
   7  -9   1 437.425 226.839   9
   7  -9  -2 611.677 259.705  14
   7  -9   2 196.762 204.588   9
   7  -9   3 14791.5 1075.23   9
   7  -9  -3 13457.0 1017.98  14
   7  -9  -4 1450.90 329.413  14
   7  -9   4 1685.25 371.387   9
   7  -9  -5 2231.54 364.800  14
   7  -9   5 2092.90 392.913   9
   7  -9   6 4135.82 481.372   9
   7  -9  -6 4354.51 452.534  14
   7  -9   7-146.027 120.888   9
   7  -9  -7 319.178 131.338  14
   7 -10   0-145.742 168.698  14
   7 -10   0-114.590 130.256   9
   7 -10   1 6519.87 665.366   9
   7 -10  -1 4158.33 500.494  14
   7 -10  -2 440.534 242.186  14
   7 -10   2 289.017 190.344   9
   7 -10  -3 1447.36 317.610  14
   7 -10   3 2555.61 399.776   9
   7 -10  -4 2427.58 385.716  14
   7 -10   4 2687.17 402.722   9
   7 -10  -5 1804.39 287.314  14
   7 -10   5 1059.35 232.652   9
  -8   0   0 4572.17 1151.16   3
  -8   0   0 2365.60 515.594  12
  -8   0  -1-819.263 663.018   3
  -8   0  -1-268.432 229.879  13
  -8   0  -1-59.3280 212.009  12
  -8   0   1 211.884 228.180  12
  -8   0   1 804.759 480.784   3
  -8   0  -2 12585.9 1250.26  13
  -8   0   2 10068.8 1017.23  12
  -8   0  -2 14870.3 1985.64   3
  -8   0   2 14091.2 1992.64   3
   8   0   2 11681.6 1464.72   4
  -8   0  -3-152.420 280.245  13
  -8   0   3-121.403 197.976  12
  -8   0   3 85.0406 366.337   3
   8   0   3 120.164 218.261   4
  -8   0  -4 186.051 210.871  13
  -8   0   4 386.201 209.721  12
   8   0   4 705.509 443.560   4
  -8   0   5 658.367 387.148  12
  -8   0   6 5447.28 804.239  12
  -8   0   7 133.604 280.567  12
  -8   0   8-227.891 357.521  12
  -8   0  -8 398.392 178.177  15
  -8   0   9 342.116 313.210  12
  -8   0  -9 132.669 127.202  15
  -8   0  10 3237.74 498.911  12
  -8   0 -10 3024.85 325.392  15
  -8   0 -11 9.80531 77.3405  15
  -8  -1   0 2926.25 875.345   3
  -8   1   0 2822.62 565.916  12
  -8  -1   0 3283.86 598.324  12
  -8   1   0 4918.99 1211.03   3
  -8   1  -1 8485.00 1036.13  13
  -8  -1  -1 9707.35 1095.41  13
  -8   1  -1 10509.9 1724.44   3
  -8  -1  -1 8001.78 891.042  12
  -8   1   1 9001.78 996.185  12
  -8  -1   1 9580.22 960.235  12
  -8  -1   1 12644.0 1894.65   3
  -8   1   1 10815.8 1805.88   3
   8  -1   1 10290.2 1388.23   4
  -8  -1  -1 10154.6 1597.89   3
  -8   1  -2 20516.4 1591.40  13
  -8   1   2 21217.8 1494.21  12
  -8  -1   2 22074.8 1481.11  12
  -8   1  -2 26514.0 2755.59   3
   8  -1   2 21222.1 1976.17   4
  -8   1   2 24608.8 2719.95   3
  -8   1  -3-308.568 223.831  13
  -8   1   3 300.698 296.758  12
  -8  -1   3-124.607 191.562  12
   8  -1   3 77.6279 171.710   4
   8   1   3 151.583 232.804   4
  -8   1   3 620.214 615.676   3
  -8   1  -4 3618.37 665.871  13
  -8   1   4 3384.03 698.706  12
  -8  -1   4 2473.88 512.053  12
   8  -1   4 3138.74 784.864   4
   8   1   4 3994.15 870.261   4
  -8   1  -5 568.768 347.490  13
  -8   1   5 244.516 276.248  12
  -8  -1   5 181.237 262.995  12
  -8   1  -6 8022.09 855.041  13
  -8   1   6 8966.37 1056.30  12
  -8  -1   6 7901.46 912.226  12
  -8   1   7 15273.5 1332.29  12
  -8  -1   7 13704.2 1198.34  12
  -8  -1  -7 11469.4 839.048  15
  -8   1   8 13829.2 1277.60  12
  -8  -1   8 11929.7 1123.36  12
  -8  -1  -8 10007.3 725.705  15
  -8   1   9 2541.03 548.482  12
  -8  -1   9 2232.62 483.674  12
  -8  -1  -9 1349.01 259.127  15
  -8   1  -9 1190.88 236.551  15
  -8  -1 -10 638.370 165.476  15
  -8   1 -10 562.090 141.338  15
  -8  -1 -11 770.649 147.647  15
  -8   2   0 3379.32 667.307  13
  -8  -2   0 4356.73 671.342  12
  -8   2   0 4096.41 1214.60   3
   8  -2   0 4006.37 877.128   4
  -8   2  -1 1886.57 543.245  13
  -8   2  -1 1703.41 708.553   3
  -8   2   1 622.591 298.726  12
  -8  -2   1 917.289 318.002  12
  -8   2   1 1108.55 654.553   3
   8  -2   1 1386.59 542.851   4
   8  -2  -1 1722.66 558.899   4
  -8   2  -2 8511.53 1597.66   3
  -8   2  -2 7888.95 970.494  13
  -8   2   2 7038.47 879.960  12
  -8  -2   2 6649.55 795.163  12
  -8   2   2 8086.37 1556.84   3
   8  -2   2 7949.96 1220.54   4
  -8   2  -3 784.442 351.965  13
  -8   2   3 871.886 343.473  12
  -8  -2   3 943.065 312.294  12
   8  -2   3 1920.25 598.323   4
  -8   2  -3 905.618 574.746   3
  -8   2   3 690.325 562.119   3
  -8   2  -4 3322.42 653.713  13
  -8   2   4 4229.63 701.538  12
  -8  -2   4 3044.42 550.432  12
  -8   2  -5 601.846 336.200  13
  -8   2   5 479.933 305.438  12
  -8  -2   5 297.486 241.369  12
  -8   2  -6 1986.77 430.989  13
  -8   2   6 1698.45 480.244  12
  -8  -2   6 996.476 375.494  12
  -8  -2  -6 1339.37 334.455  15
  -8   2   7 2642.06 632.966  12
  -8  -2   7 2637.24 517.412  12
  -8  -2  -7 2303.22 389.553  15
  -8   2   8 1677.43 449.278  12
  -8  -2   8 971.497 345.399  12
  -8  -2  -8 1533.68 313.079  15
  -8  -2   9 1812.37 416.496  12
  -8  -2  -9 1273.36 244.758  15
  -8  -2  10 1706.40 381.419  12
  -8  -2 -10 1608.51 255.525  15
  -8  -2 -11 383.229 115.580  15
  -8   3   0-167.603 287.919  13
  -8   3   0-222.388 423.372   3
   8  -3   0-69.7042 167.713   4
  -8   3  -1 52074.3 2479.59  13
  -8   3   1 53818.6 2602.36  13
  -8  -3   1 50439.1 2245.11  12
  -8   3  -1 61356.2 4226.90   3
   8  -3   1 49280.2 3045.17   4
  -8   3   1 61879.7 4196.10   3
  -8   3  -2 1161.69 747.534   3
  -8   3  -2 613.471 312.603  13
  -8   3   2 734.082 275.582  12
  -8  -3   2 104.190 202.965  12
   8  -3   2 510.608 364.972   4
  -8   3   2 1176.98 763.482   3
  -8   3  -3 226.982 284.772  13
  -8   3   3 265.475 261.715  12
  -8  -3   3 167.639 226.519  12
  -8   3  -4 1783.11 480.360  13
  -8   3   4 1541.74 504.853  12
  -8  -3   4 1686.39 411.370  12
  -8   3  -5 17301.2 1329.02  13
  -8   3   5 17024.7 1418.18  12
  -8  -3   5 13957.4 1159.44  12
  -8  -3  -5 16324.3 1104.87  15
  -8   3  -6 317.342 285.016  13
  -8  -3  -6 176.931 145.359  15
  -8   3   7 15728.3 1360.41  12
  -8  -3   7 13615.7 1115.03  12
  -8  -3  -7 13486.2 907.304  15
  -8  -3   8 663.451 337.877  12
  -8  -3  -8 457.802 213.378  15
  -8  -3   9 12832.3 999.632  12
  -8  -3  -9 10126.5 672.696  15
  -8  -3  10 81.0621 242.006  12
  -8  -3 -10 352.050 147.492  15
  -8   3 -10 169.127 146.692   8
  -8   4   0 1439.98 448.087  13
  -8   4  -1 3988.21 696.693  13
  -8   4   1 5359.87 822.101  13
  -8   4   2 927.392 442.825  13
  -8  -4   2 399.936 242.847  12
  -8   4  -3 56.9365 262.027  13
  -8   4   3-306.876 276.242  13
  -8  -4   3 147.380 164.389  12
  -8  -4  -3-211.153 220.355  15
  -8   4  -4 4813.67 742.633  13
  -8  -4   4 3610.23 611.153  12
  -8  -4  -4 4738.72 631.085  15
  -8   4  -5 1188.26 378.899  13
  -8  -4   5 997.835 403.001  12
  -8  -4  -5 538.400 206.985  15
  -8  -4   6 132.000 185.935  12
   8  -4   6 186.467 120.029   9
  -8  -4  -6 125.511 213.008  15
  -8  -4   7 2391.99 483.972  12
  -8  -4  -7 2422.41 395.797  15
  -8  -4   8 10465.4 920.585  12
  -8  -4  -8 9198.53 695.508  15
  -8  -4   9 646.983 347.181  12
  -8  -4  -9 201.266 127.780  15
  -8  -4  10-417.343 275.133  12
  -8  -4 -10 207.335 114.420  15
  -8   4 -10-220.671 115.696   8
  -8   5   0 481.837 307.612  13
  -8   5  -1 372.182 285.928  13
  -8   5   1 755.565 312.301  13
  -8   5  -2 30608.7 1805.90  13
  -8  -5  -2 29962.9 1604.25  15
  -8   5  -3 4646.92 718.928  13
  -8  -5  -3 4688.74 635.978  15
  -8   5  -4 2587.05 507.556  13
  -8   5   4 3411.68 671.564  13
  -8  -5   4 2697.56 462.675  12
   8  -5   4 3736.42 569.057   9
  -8  -5  -4 3684.80 592.324  15
  -8   5  -5 2374.99 497.382  13
  -8  -5   5 1789.48 413.262  12
   8  -5   5 3103.12 484.221   9
  -8  -5  -5 2146.43 430.602  15
  -8  -5   6 9337.78 876.245  12
   8  -5   6 8859.80 778.210   9
  -8  -5  -6 9420.56 783.403  15
   8  -5  -6 10195.6 775.995  14
   8  -5  -7 2542.32 343.023  14
  -8  -5   7 2466.49 461.905  12
   8  -5   7 2706.35 395.953   9
  -8  -5  -7 2622.33 397.140  15
  -8  -5   8 4574.17 572.609  12
  -8  -5  -8 4277.11 446.290  15
  -8  -5   9 11892.9 868.770  12
  -8  -5  -9 10000.7 590.098  15
  -8   6   0 10107.7 1001.14  13
  -8   6  -1 6510.92 829.364  13
  -8   6   1 7306.33 856.815  13
  -8   6  -2 897.161 351.157  13
  -8   6   2 2268.41 534.718  13
  -8   6  -3 1582.26 435.410  13
  -8   6   3 2327.39 502.640  13
   8  -6   3 1188.69 323.613   9
  -8   6  -4 4396.51 622.099  13
   8  -6   4 4045.94 586.869   9
  -8  -6  -4 4390.31 595.901  15
   8  -6  -5-21.7603 145.571  14
  -8  -6   5 118.614 185.564  12
   8  -6   5-68.9367 175.593   9
  -8  -6  -5 89.3341 212.090  15
   8  -6  -6 388.919 184.418  14
  -8  -6   6 427.547 271.555  12
   8  -6   6 278.244 140.571   9
  -8  -6  -6 577.346 234.809  15
   8  -6  -7 307.738 153.137  14
  -8  -6   7 181.387 198.941  12
   8  -6   7 135.284 140.627   9
  -8  -6  -7 171.465 128.860  15
  -8  -6   8-123.901 246.422  12
  -8  -6  -8 87.2701 118.254  15
  -8  -6  -9 190.859 101.984  15
  -8   7   0 6653.22 779.240  13
   8  -7   0 6671.44 751.216   9
  -8   7  -1 6177.52 748.139  13
  -8   7   1 8153.85 840.009  13
   8  -7   1 8008.05 819.099   9
   8  -7  -1 7541.22 806.196   9
  -8   7  -2 25097.4 1421.89  13
   8  -7   2 25819.2 1452.79   9
   8  -7  -2 27561.5 1490.54   9
   8  -7  -3 2210.66 461.702  14
  -8   7  -3 1355.96 377.036  13
   8  -7   3 1474.04 351.089   9
   8  -7   4 12486.6 943.768   9
   8  -7  -4 11269.0 870.546  14
   8  -7   5 3011.69 446.055   9
   8  -7  -5 3088.10 439.543  14
   8  -7   6 5201.23 532.418   9
   8  -7  -6 5587.71 509.795  14
   8  -7   7 5717.38 482.480   9
   8  -7  -7 6186.86 455.737  14
   8  -8   0 970.502 296.192  14
   8  -8   0 682.932 249.691   9
   8  -8   1-47.2515 132.578  14
   8  -8  -1 189.489 209.979  14
   8  -8   1 301.084 203.534   9
   8  -8  -1 97.4498 182.015   9
   8  -8  -2 296.037 199.572  14
   8  -8   2 180.283 135.362   9
   8  -8  -3 39.5751 146.877  14
   8  -8   3 305.381 196.765   9
   8  -8  -4 104.711 143.153  14
   8  -8   4 35.0010 127.724   9
   8  -8  -5 1228.95 263.050  14
   8  -8   5 1071.90 267.229   9
   8  -8  -6 305.265 163.378  14
   8  -8   6 346.380 132.555   9
   8  -9   0 1962.63 316.794  14
   8  -9   0 2723.17 397.139   9
   8  -9   1 18247.7 1020.95   9
   8  -9  -1 15961.0 908.070  14
   8  -9  -2 232.200 163.858  14
   8  -9   2 167.212 138.530   9
   8  -9  -3 2257.11 381.810  14
   8  -9   3 1841.72 321.012   9
   8  -9  -4 783.695 223.133  14
   8  -9   4 1104.55 238.559   9
   8  -9   5 8537.25 564.425   9
   8  -9  -5 7174.49 516.922  14
  -9   0   0 766.281 388.716  13
  -9   0  -1-407.103 216.724  13
  -9   0   1 331.577 273.519  13
  -9   0   1 44.1016 222.451  12
  -9   0  -2 21115.2 1479.41  13
  -9   0   2 18616.2 1349.81  12
  -9   0  -3 138.667 209.268  13
  -9   0   3 327.527 276.258  12
  -9   0  -4 1109.09 361.292  13
  -9   0   4 812.852 330.606  12
  -9   0   5 416.813 314.732  12
  -9   0   6 5828.65 779.745  12
  -9   0   7 442.163 307.330  12
  -9   0   8 4319.54 588.638  12
  -9   0   9-10.8213 220.287  12
  -9   1   0-288.895 256.299  13
  -9  -1   0 281.891 359.926  13
  -9  -1   0-45.6907 220.061  12
  -9   1  -1 446.203 283.467  13
  -9  -1  -1 171.654 286.712  13
  -9   1   1-253.264 249.939  13
  -9   1   1-256.709 189.719  12
  -9  -1   1-348.568 187.145  12
  -9   1  -2 3428.90 626.861  13
  -9   1   2 2641.86 542.726  12
  -9  -1   2 1543.08 424.347  12
  -9   1  -3 4132.04 659.904  13
  -9   1   3 3063.96 586.654  12
  -9  -1   3 3066.83 586.978  12
  -9   1  -4 30117.7 1689.30  13
  -9   1   4 30844.8 1760.89  12
  -9  -1   4 27920.7 1640.41  12
  -9   1  -5 865.268 306.502  13
  -9   1   5-9.10688 290.171  12
  -9  -1   5 225.551 279.562  12
  -9   1   6 2302.46 511.713  12
  -9  -1   6 2000.46 455.090  12
  -9   1   7 955.001 345.475  12
  -9  -1   7 910.186 344.932  12
  -9   1   8 1154.88 343.249  12
  -9  -1   8 1205.39 402.227  12
  -9   1   9 2438.99 427.313  12
  -9  -1   9 3297.86 469.716  12
  -9   2   0 231.096 346.602  13
  -9  -2   0-37.0326 205.724  13
  -9  -2   0 117.629 189.863  12
  -9   2  -1 5988.68 845.400  13
  -9   2   1 6614.59 911.651  13
  -9  -2   1 5247.55 704.268  12
  -9   2  -2 3342.27 645.694  13
  -9   2   2 2996.97 624.858  13
  -9   2   2 2895.16 546.201  12
  -9  -2   2 2714.53 532.705  12
  -9   2  -3 58.4063 272.529  13
  -9   2   3 258.957 247.309  12
  -9  -2   3 795.999 345.784  12
  -9   2  -4 107.465 193.281  13
  -9   2   4-134.727 237.296  12
  -9  -2   4-241.041 195.491  12
  -9   2  -5 1380.59 348.940  13
  -9  -2   5 1685.89 404.909  12
  -9   2   6 859.790 331.148  12
  -9  -2   6 1753.08 431.883  12
  -9   2   7 207.584 271.223  12
  -9  -2   7 108.796 209.382  12
  -9  -2   8 243.588 257.506  12
  -9  -2  -8 72.9754 112.762  15
  -9  -2   9 1582.45 342.139  12
  -9   3   0 132.850 225.822  13
  -9   3  -1 12397.2 1175.34  13
  -9   3   1 9665.53 1065.19  13
  -9  -3   1 9648.91 950.943  12
  -9   3  -2 4521.60 698.206  13
  -9   3   2 3839.76 675.424  13
  -9  -3   2 3479.61 591.833  12
  -9   3  -3 24192.7 1523.11  13
  -9  -3   3 22964.2 1420.51  12
  -9   3  -4 985.492 370.902  13
  -9   3   4 322.586 264.324  13
  -9  -3   4 668.299 250.651  12
  -9   3  -5 273.194 232.453  13
  -9   3   5 113.391 237.059  13
  -9  -3   5-198.568 196.112  12
  -9   3   6 956.759 363.929  13
  -9  -3   6 953.157 339.684  12
  -9  -3  -6 814.377 213.873  15
  -9   3   7-44.1408 222.638  13
  -9  -3   7 221.498 224.210  12
  -9  -3  -7 85.0714 110.892  15
  -9  -3   8-36.8171 216.914  12
  -9  -3  -8 37.7096 102.283  15
  -9  -3   9 6021.64 568.656  12
  -9   4   0-198.048 221.986  13
  -9   4  -1 3856.77 653.391  13
  -9   4   1 4041.91 682.009  13
  -9   4  -2 286.163 277.714  13
  -9   4   2 399.742 343.694  13
  -9   4  -3 1201.07 415.894  13
  -9   4   3 1246.14 420.114  13
  -9  -4   3 1417.60 352.348  12
  -9   4  -4 5664.96 700.088  13
  -9   4   4 7838.67 897.765  13
  -9  -4   4 5983.92 685.745  12
  -9   4  -5 563.046 277.473  13
  -9   4   5 754.407 360.937  13
  -9  -4   5 713.797 281.528  12
   9  -4   5 359.407 184.446   9
  -9  -4  -5 477.381 179.678  15
  -9  -4   6 1328.90 344.361  12
   9  -4   6 1029.01 227.173   9
  -9  -4  -6 1006.95 234.388  15
  -9  -4   7 200.094 195.557  12
  -9  -4  -7 106.765 125.038  15
  -9  -4   8 2982.27 434.861  12
  -9  -4  -8 1295.85 201.948  15
  -9   5   0-98.7851 242.253  13
  -9   5  -1 345.459 294.040  13
  -9   5   1 526.437 260.111  13
  -9   5  -2 357.275 289.425  13
  -9   5   2 348.472 276.790  13
  -9   5  -3 1271.15 385.763  13
  -9   5   3 1354.23 411.407  13
   9  -5   3 780.414 262.850   9
  -9   5  -4 21042.7 1250.96  13
  -9  -5   4 20422.8 1203.13  12
   9  -5   4 17897.6 1083.64   9
  -9   5   5 2300.52 476.241  13
  -9  -5   5 2163.95 405.222  12
   9  -5   5 2200.77 366.589   9
  -9  -5  -5 1482.45 278.704  15
   9  -5  -6 709.816 176.769  14
   9  -5   6 238.542 125.584   9
  -9  -5  -6 639.147 199.833  15
  -9  -5   7 1803.31 388.378  12
  -9  -5  -7 390.451 137.729  15
  -9   6   0 197.370 232.018  13
   9  -6   0-224.413 185.621   9
  -9   6  -1 821.396 355.384  13
  -9   6   1 737.642 338.357  13
   9  -6   1 1007.93 315.045   9
  -9   6  -2 4883.26 620.515  13
  -9   6   2 4755.96 614.754  13
   9  -6   2 4259.63 546.878   9
   9  -6  -2 4940.34 567.308   9
  -9   6  -3 110.811 180.857  13
  -9   6   3 254.475 239.065  13
   9  -6   3 53.6335 157.349   9
   9  -6   4 10760.9 776.139   9
   9  -6  -4 11952.9 826.826  14
   9  -6  -5 525.302 206.857  14
   9  -6   5 146.762 135.243   9
   9  -6  -6 407.386 157.428  14
  -9  -6   6 369.626 230.704  12
   9  -6   6 291.411 142.166   9
   9  -7   0 81.6169 137.451  14
  -9   7   0-145.881 158.970  13
   9  -7   0-95.4601 154.396   9
   9  -7   1 1749.95 288.375  14
  -9   7  -1 2849.57 431.849  13
  -9   7   1 2651.88 421.558  13
   9  -7   1 2418.95 389.745   9
   9  -7  -1 2370.58 374.923   9
   9  -7  -1 2939.70 410.792  14
  -9   7  -2 14484.4 925.267  13
   9  -7   2 14128.0 890.119   9
   9  -7  -2 12506.4 792.919   9
   9  -7  -2 11578.5 816.416  14
   9  -7  -3 1593.37 329.131  14
   9  -7   3 1966.36 330.647   9
   9  -7   4 12110.3 759.317   9
   9  -7  -4 12977.5 781.205  14
   9  -7   5 7347.20 536.955   9
   9  -7  -5 7339.07 529.153  14
   9  -8   0-116.341 123.761  14
   9  -8   0-113.464 119.403   9
   9  -8  -1 59.4699 119.232  14
   9  -8  -1 10.0912 104.571   9
   9  -8   1 64.4490 134.700   9
   9  -8  -2 293.892 180.742  14
   9  -8   2 282.763 167.691   9
   9  -8  -3 329.491 169.763  14
   9  -8   3 289.023 148.823   9
   9  -8  -4 499.930 159.758  14
   9  -8   4 530.060 152.750   9
 -10   0   0 35805.8 1790.68  13
 -10   0  -1 138.605 197.453  13
 -10   0   1 89.0060 199.310  13
 -10   0  -2 3603.26 538.171  13
 -10   0   2 4934.05 665.341  13
 -10   0  -3 258.256 206.135  13
 -10   0   3 369.098 234.430  13
 -10   0   3 66.4979 200.672  12
 -10   0   4 257.173 234.423  13
 -10   0   4 184.149 214.622  12
 -10   0   5 231.302 211.522  12
 -10   0   6 7399.76 704.946  12
 -10   0   7 330.103 258.239  13
 -10   0   7-261.482 178.471  12
 -10   1   0 3437.57 566.470  13
 -10  -1   0 3779.69 561.893  13
 -10   1  -1 864.944 371.510  13
 -10  -1  -1 975.785 310.248  13
 -10   1   1 887.929 334.754  13
 -10  -1   1 1068.54 322.910  13
 -10   1  -2 2901.85 507.895  13
 -10   1   2 4509.01 663.008  13
 -10  -1   2 4059.39 590.495  13
 -10  -1   2 4073.57 550.405  12
 -10   1  -3 1518.31 385.523  13
 -10   1   3 1983.19 444.912  13
 -10  -1   3 1430.07 398.526  13
 -10  -1   3 1176.11 333.509  12
 -10   1  -4 261.799 198.593  13
 -10   1   4 406.636 243.921  13
 -10  -1   4 280.376 209.430  12
 -10   1   5 68.6272 242.873  13
 -10  -1   5 62.8238 183.250  12
 -10   1   6 2281.46 466.670  13
 -10  -1   6 2845.68 436.822  12
 -10   1   7 126.880 213.035  13
 -10  -1   7 592.605 236.814  12
 -10   2   0 11119.5 999.359  13
 -10   2  -1 7708.33 804.033  13
 -10   2   1 8566.61 906.583  13
 -10  -2   1 9515.73 871.608  13
 -10   2  -2 11.9773 176.671  13
 -10   2   2 132.760 285.263  13
 -10  -2   2-72.5954 217.988  13
 -10  -2   2-60.8838 168.400  12
 -10   2  -3 562.398 261.158  13
 -10   2   3 1029.31 318.725  13
 -10  -2   3 767.758 307.140  13
 -10  -2   3 645.356 285.658  12
 -10   2  -4 1502.40 338.211  13
 -10   2   4 1934.59 430.761  13
 -10  -2   4 1911.02 411.122  12
 -10   2   5 2517.57 481.791  13
 -10  -2   5 1622.23 357.479  12
 -10   2   6 1731.70 420.888  13
 -10  -2   6 1401.99 308.953  12
 -10   2   7 6937.35 641.517  13
 -10  -2   7 5630.48 540.872  12
 -10   3   0 710.690 277.245  13
 -10   3  -1 388.745 280.511  13
 -10   3   1 1316.49 380.362  13
 -10   3  -2 287.963 243.310  13
 -10   3   2-359.882 212.902  13
 -10  -3   2 2.62673 180.185  12
 -10   3  -3 2349.18 434.583  13
 -10   3   3 2220.99 485.646  13
 -10  -3   3 1640.42 348.111  13
 -10  -3   3 1376.57 317.384  12
 -10   3  -4 369.071 183.584  13
 -10   3   4 855.325 332.476  13
 -10  -3   4 407.666 209.021  13
 -10  -3   4 304.582 198.291  12
  10  -3   4 463.738 165.263   9
 -10   3   5 430.698 245.120  13
 -10  -3   5 12.9631 150.817  12
  10  -3   5 185.602 132.991   9
 -10   3   6 1170.31 337.563  13
 -10  -3   6 723.373 249.451  12
 -10   4   0 3404.77 527.454  13
 -10   4  -1 6274.28 703.732  13
 -10   4   1 6596.84 716.021  13
 -10   4  -2 1878.45 401.114  13
 -10   4   2 2274.28 460.013  13
 -10   4  -3 2050.59 381.099  13
 -10   4   3 2726.81 462.913  13
  10  -4   3 1903.77 306.450   9
 -10   4  -4 2481.24 397.833  13
 -10   4   4 3056.13 475.399  13
 -10  -4   4 2634.53 393.186  12
  10  -4   4 1750.04 282.243   9
  10  -4  -5 45.1831 115.651  14
 -10   4   5 141.693 201.775  13
 -10  -4   5-374.982 182.717  12
  10  -4   5 87.6162 96.0170   9
 -10   5   0 35.3160 183.183  13
 -10   5  -1 107.298 157.901  13
 -10   5   1 131.639 166.006  13
  10  -5   1-39.9813 162.798   9
 -10   5  -2 6282.33 627.450  13
 -10   5   2 7784.10 710.325  13
  10  -5   2 5773.57 553.560   9
 -10   5  -3 333.615 219.238  13
 -10   5   3-242.785 221.949  13
  10  -5   3 11.8881 114.641   9
  10  -5  -3-110.722 113.754   9
  10  -5  -4-3.33087 115.440  14
  10  -5   4 128.095 130.772   9
 -10   6   0 31494.5 1254.27  13
  10  -6   0 28223.8 1128.88   9
  10  -6   1 1349.87 234.504  14
  10  -6  -1 1627.06 280.987  14
 -10   6  -1 1804.33 333.283  13
 -10   6   1 2396.58 364.651  13
  10  -6   1 1782.53 297.153   9
  10  -6  -1 1542.04 281.579   9
  10  -6  -2 831.997 196.882  14
 -10   6   2 1116.36 291.152  13
  10  -6   2 508.112 158.977   9
  10  -6  -2 780.587 185.303   9
  10  -6  -3 57.0634 110.493  14
  10  -6   3-60.3125 93.6748   9
  10  -6   4 123.044 76.0986   9
 -11   0   0 339.342 215.060  13
 -11   0  -1-48.9942 130.008  13
 -11   0   1-169.843 205.231  13
 -11   0   2 6104.75 577.811  13
 -11   0   3 29.3329 185.099  13
 -11   0   4 3938.63 421.918  13
 -11   1   0-149.197 154.694  13
 -11   1  -1 1140.04 254.103  13
 -11   1   1 910.812 264.870  13
 -11  -1   1 1046.01 236.233  13
 -11   1  -2 850.150 227.388  13
 -11   1   2 1045.71 316.479  13
 -11  -1   2 959.614 255.576  13
 -11   1   3 374.767 194.899  13
 -11  -1   3 169.379 150.364  13
 -11   1   4 2011.17 318.880  13
 -11   2   0 18.9061 172.421  13
 -11   2  -1 11914.0 758.490  13
 -11   2   1 14068.7 853.285  13
 -11   2  -2 2352.60 350.701  13
 -11   2   2 2288.15 369.402  13
 -11   2  -3 1793.40 261.584  13
  11  -2   3 2118.93 268.028   9
 -11   2   4 1179.53 253.247  13
 -11   3   0 143.306 157.771  13
 -11   3  -1 214.423 146.967  13
 -11   3   1 472.720 215.786  13
 -11   3  -2-49.7670 124.998  13
 -11   3   2 247.838 190.646  13
  11  -3   2-8.76972 95.6506   9
 -11   3   3 1517.94 263.385  13
 -11   4   0-121.948 127.079  13
  11  -4   0-11.2223 87.6521   9
 -11   4  -1 2358.60 302.211  13
 -11   4   1 2275.47 304.253  13
  11  -4   1 2243.12 270.007   9
   0   0   0    0.00    0.00   0
TITL cocon_THF_abscorr in Pbca
REM Pbca (#61 in standard setting)
CELL 1.54184   9.286022  11.480896  12.646916  90.0000  90.0000  90.0000
ZERR    8.00   0.000957   0.000773   0.001035   0.0000   0.0000   0.0000
LATT  1
SYMM -x+1/2,-y, z+1/2
SYMM -x, y+1/2,-z+1/2
SYMM  x+1/2,-y+1/2,-z
SFAC C H O S
UNIT 48.00 64.00 16.00 8.00
TREF
HKLF 4
END
;
_shelx_hkl_checksum     81366
_shelx_res_file
;
    shelx.res created by SHELXL-2014/7
TITL cocon_thf in P b c a
CELL  1.54184   9.2860  11.4809  12.6469   90.000   90.000   90.000
ZERR     8.00   0.0010   0.0008   0.0010    0.000    0.000    0.000
LATT   1
SYMM  1/2 - X, - Y, 1/2 + Z
SYMM  1/2 + X, 1/2 - Y, - Z
SYMM  - X, 1/2 + Y, 1/2 - Z
SFAC  S    O    C    H
UNIT  8 16 48 64
MERG   2
OMIT    -3.00 180.00
FMAP   2
PLAN   25
ACTA   140.00
BOND   $H
CONF
L.S.  12
TEMP  -150.00
WGHT    0.081000    0.847200
FVAR       6.18646
S1    1    0.842813    0.166883    0.679140    11.00000    0.04766    0.01717 =
         0.03325    0.00250   -0.00586    0.00174
O1    2    0.650578    0.172087    0.524858    11.00000    0.04102    0.01783 =
         0.03444   -0.00236   -0.00458   -0.00127
O2    2    0.948971    0.488905    0.624579    11.00000    0.04384    0.01878 =
         0.03595   -0.00050   -0.00457   -0.00255
C3    3    0.886815    0.385009    0.619920    11.00000    0.03825    0.01724 =
         0.02939   -0.00213    0.00299    0.00137
C6    3    0.920705    0.346469    0.814416    11.00000    0.04751    0.03281 =
         0.03183   -0.00138   -0.00469   -0.00086
AFIX 137
H6A   4    0.973268    0.419866    0.823101    11.00000   -1.50000
H6B   4    0.957124    0.289035    0.865122    11.00000   -1.50000
H6C   4    0.817895    0.359720    0.827122    11.00000   -1.50000
AFIX   0
C2    3    0.782177    0.347621    0.553881    11.00000    0.03771    0.01778 =
         0.02618   -0.00221    0.00174    0.00238
C1    3    0.742722    0.228799    0.573321    11.00000    0.03890    0.01871 =
         0.02659   -0.00121    0.00246    0.00460
C5    3    0.709728    0.415680    0.467971    11.00000    0.04727    0.01829 =
         0.03342    0.00038   -0.00477   -0.00058
AFIX 137
H5A   4    0.636740    0.466969    0.499031    11.00000   -1.50000
H5B   4    0.663577    0.361907    0.418238    11.00000   -1.50000
H5C   4    0.781465    0.462691    0.430438    11.00000   -1.50000
AFIX   0
C4    3    0.942325    0.300787    0.701681    11.00000    0.03522    0.02075 =
         0.03462   -0.00179   -0.00354    0.00138
AFIX  13
H4    4    1.047169    0.286405    0.689210    11.00000   -1.20000
AFIX   0
H1H   4    0.914135    0.541576    0.581411    11.00000    0.05255
HKLF 4
REM  cocon_thf in P b c a
REM R1 =  0.0531 for    1115 Fo > 4sig(Fo)  and  0.0621 for all    1323 data
REM     88 parameters refined using      0 restraints
END
WGHT      0.0808      0.8490
REM Highest difference peak  0.674,  deepest hole -0.287,  1-sigma level  0.084
Q1    1   0.7671  0.1925  0.7087  11.00000  0.05    0.67
Q2    1   0.7898  0.1977  0.6185  11.00000  0.05    0.46
Q3    1   0.8259  0.1786  0.6047  11.00000  0.05    0.45
Q4    1   0.9096  0.3441  0.6649  11.00000  0.05    0.40
Q5    1   0.8699  0.3538  0.5581  11.00000  0.05    0.38
Q6    1   0.8028  0.3798  0.6050  11.00000  0.05    0.34
Q7    1   0.7382  0.3872  0.3985  11.00000  0.05    0.33
Q8    1   0.6064  0.4026  0.4659  11.00000  0.05    0.31
Q9    1   0.8864  0.3213  0.7473  11.00000  0.05    0.30
Q10   1   0.6761  0.1846  0.5592  11.00000  0.05    0.30
Q11   1   0.9018  0.2234  0.7109  11.00000  0.05    0.28
Q12   1   0.7624  0.3774  0.5020  11.00000  0.05    0.27
Q13   1   0.8899  0.1194  0.6215  11.00000  0.05    0.27
Q14   1   0.8780  0.4980  0.6622  11.00000  0.05    0.27
Q15   1   0.7529  0.3029  0.5759  11.00000  0.05    0.26
Q16   1   0.7120  0.4796  0.4692  11.00000  0.05    0.26
Q17   1   0.7708  0.2966  0.5527  11.00000  0.05    0.24
Q18   1   0.9452  0.5204  0.6776  11.00000  0.05    0.22
Q19   1   0.7194  0.3911  0.5365  11.00000  0.05    0.22
Q20   1   0.6433  0.1060  0.5169  11.00000  0.05    0.21
Q21   1   0.8610  0.1176  0.7284  11.00000  0.05    0.21
Q22   1   0.9512  0.4569  0.6168  11.00000  0.05    0.21
Q23   1   0.9074  0.4414  0.6349  11.00000  0.05    0.20
Q24   1   0.8208  0.1027  0.7146  11.00000  0.05    0.19
Q25   1   0.8291  0.1713  0.7566  11.00000  0.05    0.19
;
_shelx_res_checksum     84728
data_5
_audit_creation_method     'SHELXL-2014/7'
_chemical_name_systematic
;
3-Hydroxy-4-methyl-2<i>H</i>-thiophen-5-one
;
_chemical_name_common     ?
_chemical_formula_moiety     'C5 H6 O2 S'
_chemical_formula_sum     'C5 H6 O2 S'
_chemical_formula_iupac     'C5 H6 O2 S'
_chemical_formula_weight     130.16
_chemical_melting_point     ?
_space_group_crystal_system     monoclinic
_space_group_name_H-M_alt     'P 21/c'
_space_group_name_Hall     '-P 2ybc'
loop_
    _space_group_symop_operation_xyz
    'x, y, z'
    '-x, y+1/2, -z+1/2'
    '-x, -y, -z'
    'x, -y-1/2, z-1/2'
_cell_length_a     4.1054(3)
_cell_length_b     22.9727(13)
_cell_length_c     6.1928(5)
_cell_angle_alpha     90
_cell_angle_beta     103.728(7)
_cell_angle_gamma     90
_cell_volume     567.37(7)
_cell_formula_units_Z     4
_cell_measurement_reflns_used     1968
_cell_measurement_theta_min     5.1810
_cell_measurement_theta_max     31.3560
_cell_measurement_temperature     100(2)
_exptl_crystal_description     needle
_exptl_crystal_colour     colourless
_exptl_crystal_size_max     0.120
_exptl_crystal_size_mid     0.020
_exptl_crystal_size_min     0.010
_exptl_crystal_density_diffrn     1.524
_exptl_crystal_density_meas     ?
_exptl_crystal_density_method     ?
_exptl_crystal_F_000     272
_exptl_absorpt_coefficient_mu     0.464
_exptl_absorpt_correction_type     multi-scan
_exptl_absorpt_process_details
;
(CrysAlisPro; Rigaku OD, 2019)
;
_exptl_absorpt_correction_T_min     0.76618
_exptl_absorpt_correction_T_max     1.00000
_diffrn_ambient_temperature     100(2)
_diffrn_source     'rotating anode'
_diffrn_radiation_type     MoK\a
_diffrn_radiation_wavelength     0.71073
_diffrn_measurement_device_type     'Rigaku XtaLAB AFC12'
_diffrn_measurement_method     '\w scans'
_diffrn_detector_area_resol_mean     ?
_diffrn_reflns_number     2121
_diffrn_reflns_av_R_equivalents     0.0261
_diffrn_reflns_av_unetI/netI     0.0115
_diffrn_reflns_theta_min     3.501
_diffrn_reflns_theta_max     27.499
_diffrn_reflns_theta_full     26.000
_diffrn_measured_fraction_theta_max     0.993
_diffrn_measured_fraction_theta_full     0.999
_diffrn_reflns_limit_h_min     -5
_diffrn_reflns_limit_h_max     5
_diffrn_reflns_limit_k_min     -29
_diffrn_reflns_limit_k_max     29
_diffrn_reflns_limit_l_min     -8
_diffrn_reflns_limit_l_max     8
_diffrn_standards_number     0
_diffrn_standards_interval_count     0
_diffrn_standards_interval_time     0
_diffrn_standards_decay_%     0
_refine_special_details
;
Refined as a 2-component twin against a hklf 5 formatted datafile.
This datafile was created by CrysalisPro for twinning by a 180 degree
rotation about rec 001.
Matrix used
-0.9970 -0.0004  0.0038  0.0195 -0.9997  0.0133  0.7232  0.0009  0.9991
BASF refined to 0.432(2).
;
_reflns_number_total     2121
_reflns_number_gt     1955
_reflns_threshold_expression     'I > 2\s(I)'
_refine_ls_structure_factor_coef     Fsqd
_refine_ls_matrix_type     full
_refine_ls_R_factor_all     0.0560
_refine_ls_R_factor_gt     0.0500
_refine_ls_wR_factor_gt     0.1090
_refine_ls_wR_factor_ref     0.1132
_refine_ls_goodness_of_fit_ref     1.192
_refine_ls_restrained_S_all     1.192
_refine_ls_number_reflns     2121
_refine_ls_number_parameters     79
_refine_ls_number_restraints     0
_refine_ls_hydrogen_treatment     mixed
_refine_ls_weighting_scheme     calc
_refine_ls_weighting_details
              'w=1/[\s^2^(Fo^2^)+(0.0078P)^2^+1.3568P] where P=(Fo^2^+2Fc^2^)/3'
_atom_sites_solution_hydrogens     mixed
_atom_sites_solution_primary     ?
_atom_sites_solution_secondary     ?
_refine_ls_shift/su_max     0.000
_refine_ls_shift/su_mean     0.000
_refine_diff_density_max     0.426
_refine_diff_density_min     -0.334
_refine_ls_extinction_method     none
_refine_ls_extinction_coef     .
loop_
    _atom_type_symbol
    _atom_type_description
    _atom_type_scat_dispersion_real
    _atom_type_scat_dispersion_imag
    _atom_type_scat_source
    'S' 'S' 0.1246 0.1234
                         'International Tables Vol C Tables 4.2.6.8 and 6.1.1.4'
    'O' 'O' 0.0106 0.0060
                         'International Tables Vol C Tables 4.2.6.8 and 6.1.1.4'
    'C' 'C' 0.0033 0.0016
                         'International Tables Vol C Tables 4.2.6.8 and 6.1.1.4'
    'H' 'H' 0.0000 0.0000
                         'International Tables Vol C Tables 4.2.6.8 and 6.1.1.4'
_computing_data_collection
;
CrysalisPro (Rigaku OD, 2019)
;
_computing_cell_refinement
;
CrysalisPro (Rigaku OD, 2019)
;
_computing_data_reduction
;
CrysalisPro (Rigaku OD, 2019)
;
_computing_structure_solution
;
SIR92 (Altomare <i>et al.</i>,  1994)
;
_computing_structure_refinement
;
SHELXL2014 (Sheldrick, 2015)
;
_computing_molecular_graphics
;
Mercury (Macrae <i>et al.</i>,  2020) and ORTEP-3 for WIndows (Farrugia,
2012)
;
_computing_publication_material
;
SHELXL2014 (Sheldrick, 2015)
;
loop_
    _atom_site_type_symbol
    _atom_site_label
    _atom_site_fract_x
    _atom_site_fract_y
    _atom_site_fract_z
    _atom_site_U_iso_or_equiv
    _atom_site_adp_type
    _atom_site_calc_flag
    _atom_site_occupancy
    _atom_site_disorder_assembly
    _atom_site_disorder_group
    S S1 0.6910(2) 0.70598(3) 0.55558(14) 0.0183(2) Uani d 1 . .
    O O1 0.8610(6) 0.64486(10) 0.9223(4) 0.0231(6) Uani d 1 . .
    O O2 0.0808(6) 0.58103(10) 0.2795(4) 0.0203(5) Uani d 1 . .
    C C1 0.6862(8) 0.64503(13) 0.7309(5) 0.0164(7) Uani d 1 . .
    C C2 0.4606(8) 0.60031(13) 0.6216(5) 0.0164(7) Uani d 1 . .
    C C3 0.3060(8) 0.61502(12) 0.4117(5) 0.0155(6) Uani d 1 . .
    C C4 0.3963(8) 0.67257(13) 0.3276(5) 0.0160(6) Uani d 1 . .
    H H4A 0.1943 0.6972 0.2798 0.019 Uiso calc 1 . .
    H H4B 0.4987 0.6669 0.1996 0.019 Uiso calc 1 . .
    C C5 0.4138(10) 0.54539(13) 0.7423(6) 0.0213(7) Uani d 1 . .
    H H5A 0.2293 0.5227 0.6513 0.032 Uiso calc 1 . .
    H H5B 0.3611 0.5553 0.8842 0.032 Uiso calc 1 . .
    H H5C 0.6206 0.5224 0.7701 0.032 Uiso calc 1 . .
    H H1H 0.003(12) 0.597(2) 0.156(8) 0.045(14) Uiso d 1 . .
loop_
    _atom_site_aniso_label
    _atom_site_aniso_U_11
    _atom_site_aniso_U_22
    _atom_site_aniso_U_33
    _atom_site_aniso_U_12
    _atom_site_aniso_U_13
    _atom_site_aniso_U_23
    S1 0.0204(4) 0.0149(3) 0.0183(4) -0.0017(3) 0.0021(3) 0.0002(3)
    O1 0.0287(15) 0.0240(11) 0.0138(11) 0.0028(10) -0.0005(10) 0.0007(9)
    O2 0.0211(13) 0.0178(10) 0.0187(12) -0.0034(10) -0.0017(10) 0.0002(9)
    C1 0.0161(17) 0.0162(14) 0.0172(15) 0.0052(13) 0.0043(12) 0.0002(12)
    C2 0.0182(17) 0.0133(13) 0.0189(15) 0.0015(12) 0.0067(13) 0.0016(12)
    C3 0.0126(14) 0.0138(13) 0.0202(16) 0.0013(12) 0.0041(13) -0.0011(12)
    C4 0.0177(16) 0.0146(13) 0.0146(14) 0.0001(13) 0.0020(12) 0.0012(11)
    C5 0.0261(19) 0.0157(14) 0.0226(16) -0.0006(14) 0.0070(15) 0.0044(13)
_geom_special_details
;
 All esds (except the esd in the dihedral angle between two l.s. planes)
 are estimated using the full covariance matrix.  The cell esds are taken
 into account individually in the estimation of esds in distances, angles
 and torsion angles; correlations between esds in cell parameters are only
 used when they are defined by crystal symmetry.  An approximate (isotropic)
 treatment of cell esds is used for estimating esds involving l.s. planes.
;
loop_
    _geom_bond_atom_site_label_1
    _geom_bond_atom_site_label_2
    _geom_bond_site_symmetry_2
    _geom_bond_distance
    _geom_bond_publ_flag
    S1 C1 . 1.775(3) y
    S1 C4 . 1.799(3) y
    O1 C1 . 1.231(4) y
    O2 C3 . 1.332(4) y
    O2 H1H . 0.84(5) ?
    C1 C2 . 1.440(4) y
    C2 C3 . 1.347(4) y
    C2 C5 . 1.502(4) y
    C3 C4 . 1.499(4) y
    C4 H4A . 0.9900 ?
    C4 H4B . 0.9900 ?
    C5 H5A . 0.9800 ?
    C5 H5B . 0.9800 ?
    C5 H5C . 0.9800 ?
loop_
    _geom_angle_atom_site_label_1
    _geom_angle_atom_site_label_2
    _geom_angle_atom_site_label_3
    _geom_angle_site_symmetry_1
    _geom_angle_site_symmetry_3
    _geom_angle
    _geom_angle_publ_flag
    C1 S1 C4 . . 92.33(15) y
    C3 O2 H1H . . 111(3) ?
    O1 C1 C2 . . 127.8(3) ?
    O1 C1 S1 . . 120.2(3) ?
    C2 C1 S1 . . 112.0(2) y
    C3 C2 C1 . . 112.2(3) y
    C3 C2 C5 . . 127.2(3) ?
    C1 C2 C5 . . 120.6(3) ?
    O2 C3 C2 . . 123.0(3) ?
    O2 C3 C4 . . 119.7(3) y
    C2 C3 C4 . . 117.2(3) y
    C3 C4 S1 . . 106.2(2) y
    C3 C4 H4A . . 110.5 ?
    S1 C4 H4A . . 110.5 ?
    C3 C4 H4B . . 110.5 ?
    S1 C4 H4B . . 110.5 ?
    H4A C4 H4B . . 108.7 ?
    C2 C5 H5A . . 109.5 ?
    C2 C5 H5B . . 109.5 ?
    H5A C5 H5B . . 109.5 ?
    C2 C5 H5C . . 109.5 ?
    H5A C5 H5C . . 109.5 ?
    H5B C5 H5C . . 109.5 ?
loop_
    _geom_torsion_atom_site_label_1
    _geom_torsion_atom_site_label_2
    _geom_torsion_atom_site_label_3
    _geom_torsion_atom_site_label_4
    _geom_torsion_site_symmetry_1
    _geom_torsion_site_symmetry_2
    _geom_torsion_site_symmetry_3
    _geom_torsion_site_symmetry_4
    _geom_torsion
    _geom_torsion_publ_flag
    C4 S1 C1 O1 . . . . 179.5(3) ?
    C4 S1 C1 C2 . . . . -1.2(3) ?
    O1 C1 C2 C3 . . . . 179.4(3) ?
    S1 C1 C2 C3 . . . . 0.1(4) ?
    O1 C1 C2 C5 . . . . 0.5(5) ?
    S1 C1 C2 C5 . . . . -178.8(3) ?
    C1 C2 C3 O2 . . . . -178.6(3) ?
    C5 C2 C3 O2 . . . . 0.3(5) ?
    C1 C2 C3 C4 . . . . 1.4(4) ?
    C5 C2 C3 C4 . . . . -179.8(3) ?
    O2 C3 C4 S1 . . . . 177.8(3) ?
    C2 C3 C4 S1 . . . . -2.1(4) ?
    C1 S1 C4 C3 . . . . 1.7(2) ?
loop_
    _geom_hbond_atom_site_label_D
    _geom_hbond_atom_site_label_H
    _geom_hbond_atom_site_label_A
    _geom_hbond_site_symmetry_A
    _geom_hbond_distance_DH
    _geom_hbond_distance_HA
    _geom_hbond_distance_DA
    _geom_hbond_angle_DHA
    O2 H1H O1 1_454 0.84(5) 1.80(5) 2.629(3) 168(5)
    C4 H4B O1 1_554 0.99 2.58 3.552(4) 169.1
_shelx_space_group_comment
;
The symmetry employed for this shelxl refinement is uniquely defined
by the following loop, which should always be used as a source of
symmetry information in preference to the above space-group names.
They are only intended as comments.
;
_shelx_estimated_absorpt_T_min     ?
_shelx_estimated_absorpt_T_max     ?
_shelx_hkl_file
;
   0   0   2 745.647 4.94785  -2
   0   0   2 745.647 4.94785   1
   0   0   4 276.043 9.31410  -2
   0   0   4 276.043 9.31410   1
   0   0   6 3626.43 29.6007  -2
   0   0   6 3626.43 29.6007   1
   0  -1   1 5106.65 6.04292  -2
   0   1   1 5106.65 6.04292   1
   0  -1   2 12.1055 3.56847  -2
   0   1   2 12.1055 3.56847   1
   0  -1   3 1867.03 8.65332  -2
   0   1   3 1867.03 8.65332   1
   0   1   4 2050.05 12.0322  -2
   0  -1   4 2050.05 12.0322   1
   0   1   5 325.738 7.48899  -2
   0  -1   5 325.738 7.48899   1
   0   1   6 944.112 16.8157  -2
   0  -1   6 944.112 16.8157   1
   0  -1   7 124.775 15.3743  -2
   0   1   7 124.775 15.3743   1
   0  -2  -1 934.310 3.28994  -2
   0   2  -1 934.310 3.28994   1
   0   2   2 10620.5 14.4602  -2
   0  -2   2 10620.5 14.4602   1
   0   2   3 4589.67 12.6355  -2
   0  -2   3 4589.67 12.6355   1
   0  -2   4 90.5688 6.99457  -2
   0   2   4 90.5688 6.99457   1
   0  -2  -5 1762.32 9.75580  -2
   0   2  -5 1762.32 9.75580   1
   0   2   6 138.307 13.2848  -2
   0  -2   6 138.307 13.2848   1
   0  -2   7-19.0371 12.8351  -2
   0   2   7-19.0371 12.8351   1
   0  -3   1 6989.98 7.32104  -2
   0   3   1 6989.98 7.32104   1
   0   3   2 3567.12 8.33840  -2
   0  -3   2 3567.12 8.33840   1
   0   3   3 32.8087 6.11098  -2
   0  -3   3 32.8087 6.11098   1
   0   3  -4 2942.19 11.4000  -2
   0  -3  -4 2942.19 11.4000   1
   0   3  -5 202.199 6.81150  -2
   0  -3  -5 202.199 6.81150   1
   0   3  -6 1866.66 20.4024  -2
   0  -3  -6 1866.66 20.4024   1
   0  -3  -7 82.5523 13.3946  -2
   0   3  -7 82.5523 13.3946   1
   0  -4   0 20770.7 14.3632  -2
   0   4   0 20770.7 14.3632   1
   0   4   1 352.311 3.37015  -2
   0  -4   1 352.311 3.37015   1
   0   4   2 916.319 5.28464  -2
   0  -4   2 916.319 5.28464   1
   0   4  -3 3482.38 11.3238  -2
   0  -4  -3 3482.38 11.3238   1
   0   4   4 609.833 7.38653  -2
   0  -4   4 609.833 7.38653   1
   0  -4  -5 5054.69 13.8037  -2
   0   4  -5 5054.69 13.8037   1
   0  -4   6 320.728 13.4057  -2
   0   4   6 320.728 13.4057   1
   0   4  -7 132.552 13.4850  -2
   0  -4  -7 132.552 13.4850   1
   0   5   1 3830.80 8.11519  -2
   0  -5   1 3830.80 8.11519   1
   0  -5  -2 3921.68 8.61222  -2
   0   5  -2 3921.68 8.61222   1
   0   5  -3 2664.24 10.2311  -2
   0  -5  -3 2664.24 10.2311   1
   0  -5  -4 2055.22 9.76902  -2
   0   5  -4 2055.22 9.76902   1
   0   5  -5 174.547 7.46019  -2
   0  -5  -5 174.547 7.46019   1
   0   5   6 7.92782 9.85437  -2
   0  -5   6 7.92782 9.85437   1
   0  -5  -7 336.477 11.3676  -2
   0   5  -7 336.477 11.3676   1
   0  -6   0 242.634 4.05933  -2
   0   6   0 242.634 4.05933   1
   0   6  -1 634.608 4.48926  -2
   0  -6  -1 634.608 4.48926   1
   0  -6   2 445.984 4.98527  -2
   0   6   2 445.984 4.98527   1
   0  -6  -3 2383.79 9.72082  -2
   0   6  -3 2383.79 9.72082   1
   0  -6   4 13.9378 4.87956  -2
   0   6   4 13.9378 4.87956   1
   0  -6   5 2854.00 10.9420  -2
   0   6   5 2854.00 10.9420   1
   0   6  -6 84.3860 12.7148  -2
   0  -6  -6 84.3860 12.7148   1
   0   6  -7 438.039 13.3608  -2
   0  -6  -7 438.039 13.3608   1
   0   7   1 16443.1 18.9508  -2
   0  -7   1 16443.1 18.9508   1
   0  -7  -2 12.0121 4.74523  -2
   0   7  -2 12.0121 4.74523   1
   0  -7   3 948.673 6.29664  -2
   0   7   3 948.673 6.29664   1
   0   7  -4 1069.39 7.77807  -2
   0  -7  -4 1069.39 7.77807   1
   0   7   5 243.453 9.10121  -2
   0  -7   5 243.453 9.10121   1
   0  -7   6 671.677 13.0823  -2
   0   7   6 671.677 13.0823   1
   0  -7   7 1393.36 14.2629  -2
   0   7   7 1393.36 14.2629   1
   0  -8   0 3467.06 10.2957  -2
   0   8   0 3467.06 10.2957   1
   0  -8   1 3396.56 6.65764  -2
   0   8   1 3396.56 6.65764   1
   0   8   2 558.795 5.50592  -2
   0  -8   2 558.795 5.50592   1
   0  -8  -3 5822.26 14.3418  -2
   0   8  -3 5822.26 14.3418   1
   0   8  -4 1057.27 7.49087  -2
   0  -8  -4 1057.27 7.49087   1
   0   8  -5 122.710 8.34433  -2
   0  -8  -5 122.710 8.34433   1
   0  -8   6 55.8267 10.3246  -2
   0   8   6 55.8267 10.3246   1
   0   8  -7 1265.82 15.8428  -2
   0  -8  -7 1265.82 15.8428   1
   0   9   1 8827.39 9.44933  -2
   0  -9   1 8827.39 9.44933   1
   0  -9  -2 3639.63 9.04688  -2
   0   9  -2 3639.63 9.04688   1
   0   9   3 998.901 6.85948  -2
   0  -9   3 998.901 6.85948   1
   0   9   4 9381.66 24.9962  -2
   0  -9   4 9381.66 24.9962   1
   0   9   5 1667.26 10.4387  -2
   0  -9   5 1667.26 10.4387   1
   0  -9   6 42.4824 10.1503  -2
   0   9   6 42.4824 10.1503   1
   0  -9  -7 394.407 11.1485  -2
   0   9  -7 394.407 11.1485   1
   0  10   0 2447.73 7.10686  -2
   0 -10   0 2447.73 7.10686   1
   0 -10  -1 8433.89 8.92064  -2
   0  10  -1 8433.89 8.92064   1
   0  10   2 5039.98 10.6243  -2
   0 -10   2 5039.98 10.6243   1
   0  10   3 465.269 5.66224  -2
   0 -10   3 465.269 5.66224   1
   0  10   4 370.790 6.79025  -2
   0 -10   4 370.790 6.79025   1
   0  10  -5 532.336 7.33030  -2
   0 -10  -5 532.336 7.33030   1
   0  10  -6 100.954 11.4620  -2
   0 -10  -6 100.954 11.4620   1
   0  10   7 201.551 13.0430  -2
   0 -10   7 201.551 13.0430   1
   0  11  -1 2017.88 5.38375  -2
   0 -11  -1 2017.88 5.38375   1
   0 -11  -2 5353.41 11.5178  -2
   0  11  -2 5353.41 11.5178   1
   0  11  -3 672.850 6.15139  -2
   0 -11  -3 672.850 6.15139   1
   0 -11  -4 1690.19 9.84125  -2
   0  11  -4 1690.19 9.84125   1
   0 -11   5 80.4870 7.65652  -2
   0  11   5 80.4870 7.65652   1
   0 -11   6 1350.07 16.7879  -2
   0  11   6 1350.07 16.7879   1
   0  11   7 27.9191 12.2456  -2
   0 -11   7 27.9191 12.2456   1
   0  12   0 3202.26 8.62935  -2
   0 -12   0 3202.26 8.62935   1
   0 -12   1 1235.26 4.77019  -2
   0  12   1 1235.26 4.77019   1
   0  12   2 6299.85 11.8923  -2
   0 -12   2 6299.85 11.8923   1
   0 -12   3 2.51694 5.29300  -2
   0  12   3 2.51694 5.29300   1
   0  12  -4 73.1996 7.09500  -2
   0 -12  -4 73.1996 7.09500   1
   0  12   5 330.782 13.0324  -2
   0 -12   5 330.782 13.0324   1
   0 -12  -6 1485.18 15.5972  -2
   0  12  -6 1485.18 15.5972   1
   0  12   7 84.0552 12.6532  -2
   0 -12   7 84.0552 12.6532   1
   0  13  -1 4479.73 8.45115  -2
   0 -13  -1 4479.73 8.45115   1
   0  13   2 449.495 4.78111  -2
   0 -13   2 449.495 4.78111   1
   0 -13  -3 535.365 5.47805  -2
   0  13  -3 535.365 5.47805   1
   0 -13  -4 240.519 5.83894  -2
   0  13  -4 240.519 5.83894   1
   0  13   5 1351.74 11.8724  -2
   0 -13   5 1351.74 11.8724   1
   0 -13  -6 2022.93 22.9464  -2
   0  13  -6 2022.93 22.9464   1
   0 -13   7 140.448 12.9277  -2
   0  13   7 140.448 12.9277   1
   0  14   0 2995.79 9.00988  -2
   0 -14   0 2995.79 9.00988   1
   0 -14   1 1542.66 5.45120  -2
   0  14   1 1542.66 5.45120   1
   0  14   2 992.733 5.82269  -2
   0 -14   2 992.733 5.82269   1
   0 -14   3 63.0626 5.17147  -2
   0  14   3 63.0626 5.17147   1
   0  14  -4 999.555 7.25359  -2
   0 -14  -4 999.555 7.25359   1
   0 -14  -5 1268.26 11.8415  -2
   0  14  -5 1268.26 11.8415   1
   0 -14   6 923.423 13.8172  -2
   0  14   6 923.423 13.8172   1
   0  15   1 466.199 4.35846  -2
   0 -15   1 466.199 4.35846   1
   0  15  -2 395.355 4.70745  -2
   0 -15  -2 395.355 4.70745   1
   0  15  -3 1432.83 7.56364  -2
   0 -15  -3 1432.83 7.56364   1
   0 -15   4 590.962 6.42449  -2
   0  15   4 590.962 6.42449   1
   0 -15   5 62.0829 8.81935  -2
   0  15   5 62.0829 8.81935   1
   0  15   6 64.1147 10.1098  -2
   0 -15   6 64.1147 10.1098   1
   0 -16   0 2520.63 9.14454  -2
   0  16   0 2520.63 9.14454   1
   0 -16   1 457.872 4.52849  -2
   0  16   1 457.872 4.52849   1
   0  16  -2-1.23501 3.96758  -2
   0 -16  -2-1.23501 3.96758   1
   0  16  -3 6279.54 13.3196  -2
   0 -16  -3 6279.54 13.3196   1
   0  16  -4 12.0487 6.81708  -2
   0 -16  -4 12.0487 6.81708   1
   0  16  -5 1347.16 12.2309  -2
   0 -16  -5 1347.16 12.2309   1
   0  16  -6 119.314 12.5737  -2
   0 -16  -6 119.314 12.5737   1
   0 -17   1 763.405 5.41789  -2
   0  17   1 763.405 5.41789   1
   0 -17  -2 231.320 4.90948  -2
   0  17  -2 231.320 4.90948   1
   0  17  -3 533.473 5.86938  -2
   0 -17  -3 533.473 5.86938   1
   0  17  -4 7.82596 5.77339  -2
   0 -17  -4 7.82596 5.77339   1
   0 -17  -5 228.117 8.14108  -2
   0  17  -5 228.117 8.14108   1
   0 -17   6 37.2650 18.4615  -2
   0  17   6 37.2650 18.4615   1
   0 -18   0 773.228 6.75672  -2
   0  18   0 773.228 6.75672   1
   0  18   1 4720.38 9.95635  -2
   0 -18   1 4720.38 9.95635   1
   0  18  -2 26.3769 6.47212  -2
   0 -18  -2 26.3769 6.47212   1
   0 -18  -3 1874.80 8.39829  -2
   0  18  -3 1874.80 8.39829   1
   0  18   4 575.993 6.99265  -2
   0 -18   4 575.993 6.99265   1
   0 -18   5 2192.26 13.5178  -2
   0  18   5 2192.26 13.5178   1
   0  18  -6 216.207 20.0822  -2
   0 -18  -6 216.207 20.0822   1
   0 -19  -1 2627.63 8.96954  -2
   0  19  -1 2627.63 8.96954   1
   0  19  -2 997.391 7.27070  -2
   0 -19  -2 997.391 7.27070   1
   0  19  -3 607.474 6.44044  -2
   0 -19  -3 607.474 6.44044   1
   0 -19  -4 38.7578 6.73210  -2
   0  19  -4 38.7578 6.73210   1
   0 -19  -5 519.783 8.79367  -2
   0  19  -5 519.783 8.79367   1
   0 -19   6 177.051 20.5279  -2
   0  19   6 177.051 20.5279   1
   0 -20   0 3268.22 13.6640  -2
   0  20   0 3268.22 13.6640   1
   0 -20   1 10.6263 3.72680  -2
   0  20   1 10.6263 3.72680   1
   0  20  -2 1057.64 7.48681  -2
   0 -20  -2 1057.64 7.48681   1
   0 -20  -3 162.681 5.41237  -2
   0  20  -3 162.681 5.41237   1
   0  20  -4 25.4468 6.73801  -2
   0 -20  -4 25.4468 6.73801   1
   0 -20   5 178.385 8.76645  -2
   0  20   5 178.385 8.76645   1
   0  21  -1 1552.75 6.93486  -2
   0 -21  -1 1552.75 6.93486   1
   0  21  -2 1341.68 9.28846  -2
   0 -21  -2 1341.68 9.28846   1
   0 -21  -3 90.1695 5.94890  -2
   0  21  -3 90.1695 5.94890   1
   0  21   4 218.596 6.08755  -2
   0 -21   4 218.596 6.08755   1
   0  21  -5 75.9474 8.78106  -2
   0 -21  -5 75.9474 8.78106   1
   0 -22   0 904.673 9.56782  -2
   0  22   0 904.673 9.56782   1
   0 -22   1 2039.50 8.84805  -2
   0  22   1 2039.50 8.84805   1
   0 -22  -2 2951.04 12.6422  -2
   0  22  -2 2951.04 12.6422   1
   0 -22  -3 67.9286 6.07228  -2
   0  22  -3 67.9286 6.07228   1
   0  22  -4 52.1481 8.25730  -2
   0 -22  -4 52.1481 8.25730   1
   0 -22   5-9.25195 7.86960  -2
   0  22   5-9.25195 7.86960   1
   0 -23   1-0.36673 4.91412  -2
   0  23   1-0.36673 4.91412   1
   0 -23  -2 171.477 6.61102  -2
   0  23  -2 171.477 6.61102   1
   0 -23  -3 116.044 6.40556  -2
   0  23  -3 116.044 6.40556   1
   0 -23   4 2030.64 11.5193  -2
   0  23   4 2030.64 11.5193   1
   0 -24   0 1420.04 14.7871  -2
   0  24   0 1420.04 14.7871   1
   0 -24   1 62.8684 5.51743  -2
   0  24   1 62.8684 5.51743   1
   0 -24  -2 103.710 6.53206  -2
   0  24  -2 103.710 6.53206   1
   0 -24  -3 26.6059 6.10934  -2
   0  24  -3 26.6059 6.10934   1
   0 -24  -4 411.121 7.52930  -2
   0  24  -4 411.121 7.52930   1
   0  25  -1 780.175 7.60621  -2
   0 -25  -1 780.175 7.60621   1
   0  25  -2 528.418 8.50676  -2
   0 -25  -2 528.418 8.50676   1
   0 -25  -3 226.222 7.00436  -2
   0  25  -3 226.222 7.00436   1
   0  25  -4 2142.85 13.2126  -2
   0 -25  -4 2142.85 13.2126   1
   0 -26   0 315.384 11.4002  -2
   0  26   0 315.384 11.4002   1
   0  26  -1 65.4435 6.13936  -2
   0 -26  -1 65.4435 6.13936   1
   0 -26   2 402.806 9.16515  -2
   0  26   2 402.806 9.16515   1
   0 -26  -3 328.868 7.57203  -2
   0  26  -3 328.868 7.57203   1
   0 -27  -1 1153.80 11.6840  -2
   0  27  -1 1153.80 11.6840   1
   0 -27  -2 240.488 7.16618  -2
   0  27  -2 240.488 7.16618   1
   0 -27  -3 256.530 7.52504  -2
   0  27  -3 256.530 7.52504   1
   0 -28   0 604.285 12.8592  -2
   0  28   0 604.285 12.8592   1
   0 -28  -1 172.963 7.28985  -2
   0  28  -1 172.963 7.28985   1
   0 -28   2 8.63215 6.15075  -2
   0  28   2 8.63215 6.15075   1
   0 -29  -1 1100.73 11.7517  -2
   0  29  -1 1100.73 11.7517   1
   1   0  -8 46.9267 14.6078   1
  -1   0   6 1161.15 11.1756   1
  -1   0   4 101.299 6.50049   1
  -1   0   2 2847.71 9.99834   1
  -1   0   0 4866.58 12.6662   1
   1   0   2 2298.68 7.38117   1
  -1   0  -4 771.575 8.12461   1
  -1   0  -6 896.484 16.5758   1
   1   1  -8 161.359 10.9153   1
   1   1  -7 45.2221 9.76569   1
  -1   1   6 1357.03 7.36599   1
  -1  -1   5-6.16002 4.84296   1
   1  -1  -4 27.3473 4.46624   1
   1  -1  -3 260.320 3.42216   1
  -1   1   2 552.041 3.47962   1
  -1  -1   1 8798.21 11.3307   1
  -1   1   0 4082.04 6.88611   1
  -1  -1  -1 15.1642 2.10135   1
   1   1   2 6819.91 8.14824   1
  -1   1  -3 455.081 3.76945   1
   1  -1   4 1022.79 5.40941   1
   1  -1   5 991.643 10.3178   1
   1  -1   6 104.795 14.4531   1
   1   1   7-32.8505 11.8265   1
   1  -2  -8 80.3734 10.6084   1
   1   2  -7 72.9018 9.71534   1
  -1  -2   6 766.313 8.07450   1
  -1  -2   5 6.72168 4.47119   1
  -1  -2   4 976.458 5.29986   1
  -1  -2   3 3091.88 7.92108   1
  -1  -2   2 1958.36 4.91149   1
  -1   2   1 5015.38 6.11429   1
  -1  -2   0 440.429 2.50231   1
  -1   2  -1 409.064 2.78632   1
   1   2   2 858.173 4.06981   1
   1   2   3 10.0485 2.66095   1
  -1   2  -4 451.967 4.79521   1
   1   2   5 401.439 7.97659   1
  -1  -2  -6 209.372 11.6746   1
  -1   2  -7 71.9178 10.3825   1
   1  -3  -7 58.6938 9.85664   1
   1  -3  -6 442.569 7.14790   1
  -1  -3   5 1025.44 5.75245   1
  -1  -3   4 378.688 3.87304   1
  -1   3   3 1091.87 5.29429   1
   1  -3  -2 1855.33 4.83913   1
  -1  -3   1 23300.7 20.7880   1
  -1  -3   0 7580.73 6.62208   1
   1   3   1 486.642 3.17556   1
   1   3   2 1.14088 3.68710   1
  -1   3  -3 2103.21 6.97043   1
  -1   3  -4 629.932 4.80315   1
  -1  -3  -5 1622.80 13.5225   1
   1   3   6 85.6276 11.0341   1
  -1  -3  -7 209.920 19.2821   1
   1   4  -7 1054.54 13.2116   1
  -1  -4   6 30.7178 9.04030   1
  -1  -4   5 80.4612 4.58187   1
   1  -4  -4 2612.59 7.17386   1
  -1   4   3 73.5472 3.43156   1
  -1  -4   2 213.014 3.36570   1
   1   4  -1 17066.4 15.3864   1
  -1   4   0 270.212 2.32402   1
   1   4   1 480.919 3.48004   1
  -1   4  -2 18.1279 3.79157   1
   1   4   3 1947.86 6.75715   1
  -1   4  -4 295.840 5.57738   1
   1  -4   5 70.0192 5.55228   1
  -1  -4  -6 184.255 9.64490   1
  -1  -4  -7 194.127 20.1101   1
   1   5  -7 139.571 10.3180   1
  -1  -5   6 93.5155 7.74960   1
   1   5  -5 1747.98 8.38392   1
   1   5  -4 9.29078 3.19376   1
  -1  -5   3 1831.44 8.45497   1
  -1  -5   2 883.268 3.42427   1
   1   5  -1 144.018 3.63514   1
  -1   5   0 2006.34 3.92486   1
  -1  -5  -1 3.12444 2.97141   1
  -1  -5  -2 729.008 4.65616   1
  -1  -5  -3 991.804 6.23387   1
  -1   5  -4 907.648 6.39511   1
  -1  -5  -5 13.0547 5.32051   1
   1   5   6 312.258 9.91141   1
  -1  -5  -7 1232.90 36.8026   1
   1   6  -7 604.754 11.8419   1
  -1  -6   6 56.9024 5.25550   1
   1   6  -5 3527.39 8.62582   1
  -1  -6   4 97.1567 4.47057   1
   1   6  -3 259.341 4.82731   1
   1   6  -2 3139.71 5.50694   1
   1   6  -1 4909.92 9.75016   1
  -1   6   0 628.283 2.51353   1
  -1   6  -1 12967.0 11.3697   1
   1   6   2 1476.18 10.4712   1
  -1   6  -3 1997.51 8.30738   1
  -1  -6  -4 929.834 7.72904   1
   1  -6   5-4.38438 5.74773   1
  -1  -6  -6 32.0573 9.28128   1
  -1   6  -7 417.865 16.4857   1
   1   7  -7 849.668 12.5672   1
  -1  -7   6 596.725 6.64430   1
  -1   7   5 185.789 5.42668   1
  -1  -7   4 519.632 4.63349   1
   1   7  -3 1617.36 6.88209   1
   1   7  -2 2766.16 5.10731   1
  -1   7   1 135.054 4.10849   1
  -1  -7   0 1000.53 3.08800   1
  -1   7  -1 5.32986 3.15625   1
  -1  -7  -2 180.603 3.74746   1
  -1   7  -3 23.7900 4.53092   1
   1   7   4 110.147 5.14170   1
  -1  -7  -5 713.344 6.41137   1
   1  -7   6 53.5036 9.17239   1
  -1   7  -7 180.879 15.3160   1
   1   8  -7 404.758 11.0949   1
   1   8  -6 256.988 9.34098   1
   1  -8  -5 123.551 7.08286   1
   1  -8  -4 257.496 4.44683   1
  -1  -8   3 65.8287 3.15452   1
   1   8  -2 1870.30 4.44486   1
  -1   8   1 122.208 3.78980   1
  -1   8   0 254.615 2.55347   1
   1  -8   1 8596.14 11.0428   1
   1  -8   2 160.763 3.84222   1
  -1  -8  -3 2331.64 7.50645   1
   1   8   4 281.476 5.98439   1
  -1   8  -5 41.4850 5.91602   1
  -1   8  -6 219.181 9.63007   1
  -1   8  -7 64.4481 15.9625   1
   1   9  -7 24.8207 9.62453   1
   1   9  -6 71.5459 5.49472   1
   1  -9  -5 202.908 4.78778   1
  -1   9   4 11.1538 4.32593   1
  -1  -9   3 1234.17 4.58273   1
   1  -9  -2 1508.65 3.96097   1
  -1   9   1 751.966 4.62151   1
  -1  -9   0 43.7226 3.25352   1
   1   9   1 165.813 3.81540   1
  -1  -9  -2 2975.99 7.81674   1
  -1  -9  -3 496.668 4.97134   1
  -1  -9  -4 26.5036 4.65492   1
   1  -9   5 1267.51 9.59596   1
   1   9   6 26.5812 8.13384   1
   1  10  -7 193.388 10.2559   1
   1 -10  -6 320.499 6.23208   1
  -1 -10   5 378.332 6.29569   1
  -1 -10   4 620.933 5.11782   1
  -1 -10   3 71.6927 3.05194   1
  -1 -10   2 9760.97 7.96769   1
  -1 -10   1 59.8383 3.17291   1
   1  10   0 483.269 3.68111   1
   1 -10   1 11.6866 3.36488   1
   1  10   2 36.2422 4.18455   1
  -1  10  -3 6.59282 3.67047   1
  -1  10  -4 5105.60 12.1881   1
  -1  10  -5 62.2192 6.06196   1
   1 -10   6 610.627 12.0801   1
   1  11  -7 425.267 11.1457   1
   1 -11  -6-2.46014 5.49048   1
  -1  11   5 230.638 5.39154   1
  -1  11   4 16.8265 4.41467   1
   1 -11  -3 824.477 4.12388   1
   1  11  -2 186.117 2.82724   1
  -1 -11   1 2.39543 2.06747   1
  -1 -11   0 786.056 5.00636   1
  -1 -11   1 826.849 8.71241  -2
   1  11   0 826.849 8.71241   1
  -1  11  -1 36.1713 3.38465   1
   1 -11   2 1003.45 4.71949   1
   1  11   3 217.168 3.98622   1
  -1  11  -4 436.003 5.16130   1
  -1 -11  -5 10.3827 5.80169   1
  -1  11  -6 3.53348 11.6099   1
   1 -12  -7 29.2952 14.8002   1
  -1 -12   6 14.5080 6.47119   1
   1 -12  -5-9.10018 6.03226   1
  -1 -12   4 5155.56 9.72364   1
   1  12  -3 140.590 3.18478   1
  -1 -12   2 438.026 2.77001   1
   1  12  -1 36.1187 2.32148   1
   1 -12   0 1680.97 6.30322   1
  -1 -12   1 1778.21 11.7761  -2
   1  12   0 1778.21 11.7761   1
   1  12   1 87.3695 3.30757   1
   1 -12   2 1148.50 5.34445   1
  -1 -12  -3 1443.45 6.03483   1
   1  12   4 749.674 5.80859   1
  -1  12  -5 57.3141 6.43488   1
  -1 -12  -6 1027.55 10.4117   1
   1 -13  -7 20.1727 14.6483   1
   1  13  -6 874.061 7.97876   1
   1  13  -5 85.3764 6.77490   1
  -1 -13   4 71.3275 4.10186   1
   1  13  -3 683.270 3.55080   1
  -1  13   2 195.384 2.39013   1
  -1 -13   1 52.1649 2.70508   1
   1 -13   0 5465.10 10.2102   1
  -1 -13   1 5752.47 19.5107  -2
   1  13   0 5752.47 19.5107   1
   1 -13   1 663.566 3.89909   1
   1 -13   2 1401.97 5.43603   1
   1 -13   3 1400.80 5.95026   1
  -1  13  -4 161.464 4.34140   1
   1  13   5 17.4844 7.11201   1
   1 -13   6-9.42661 8.43959   1
   1 -14  -7 249.435 16.1418   1
  -1  14   6 526.995 9.58301   1
   1 -14  -5 55.8786 4.87775   1
  -1 -14   4 276.882 4.58252   1
  -1 -14   3 3.82491 2.88548   1
   1 -14  -2 515.064 3.19582   1
  -1  14   1 1000.70 6.48635   1
   1 -14   0 1361.69 7.23192   1
  -1 -14   1 2178.48 15.2118  -2
   1  14   0 2178.48 15.2118   1
   1 -14   1 734.076 4.50698   1
  -1 -14   2 1197.25 12.2045  -2
   1  14   1 1197.25 12.2045   1
   1 -14   2 159.703 3.54804   1
   1 -14   3 137.402 4.00309   1
   1 -14   4 0.71169 4.62987   1
  -1  14  -5 84.3146 8.33505   1
   1 -14   6 332.158 13.3196   1
   1  15  -6 1038.00 9.45723   1
   1 -15  -5 876.521 6.55193   1
   1 -15  -4 17.8818 4.67823   1
  -1 -15   3 2052.38 5.07060   1
  -1 -15   2 62.4036 3.21186   1
  -1  15   1 707.971 7.06905   1
  -1  15   0 3126.35 15.5950  -2
   1 -15  -1 3126.35 15.5950   1
   1 -15   0 3509.82 8.44070   1
  -1 -15   1 4057.61 19.8521  -2
   1  15   0 4057.61 19.8521   1
  -1 -15  -1 297.998 3.81060   1
   1  15   2 1856.32 6.75746   1
   1 -15   3 25.6515 4.27239   1
  -1  15  -4 73.3503 5.97315   1
  -1  15  -5 1090.06 9.13790   1
  -1  16   6 115.729 11.5738   1
   1 -16  -5 118.046 5.10504   1
  -1 -16   4 9.89334 3.34836   1
   1  16  -3 232.871 3.68394   1
  -1 -16  -2 166.631 6.94477  -2
   1  16  -3 166.631 6.94477   1
   1  16  -2 8.60192 3.48514   1
  -1  16  -1 1903.57 10.1962  -2
   1 -16  -2 1903.57 10.1962   1
  -1 -16   1 516.327 4.02111   1
  -1  16   0 545.862 10.7224  -2
   1 -16  -1 545.862 10.7224   1
  -1  16   0 18.3333 3.18200   1
  -1 -16   1 376.365 12.5840  -2
   1  16   0 376.365 12.5840   1
   1 -16   1 2843.23 9.49551   1
   1  16  -2 2927.75 12.4375  -2
  -1 -16  -1 2927.75 12.4375   1
  -1  16  -2 27.5454 3.91856   1
  -1  16  -3 31.8364 3.90873   1
  -1 -16  -4 35.5789 5.59492   1
  -1  16  -5 49.1011 7.48925   1
   1 -17  -6 158.977 8.49823   1
   1  17  -5 740.154 10.0425   1
  -1  17   4 10.7370 3.76291   1
  -1  17   3 1166.66 23.4375   1
  -1 -17  -2 1074.24 7.27005  -2
   1  17  -3 1074.24 7.27005   1
   1  17  -2 6.33958 3.82343   1
  -1  17  -1 40.9995 6.81500  -2
   1 -17  -2 40.9995 6.81500   1
  -1  17   1 1868.58 10.0806   1
   1  17   0 1905.85 10.8140  -2
  -1 -17   1 1905.85 10.8140   1
   1  17   0 143.491 4.04407   1
  -1 -17   1 1468.80 10.6034  -2
   1  17   0 1468.80 10.6034   1
  -1 -17  -1 49.7757 4.83773   1
  -1 -17   2 76.8541 6.72429  -2
   1  17   1 76.8541 6.72429   1
   1 -17   2 3.22791 4.12356   1
  -1 -17   3 842.049 25.0192  -2
   1  17   2 842.049 25.0192   1
  -1  17  -3 11.2732 4.25625   1
   1  17   4 51.7664 7.52429   1
   1  17   5 2291.30 13.4034   1
   1 -18  -6 152.760 11.1851   1
   1 -18  -5 43.9428 5.98614   1
  -1 -18   4 12.0123 5.54883   1
  -1  18  -3 211.879 6.89296  -2
   1 -18  -4 211.879 6.89296   1
  -1  18   3 10.1155 18.1829   1
   1  18   2 265.389 5.77461  -2
  -1 -18   3 265.389 5.77461   1
  -1  18   2 30.6853 4.70951   1
  -1 -18  -1 2181.03 15.5712  -2
   1  18  -2 2181.03 15.5712   1
  -1  18   1 145.309 3.87170   1
   1  18   0 848.179 9.49974  -2
  -1 -18   1 848.179 9.49974   1
   1 -18   0 944.561 5.73610   1
  -1 -18   1 943.793 13.9233  -2
   1  18   0 943.793 13.9233   1
  -1  18  -1 2746.20 11.0995   1
   1  18  -2 2888.07 11.2104  -2
  -1 -18  -1 2888.07 11.2104   1
   1 -18   2 382.346 6.63906   1
  -1  18   3 497.500 17.0110  -2
   1 -18   2 497.500 17.0110   1
   1 -18   3 336.755 4.56841   1
  -1 -18  -4 17.2101 7.31200   1
  -1  18  -5 59.0508 7.43589   1
   1  19  -6 338.390 11.8000   1
   1 -19  -5 299.548 7.10673   1
  -1 -19   4 28.6064 5.71752   1
  -1 -19  -3 671.774 8.48751  -2
   1  19  -4 671.774 8.48751   1
  -1  19   3 1033.39 25.8031   1
  -1 -19  -2 2014.06 8.82804  -2
   1  19  -3 2014.06 8.82804   1
  -1  19   2 76.8096 4.86833   1
   1  19   1 328.016 6.69220  -2
  -1 -19   2 328.016 6.69220   1
  -1  19   1 462.555 4.76225   1
  -1  19   0 1885.37 14.3376  -2
   1 -19  -1 1885.37 14.3376   1
   1 -19   0 2033.58 8.29744   1
   1  19  -1 2401.77 11.7870  -2
  -1 -19   0 2401.77 11.7870   1
   1 -19   1 330.393 6.08254   1
  -1 -19   2 375.192 9.51033  -2
   1  19   1 375.192 9.51033   1
   1 -19   2 1641.06 9.47061   1
  -1 -19   3 2418.26 11.6892  -2
   1  19   2 2418.26 11.6892   1
   1 -19   3 1156.33 6.63471   1
  -1 -19   4 1154.93 29.3446  -2
   1  19   3 1154.93 29.3446   1
  -1  19  -4 9.94985 7.17667   1
  -1  19  -5 388.929 8.64285   1
   1  20  -5 4.56726 7.91201   1
   1  20  -4 700.637 13.6595   1
   1 -20   3 1175.67 10.5790  -2
  -1  20   4 1175.67 10.5790   1
   1 -20   2 117.848 5.44266  -2
  -1  20   3 117.848 5.44266   1
   1  20  -2 12.4121 4.60418   1
   1  20   1 80.8643 7.62672  -2
  -1 -20   2 80.8643 7.62672   1
   1  20  -1 1076.54 14.3569   1
   1  20   0 1342.08 8.91262  -2
  -1 -20   1 1342.08 8.91262   1
  -1  20   0 426.296 7.27236   1
  -1 -20   1 1172.12 8.23937  -2
   1  20   0 1172.12 8.23937   1
  -1  20  -1 65.7367 5.95058   1
   1  20  -2 48.7379 7.91587  -2
  -1 -20  -1 48.7379 7.91587   1
  -1 -20  -2 78.6783 7.28438   1
   1  20  -3 93.4991 10.4314  -2
  -1 -20  -2 93.4991 10.4314   1
   1 -20   3 919.007 7.76115   1
  -1 -20   4 1441.69 11.6774  -2
   1  20   3 1441.69 11.6774   1
   1  20   4 45.3778 7.34917   1
  -1  21   5 88.4478 7.12001   1
  -1  21  -4 332.686 7.60558  -2
   1 -21  -5 332.686 7.60558   1
  -1  21   4 0.98000 20.9509   1
  -1 -21  -3 27.5657 5.19090  -2
   1  21  -4 27.5657 5.19090   1
  -1 -21  -2 692.192 6.93106  -2
   1  21  -3 692.192 6.93106   1
   1  21  -2 14.1208 4.76162   1
  -1  21  -1 80.1575 7.78216  -2
   1 -21  -2 80.1575 7.78216   1
  -1  21   1 41.6522 6.48559   1
  -1 -21   0 1150.69 10.6831  -2
   1  21  -1 1150.69 10.6831   1
   1 -21   0 1523.72 9.29551   1
  -1  21   1 1657.80 12.4032  -2
   1 -21   0 1657.80 12.4032   1
  -1  21  -1 85.4656 6.12836   1
   1  21  -2 83.9789 8.95866  -2
  -1 -21  -1 83.9789 8.95866   1
   1 -21   2 521.138 8.01161   1
  -1 -21   3 744.462 12.3518  -2
   1  21   2 744.462 12.3518   1
   1  21   3 65.3409 5.64592   1
  -1 -21   4 76.0979 10.9679  -2
   1  21   3 76.0979 10.9679   1
  -1  21  -4 459.073 8.14523   1
  -1  22   5 623.811 26.3192   1
  -1  22  -4 1306.81 13.4857  -2
   1 -22  -5 1306.81 13.4857   1
  -1 -22  -3 1015.05 14.9554  -2
   1  22  -4 1015.05 14.9554   1
   1 -22   2 218.417 5.88871  -2
  -1  22   3 218.417 5.88871   1
  -1  22   2 1901.09 11.4554   1
   1  22   1 2154.80 18.9941  -2
  -1 -22   2 2154.80 18.9941   1
  -1  22   1 89.1954 4.82696   1
  -1  22   0 153.609 7.77667  -2
   1 -22  -1 153.609 7.77667   1
  -1  22   0 54.5887 6.81924   1
  -1 -22   1 73.5420 11.0041  -2
   1  22   0 73.5420 11.0041   1
  -1  22  -1 45.3896 6.18661   1
   1  22  -2 1508.70 10.9009  -2
  -1 -22  -1 1508.70 10.9009   1
   1 -22   2 70.2867 6.97672   1
  -1 -22   3 173.936 10.6938  -2
   1  22   2 173.936 10.6938   1
  -1  22  -3 88.0662 7.20019   1
  -1 -22   4 797.259 13.7251  -2
   1  22   3 797.259 13.7251   1
  -1  22  -4 1214.36 10.9297   1
  -1 -22   5 1556.24 34.7666  -2
   1  22   4 1556.24 34.7666   1
  -1 -23  -4 118.410 10.7159  -2
   1  23  -5 118.410 10.7159   1
  -1 -23  -3-8.48217 5.17743  -2
   1  23  -4-8.48217 5.17743   1
   1 -23   2 359.448 6.39776  -2
  -1  23   3 359.448 6.39776   1
  -1  23   2 812.942 7.42849   1
   1 -23   1 861.482 9.80314  -2
  -1  23   2 861.482 9.80314   1
   1  23  -1 91.6038 4.91600   1
  -1  23   0 192.905 8.24978  -2
   1 -23  -1 192.905 8.24978   1
  -1  23   0 116.372 7.15896   1
  -1  23   1 167.108 11.8174  -2
   1 -23   0 167.108 11.8174   1
   1 -23   1 6.18395 6.17917   1
  -1 -23   2 667.476 9.27335  -2
   1  23   1 667.476 9.27335   1
   1 -23   2 439.126 8.38899   1
  -1 -23   3 482.343 11.7374  -2
   1  23   2 482.343 11.7374   1
  -1  23  -3 7.12232 6.97271   1
  -1 -23   4 74.3423 27.4589  -2
   1  23   3 74.3423 27.4589   1
  -1  23  -4 38.9830 7.23521   1
  -1 -23   5 153.648 28.7023  -2
   1  23   4 153.648 28.7023   1
   1 -24   3 711.947 14.9661  -2
  -1  24   4 711.947 14.9661   1
  -1 -24  -2 136.688 5.00087  -2
   1  24  -3 136.688 5.00087   1
  -1  24   2 1423.41 9.74948   1
   1 -24   1 1485.78 11.5514  -2
  -1  24   2 1485.78 11.5514   1
   1  24  -1 41.8961 5.90181   1
   1 -24   0 71.9760 10.3951  -2
  -1  24   1 71.9760 10.3951   1
   1 -24   0 62.1274 6.53175   1
   1  24  -1 102.276 9.45748  -2
  -1 -24   0 102.276 9.45748   1
   1 -24   1 62.1014 8.14943   1
  -1 -24   2 1151.44 9.07889  -2
   1  24   1 1151.44 9.07889   1
   1 -24   2 152.765 9.24095   1
   1 -24  -3 169.984 11.3709  -2
  -1  24  -2 169.984 11.3709   1
  -1  24  -3 1.46748 6.92743   1
  -1 -24   4 604.322 31.6747  -2
   1  24   3 604.322 31.6747   1
   1 -25   3 247.652 30.1012  -2
  -1  25   4 247.652 30.1012   1
   1 -25   2 1354.47 13.6664  -2
  -1  25   3 1354.47 13.6664   1
  -1  25   2 635.197 7.71246   1
  -1  25  -1 706.134 10.5577  -2
   1 -25  -2 706.134 10.5577   1
  -1  25   1 14.1014 5.08825   1
  -1 -25   0 102.903 9.16857  -2
   1  25  -1 102.903 9.16857   1
  -1  25   0 124.837 7.49288   1
  -1 -25   1 135.305 7.37119  -2
   1  25   0 135.305 7.37119   1
  -1  25  -1 55.9504 7.28749   1
  -1 -25   2 567.088 9.77638  -2
   1  25   1 567.088 9.77638   1
   1 -25   2 648.270 11.2669   1
  -1 -25   3 1319.46 16.8630  -2
   1  25   2 1319.46 16.8630   1
  -1  25  -3 34.2002 10.2461   1
   1 -25  -4 158.921 12.2992  -2
  -1  25  -3 158.921 12.2992   1
  -1 -26  -2 163.022 11.7836  -2
   1  26  -3 163.022 11.7836   1
   1  26  -2 91.8576 6.32526   1
  -1 -26  -1 772.919 11.0777  -2
   1  26  -2 772.919 11.0777   1
  -1  26   1 225.092 9.69306   1
   1 -26   0 485.161 12.8136  -2
  -1  26   1 485.161 12.8136   1
  -1  26   0 331.266 10.3423   1
  -1 -26   1 497.866 7.88137  -2
   1  26   0 497.866 7.88137   1
   1 -26   1 1043.79 12.1632   1
  -1 -26   2 1086.76 9.23622  -2
   1  26   1 1086.76 9.23622   1
  -1  26  -2 43.0259 9.58921   1
  -1 -26   3 89.1861 13.7350  -2
   1  26   2 89.1861 13.7350   1
   1 -27   2 269.330 16.8969  -2
  -1  27   3 269.330 16.8969   1
   1  27  -2 17.2706 5.34443   1
   1 -27   1 59.0991 8.59263  -2
  -1  27   2 59.0991 8.59263   1
  -1 -27   0 352.543 12.8880  -2
   1  27  -1 352.543 12.8880   1
  -1  27   0 387.682 11.0238   1
  -1 -27   1 398.697 7.61868  -2
   1  27   0 398.697 7.61868   1
   1 -27   1 62.1520 9.01763   1
  -1 -27   2 156.681 8.05422  -2
   1  27   1 156.681 8.05422   1
  -1  27  -2 71.8678 10.0501   1
  -1 -27   3 182.178 15.0288  -2
   1  27   2 182.178 15.0288   1
   1 -28   1 322.933 12.6167  -2
  -1  28   2 322.933 12.6167   1
   1  28  -1 945.999 9.85945   1
  -1  28   0 1169.21 12.9034  -2
   1 -28  -1 1169.21 12.9034   1
  -1 -28   1 889.542 12.4525  -2
   1  28   0 889.542 12.4525   1
  -1  28  -1 387.633 10.5032   1
   1 -28  -2 384.530 10.6002  -2
  -1  28  -1 384.530 10.6002   1
  -1 -29   0 648.332 14.2076  -2
   1  29  -1 648.332 14.2076   1
   1 -29   0 103.777 20.1939   1
  -1 -29   1 470.790 13.2035  -2
   1  29   0 470.790 13.2035   1
  -2   0   6 1468.20 10.5089   1
  -2   0   4 1684.59 7.76582   1
  -2   0   2 18.9596 2.83790   1
  -2   0   0 856.596 7.23874   1
   2   0   2 7659.57 15.1910   1
  -2   0  -4 1829.34 12.5683   1
  -2   0  -6 95.7743 11.3877   1
   2   1  -7 349.318 7.98485   1
  -2   1   6 340.776 8.34424   1
  -2   1   5 9.15242 4.12323   1
  -2  -1   4 2029.17 5.82844   1
  -2  -1   3-1.21462 2.48018   1
   2  -1  -2 189.438 2.45000   1
  -2   1   1 943.615 4.59940   1
  -2  -1   0 36.9046 3.71690   1
   2   1   1 207.827 4.22732   1
  -2   1  -2 71.9853 4.60133   1
   2  -1   3 513.837 5.19786   1
  -2  -1  -4 6.51117 5.29186   1
  -2   1  -5 53.5048 7.22537   1
  -2   1  -6 984.499 11.4518   1
   2   2  -7 132.076 7.27364   1
   2   2  -6 1495.10 7.37261   1
  -2  -2   5 612.835 5.32650   1
  -2   2   4 9.09792 3.06325   1
   2  -2  -3 5.66770 2.49947   1
  -2  -2   2 769.628 3.44876   1
  -2   2   1 1928.51 3.94448   1
  -2  -2   0 2913.71 7.26206   1
   2   2   1 47.7967 2.15294   1
   2  -2   2 1942.54 6.12675   1
  -2   2  -3 380.377 4.92337   1
  -2   2  -4 452.107 5.64303   1
  -2   2  -5 282.390 7.94716   1
  -2   2  -6 76.5888 11.4549   1
  -2  -3   7 543.721 13.6734   1
   2  -3  -6 242.700 5.52680   1
  -2  -3   5 208.022 3.95273   1
   2  -3  -4 356.375 3.55468   1
  -2  -3   3 458.753 3.25966   1
   2  -3  -2 6777.05 7.09267   1
  -2   3   1 82.3340 3.89087   1
   2  -3   0 1328.59 3.86213   1
  -2   3  -1 3283.35 6.33438   1
   2   3   2 35.8455 3.05541   1
   2   3   3 20.5359 4.20922   1
   2  -3   4 1489.74 7.14873   1
   2   3   5 147.620 7.82246   1
  -2  -3  -6 151.777 9.42908   1
  -2   4   7 150.081 7.32810   1
  -2  -4   6 30.0135 4.69733   1
   2  -4  -5 12.1436 4.36146   1
  -2   4   4 28.5981 3.18156   1
  -2   4   3 4005.64 6.62886   1
  -2  -4   2 576.226 2.98779   1
  -2   4   1 4025.41 6.07445   1
   2   4   0 180.050 2.76573   1
   2  -4   1 197.608 3.26802   1
  -2   4  -2 7.30227 2.62786   1
   2   4   3 16.0594 4.36962   1
   2   4   4 27.5190 4.95265   1
   2  -4   5 1279.61 8.95479   1
   2  -4   6 35.5229 8.99738   1
  -2  -5   7 471.678 14.1926   1
  -2  -5   6 22.1240 4.28143   1
   2  -5  -5 379.906 4.07634   1
  -2  -5   4 26.5344 2.79710   1
  -2   5   3 112.660 2.79505   1
  -2   5   2 1255.46 3.50619   1
  -2  -5   1 8.16462 2.45662   1
  -2  -5   0 1332.58 4.01928   1
  -2  -5  -1 5421.02 8.11455   1
  -2   5  -2 118.659 3.28248   1
  -2  -5  -3 544.478 4.18411   1
   2   5   4 649.390 6.31655   1
   2   5   5 211.779 6.80904   1
  -2  -5  -6 6.70210 9.15978   1
  -2  -6   7 63.3193 6.01436   1
  -2   6   6 307.044 4.72536   1
   2  -6  -5 26.3637 3.43559   1
   2  -6  -4 215.939 3.10161   1
   2  -6  -3 4856.71 10.9900   1
  -2   6   2 2384.13 4.77812   1
  -2   6   1 1502.40 4.19332   1
  -2  -6   0 1057.88 3.82956   1
   2  -6   1 303.672 3.05390   1
   2   6   2 346.987 3.65676   1
  -2   6  -3 936.487 5.26446   1
   2  -6   4 27.7232 4.79826   1
  -2   6  -5 480.194 8.90349   1
   2  -6   6 15.3842 10.4911   1
   2  -7  -7 462.695 8.27324   1
  -2  -7   6 142.630 4.30028   1
  -2  -7   5 668.280 5.04802   1
   2  -7  -4 27.6505 2.55975   1
   2   7  -3 1453.38 5.26791   1
  -2  -7   2 4433.54 6.44051   1
  -2  -7   1 2517.27 5.26906   1
   2  -7   0 14.5022 2.37134   1
  -2  -7  -1 34.6901 2.74880   1
  -2   7  -2 4.62452 3.42401   1
   2  -7   3 5672.70 12.7430   1
   2  -7   4 590.527 6.05305   1
   2   7   5 51.7740 7.93084   1
   2  -7   6 44.6796 10.9211   1
  -2   8   7 63.2845 5.83884   1
  -2  -8   6 3.16705 4.90137   1
  -2   8   5 1731.08 5.90890   1
  -2   8   4 67.0859 2.85777   1
  -2  -8   3 53.0699 2.78256   1
   2  -8  -2 618.088 5.61648   1
  -2  -8   1 48.7548 2.23863   1
  -2  -8   0 19.2462 2.39053   1
   2  -8   1 76.5918 3.65528   1
  -2   8  -2 601.360 4.06687   1
  -2   8  -3 48.2841 4.06942   1
  -2   8  -4 20.2188 5.74513   1
   2  -8   5 29.8608 8.04671   1
  -2   8  -6 2.04686 12.5543   1
  -2  -9   7 93.7781 5.80950   1
  -2  -9   6 14.8090 4.13987   1
  -2  -9   5 1148.06 4.79952   1
  -2   9   4 972.733 5.52988   1
   2  -9  -3 46.8982 2.72050   1
  -2   9   2 1405.65 7.33591   1
  -2  -9   1 192.592 3.31625   1
   2  -9   0 2983.26 5.74984   1
   2   9   1 1117.04 4.53323   1
  -2   9  -2 6.18393 3.83495   1
  -2  -9  -3 783.726 6.23116   1
   2   9   4 187.508 6.64965   1
   2   9   5 490.869 8.11089   1
  -2   9  -6 1267.29 13.1608   1
  -2  10   7 70.9221 5.58001   1
  -2 -10   6 440.586 4.88282   1
  -2  10   5 34.3538 4.43085   1
  -2  10   4 159.718 3.92390   1
  -2 -10   3 150.379 6.52110   1
   2 -10  -2 1143.73 7.10476   1
  -2 -10   1 4.86462 2.78178   1
  -2  10   0 291.161 3.07498   1
  -2  10  -1 547.607 3.80281   1
   2 -10   2 664.274 5.12919   1
  -2 -10  -3 51.7212 4.60786   1
   2 -10   4 594.390 7.72196   1
  -2  10  -5 48.3749 6.50282   1
   2  10   6 8.13194 10.5684   1
  -2  11   7 12.5543 5.32445   1
   2  11  -6 262.567 5.21737   1
  -2 -11   5 7.07625 4.37876   1
  -2  11   4 584.841 5.55400   1
  -2 -11   3 0.38653 6.24886   1
  -2  11   2 1255.78 7.20119   1
  -2  11   1 103.892 2.75339   1
  -2  11   0 626.941 3.99240   1
  -2  11  -1 80.8415 3.41971   1
  -2 -11  -2 648.552 5.85437   1
  -2 -11  -3 271.165 4.78492   1
  -2 -11  -4 666.070 12.3593   1
  -2  11  -5 21.4901 6.16232   1
  -2 -12   7 288.833 6.70485   1
  -2 -12   6 786.551 10.2090   1
  -2 -12   5 21.5727 1.74507   1
  -2 -12   4 908.612 10.2638   1
   2 -12  -3 82.9863 6.91680   1
   2 -12  -2 2.18356 4.08989   1
  -2  12   1 1475.00 6.61336   1
  -2  12   0 2815.70 6.50745   1
  -2  12  -1 44.8667 3.85193   1
  -2  12  -2 1657.42 7.33427   1
   2 -12   3 133.376 4.69609   1
  -2  12  -4 719.261 7.92523   1
   2 -12   5 20.4788 6.86876   1
  -2  13   7 194.378 14.1052   1
  -2  13   6 165.902 8.31758   1
  -2 -13   5 282.675 5.33959   1
  -2 -13   4 469.507 11.1283   1
   2 -13  -3 390.333 8.18632   1
  -2 -13   2 1344.29 6.93428   1
  -2  13   1 83.9539 2.77165   1
  -2  13   0 719.906 4.04535   1
   2 -13   1 1008.59 5.63396   1
   2 -13   2 96.5853 4.47989   1
   2 -13   3 854.760 5.89799   1
  -2  13  -4 522.247 9.40510   1
  -2  13  -5 49.6883 7.07249   1
   2 -14  -6 326.402 9.00427   1
  -2  14   5-11.3959 17.6606   1
  -2  14   4 706.383 10.5061   1
   2 -14  -3 1036.93 8.26785   1
  -2  14   2 59.7309 4.98019   1
  -2 -14   1 51.9266 3.04130   1
  -2  14   0 1214.15 5.19758   1
  -2  14  -1 451.508 4.67410   1
   2 -14   2 622.265 5.10309   1
   2 -14   3 290.634 4.92419   1
   2 -14   4 921.518 9.05464   1
  -2  14  -5 77.4270 7.21685   1
   2  15  -6 24.8136 8.05120   1
  -2  15   5 586.768 21.5024   1
  -2 -15   4 822.602 13.6083   1
  -2 -15   3 67.2647 5.78747   1
  -2  15   2-2.36486 4.71009   1
  -2 -15   1 618.204 4.37404   1
   2  15   0 1682.97 6.07533   1
   2  15   1 986.710 5.54148   1
   2  15   2 1184.19 6.00466   1
   2 -15   3 284.341 5.12242   1
  -2  15  -4 43.4113 9.21788   1
   2  15   5 151.422 7.45554   1
  -2 -16   6 51.4686 8.13513   1
  -2  16   5 891.288 23.8024   1
  -2 -16   4 28.5528 10.9245   1
  -2 -16   3 234.879 6.36934   1
  -2 -16   2 5.10235 5.33153   1
  -2  16   1 6284.76 19.5974   1
   2  16   0 19.6294 3.37231   1
  -2  16  -1 255.072 5.90652   1
   2  16   2 23.3901 4.89043   1
   2  16   3 531.090 5.44338   1
  -2  16  -4 259.532 8.35709   1
  -2  16  -5 705.836 12.3660   1
  -2  17   6 71.4207 21.1754   1
  -2  17   5 249.841 21.3612   1
  -2  17   4 46.4173 9.16482   1
  -2 -17   3 55.7573 6.13046   1
   2 -17  -2 63.7613 5.65909   1
   2  17  -1 619.805 5.14051   1
  -2  17   0 555.583 5.89772   1
  -2 -17  -1 108.501 4.86870   1
  -2 -17  -2 766.076 5.49700   1
   2  17   3 257.034 5.34622   1
   2  17   4 70.2714 7.79332   1
  -2  17  -5 447.543 13.1446   1
  -2  18   6 29.1386 21.9892   1
  -2  18   5 395.360 23.3235   1
  -2  18   4 159.731 10.0433   1
   2  18  -3 809.215 12.5056   1
   2 -18  -2 12.8558 7.03077   1
  -2  18   1 1232.39 10.4180   1
  -2 -18   0 71.6395 3.06650   1
  -2  18  -1 613.129 4.69757   1
   2  18   2 0.22055 5.33540   1
  -2  18  -3 92.2352 5.31374   1
   2  18   4 268.963 8.55284   1
  -2  19   5 262.845 23.4774   1
   2  19  -4 238.239 10.7624   1
  -2  19   3 6.24411 9.53952   1
  -2 -19   2 51.3532 7.38382   1
  -2  19   1 124.227 4.27665   1
   2  19   0 226.166 3.38186   1
   2  19   1 785.746 5.04108   1
  -2  19  -2 65.3529 5.35192   1
  -2  19  -3 465.264 6.46499   1
  -2  19  -4 88.3796 7.97365   1
  -2  20   5 54.2228 22.0887   1
   2  20  -4 48.6560 10.0312   1
   2  20  -3 481.118 11.8827   1
  -2  20   2 13.5160 7.90209   1
  -2  20   1 5.11206 3.79840   1
   2  20   0 312.283 3.59800   1
  -2 -20  -1 65.6425 4.32486   1
   2  20   2 197.580 5.05736   1
  -2  20  -3 33.4088 6.13701   1
   2  20   4 783.547 10.1250   1
  -2  21   5 414.850 24.9569   1
   2  21  -4 417.191 11.9993   1
  -2  21   3 289.491 9.18019   1
  -2  21   2 271.306 9.85316   1
  -2  21   1 7.94221 4.65768   1
  -2 -21   0 154.730 2.64451   1
   2  21   1 1042.05 6.60182   1
   2  21   2 61.9440 7.17007   1
   2  21   3 604.850 9.30183   1
   2  21   4 203.023 8.34009   1
  -2  22   5 14.6581 23.2141   1
   2  22  -4 315.029 12.0473   1
  -2  22   3 106.419 9.38524   1
  -2  22   2 9.21197 8.36423   1
  -2  22   1 12.0773 4.94941   1
   2  22   0 866.684 4.40017   1
   2  22   1 98.0426 4.43558   1
   2  22   2 800.223 6.77213   1
   2  22   3 5.07462 7.32246   1
  -2  23   4 311.861 14.1383   1
  -2  23   3 57.4404 9.50019   1
  -2  23   2 1072.89 12.0846   1
   2  23  -1-13.0212 8.73513   1
   2  23   0 762.750 7.66730   1
  -2  23  -1 119.760 4.53464   1
  -2  23  -2 30.9384 5.30220   1
   2  23   3 150.558 7.91316   1
  -2  24   4 516.016 15.3453   1
   2  24  -3 3.68207 9.46755   1
  -2  24   2 312.240 9.94889   1
  -2  24   1 53.8262 9.24592   1
   2  24   0 101.464 3.01643   1
  -2  24  -1 11.5765 6.64475   1
   2  24   2 978.353 7.92149   1
  -2  25   3 609.928 16.0152   1
  -2  25   2 1630.82 14.4172   1
   2  25  -1 611.412 11.6091   1
  -2  25   0 60.2330 4.05355   1
  -2  25  -1 186.850 13.4480   1
  -2  25  -2 71.1090 7.57338   1
  -2  26   3 584.717 29.7300   1
  -2  26   2 31.8406 13.4475   1
  -2  26   1 155.389 10.1628   1
  -2  26   0-14.7315 13.8681   1
   2  26   1 34.3899 6.65977   1
  -2  27   1-11.9291 13.8671   1
  -2  27   0 7.18873 14.4945   1
   3   0   4 424.226 9.64349  -2
  -3   0   6 424.226 9.64349   1
   3   0   2 2747.08 12.2940  -2
  -3   0   4 2747.08 12.2940   1
   3   0   0 2346.49 8.58199  -2
  -3   0   2 2346.49 8.58199   1
   3   0  -2 2553.46 10.1378  -2
  -3   0   0 2553.46 10.1378   1
   3   0  -4 2234.94 13.1277  -2
  -3   0  -2 2234.94 13.1277   1
   3   0  -6 389.038 14.8870  -2
  -3   0  -4 389.038 14.8870   1
  -3   1  -5 590.962 8.89580  -2
   3  -1  -7 590.962 8.89580   1
   3   1   4 1597.70 8.45430  -2
  -3  -1   6 1597.70 8.45430   1
   3   1   3-24.4344 8.50886  -2
  -3  -1   5-24.4344 8.50886   1
   3  -1   2 694.598 7.45633  -2
  -3   1   4 694.598 7.45633   1
   3   1   1 477.297 4.20615  -2
  -3  -1   3 477.297 4.20615   1
   3  -1   0 1701.50 5.44840  -2
  -3   1   2 1701.50 5.44840   1
  -3  -1   1 259.531 4.08051   1
   3  -1  -1 624.059 6.01226  -2
  -3   1   1 624.059 6.01226   1
   3   1  -2 1852.19 6.48378  -2
  -3  -1   0 1852.19 6.48378   1
   3   1  -3 538.277 7.57188  -2
  -3  -1  -1 538.277 7.57188   1
   3   1  -4 639.680 6.82821  -2
  -3  -1  -2 639.680 6.82821   1
   3  -1   3-5.74804 5.62827   1
   3  -1  -5 67.1314 7.96686  -2
  -3   1  -3 67.1314 7.96686   1
   3  -1  -6 1374.27 11.2683  -2
  -3   1  -4 1374.27 11.2683   1
  -3   1   7 233.748 11.0923  -2
   3  -1   5 233.748 11.0923   1
  -3   2  -5 664.849 9.10975  -2
   3  -2  -7 664.849 9.10975   1
   3   2   4 17.7616 12.8479  -2
  -3  -2   6 17.7616 12.8479   1
   3   2   3 525.403 6.42745  -2
  -3  -2   5 525.403 6.42745   1
   3  -2   2 486.941 5.90070  -2
  -3   2   4 486.941 5.90070   1
   3  -2   1 312.949 5.28220  -2
  -3   2   3 312.949 5.28220   1
   3  -2   0 1519.06 5.29056  -2
  -3   2   2 1519.06 5.29056   1
  -3  -2   1 574.259 5.04979   1
   3   2  -1 1185.28 7.11137  -2
  -3  -2   1 1185.28 7.11137   1
   3   2  -2 1643.28 6.19872  -2
  -3  -2   0 1643.28 6.19872   1
   3   2  -3 403.328 5.51103  -2
  -3  -2  -1 403.328 5.51103   1
   3  -2  -4 469.372 6.51224  -2
  -3   2  -2 469.372 6.51224   1
   3   2   3 420.098 9.96152   1
   3   2  -5 559.094 8.19393  -2
  -3  -2  -3 559.094 8.19393   1
  -3  -2   6 5.34724 7.94411  -2
   3   2   4 5.34724 7.94411   1
  -3   2   7 426.108 11.7644  -2
   3  -2   5 426.108 11.7644   1
  -3  -3  -5 407.332 17.2441  -2
   3   3  -7 407.332 17.2441   1
   3   3   4 110.847 7.17411  -2
  -3  -3   6 110.847 7.17411   1
   3  -3   3 55.5074 7.62881  -2
  -3   3   5 55.5074 7.62881   1
   3   3   2 3305.63 9.40489  -2
  -3  -3   4 3305.63 9.40489   1
   3   3   1 1857.99 6.51827  -2
  -3  -3   3 1857.99 6.51827   1
   3   3   0 183.587 4.89328  -2
  -3  -3   2 183.587 4.89328   1
  -3  -3   1 1280.38 7.35268   1
   3   3  -1 2702.43 8.02748  -2
  -3  -3   1 2702.43 8.02748   1
   3  -3  -2 206.556 4.80212  -2
  -3   3   0 206.556 4.80212   1
   3  -3  -3 2308.80 8.08912  -2
  -3   3  -1 2308.80 8.08912   1
   3  -3   2 1442.05 5.64039   1
   3  -3  -4 3655.57 12.3577  -2
  -3   3  -2 3655.57 12.3577   1
  -3   3   5-19.3044 7.69627  -2
   3  -3   3-19.3044 7.69627   1
  -3   3   6 38.5917 9.04393  -2
   3  -3   4 38.5917 9.04393   1
  -3   3   7 498.082 11.9879  -2
   3  -3   5 498.082 11.9879   1
  -3  -4  -5 269.085 7.88212  -2
   3   4  -7 269.085 7.88212   1
   3   4   4-9.11176 8.82016  -2
  -3  -4   6-9.11176 8.82016   1
   3  -4   3 1400.21 7.57568  -2
  -3   4   5 1400.21 7.57568   1
   3   4   2 714.563 5.68062  -2
  -3  -4   4 714.563 5.68062   1
  -3   4   3 287.765 6.62706   1
  -3   4  -1 972.770 5.37201  -2
   3  -4  -3 972.770 5.37201   1
  -3   4   2 331.551 6.03105   1
  -3   4   0 471.325 4.20557  -2
   3  -4  -2 471.325 4.20557   1
  -3   4   1 12.1656 5.52309   1
   3   4  -1 4.19430 4.95148  -2
  -3  -4   1 4.19430 4.95148   1
  -3   4   2 478.933 5.21738  -2
   3  -4   0 478.933 5.21738   1
   3  -4  -3 1234.73 6.86421  -2
  -3   4  -1 1234.73 6.86421   1
   3  -4   2 515.660 9.10640   1
   3  -4  -4 824.733 7.30403  -2
  -3   4  -2 824.733 7.30403   1
   3   4   3 581.726 11.7978   1
   3  -4  -5 1265.29 9.93300  -2
  -3   4  -3 1265.29 9.93300   1
   3  -4  -6 23.3878 9.10746  -2
  -3   4  -4 23.3878 9.10746   1
   3  -4  -7 234.120 11.6880  -2
  -3   4  -5 234.120 11.6880   1
  -3  -5  -5 332.707 7.86372  -2
   3   5  -7 332.707 7.86372   1
   3  -5   4 261.989 10.0329  -2
  -3   5   6 261.989 10.0329   1
  -3   5  -3 629.322 7.80188  -2
   3  -5  -5 629.322 7.80188   1
   3   5   2 21.6817 6.02288  -2
  -3  -5   4 21.6817 6.02288   1
  -3   5   3 158.408 6.06286   1
  -3   5  -1 490.047 5.20043  -2
   3  -5  -3 490.047 5.20043   1
  -3   5   2 21.4848 4.64114   1
  -3   5   0 275.010 4.16845  -2
   3  -5  -2 275.010 4.16845   1
  -3   5   1 1486.96 13.8235   1
   3   5  -1 2629.94 5.83386  -2
  -3  -5   1 2629.94 5.83386   1
  -3   5   2 336.734 4.41985  -2
   3  -5   0 336.734 4.41985   1
   3  -5   1 366.869 2.86637   1
   3  -5  -3 592.985 7.20843  -2
  -3   5  -1 592.985 7.20843   1
   3  -5  -4 70.6903 9.05345  -2
  -3   5  -2 70.6903 9.05345   1
  -3  -5   5 639.245 7.65750  -2
   3   5   3 639.245 7.65750   1
   3  -5  -6 255.208 13.0275  -2
  -3   5  -4 255.208 13.0275   1
   3  -5  -7 563.825 13.6455  -2
  -3   5  -5 563.825 13.6455   1
  -3  -6  -5 627.507 8.13052  -2
   3   6  -7 627.507 8.13052   1
  -3   6  -4 219.216 5.93193  -2
   3  -6  -6 219.216 5.93193   1
  -3   6  -3 2519.45 12.0135  -2
   3  -6  -5 2519.45 12.0135   1
  -3   6  -2 25.2376 6.84030  -2
   3  -6  -4 25.2376 6.84030   1
  -3   6   3 2283.37 10.1153   1
  -3   6  -1 2924.76 7.44226  -2
   3  -6  -3 2924.76 7.44226   1
  -3   6   2 216.419 5.00244   1
   3   6   0 241.170 3.88537  -2
  -3  -6   2 241.170 3.88537   1
  -3   6   1 48.2198 6.77040   1
   3   6  -1 40.8190 4.86756  -2
  -3  -6   1 40.8190 4.86756   1
  -3  -6   0 40.2950 5.26192   1
  -3  -6   2 201.227 4.69496  -2
   3   6   0 201.227 4.69496   1
   3  -6  -3 2700.72 9.52540  -2
  -3   6  -1 2700.72 9.52540   1
   3   6   2 2.75935 9.62731   1
   3   6  -4 24.0688 5.84058  -2
  -3  -6  -2 24.0688 5.84058   1
  -3  -6   5 2781.33 10.7233  -2
   3   6   3 2781.33 10.7233   1
  -3   6   6 168.240 10.1799  -2
   3  -6   4 168.240 10.1799   1
   3   6  -7 691.839 11.5365  -2
  -3  -6  -5 691.839 11.5365   1
  -3  -7  -5 113.146 10.1492  -2
   3   7  -7 113.146 10.1492   1
   3   7   4 283.315 5.81746  -2
  -3  -7   6 283.315 5.81746   1
   3   7   3 151.886 7.94312  -2
  -3  -7   5 151.886 7.94312   1
  -3   7  -2 397.864 7.81502  -2
   3  -7  -4 397.864 7.81502   1
  -3  -7   3 2015.17 7.17111   1
   3   7   1 2343.42 10.4847  -2
  -3  -7   3 2343.42 10.4847   1
  -3   7   2 438.666 5.22151   1
   3   7   0 622.947 4.34379  -2
  -3  -7   2 622.947 4.34379   1
  -3  -7   1 243.839 10.5178   1
  -3   7   1 339.262 4.04500  -2
   3  -7  -1 339.262 4.04500   1
  -3  -7   0 235.497 7.30979   1
   3   7  -2 652.817 5.76187  -2
  -3  -7   0 652.817 5.76187   1
   3  -7  -3 2012.55 7.97098  -2
  -3   7  -1 2012.55 7.97098   1
   3   7   2 219.245 11.7527   1
   3  -7  -4 405.102 8.25917  -2
  -3   7  -2 405.102 8.25917   1
  -3  -7   5 203.816 7.27211  -2
   3   7   3 203.816 7.27211   1
  -3   7   6 447.132 10.7824  -2
   3  -7   4 447.132 10.7824   1
  -3   7   7 87.5395 9.50894  -2
   3  -7   5 87.5395 9.50894   1
  -3  -8  -5 544.844 11.4394  -2
   3   8  -7 544.844 11.4394   1
   3   8   4 95.6937 5.13027  -2
  -3  -8   6 95.6937 5.13027   1
   3   8   3 1139.99 10.1502  -2
  -3  -8   5 1139.99 10.1502   1
   3   8   2 550.423 7.30158  -2
  -3  -8   4 550.423 7.30158   1
   3   8   1 684.777 6.92202  -2
  -3  -8   3 684.777 6.92202   1
  -3   8   2 120.193 3.98838   1
   3   8   0 387.230 6.14306  -2
  -3  -8   2 387.230 6.14306   1
   3   8  -1 146.868 3.71579  -2
  -3  -8   1 146.868 3.71579   1
  -3  -8   0 361.256 9.02400   1
   3  -8  -2 406.240 4.83761  -2
  -3   8   0 406.240 4.83761   1
   3  -8  -3 538.379 5.58399  -2
  -3   8  -1 538.379 5.58399   1
   3  -8  -4 626.317 6.54442  -2
  -3   8  -2 626.317 6.54442   1
  -3  -8   5 1232.80 7.99039  -2
   3   8   3 1232.80 7.99039   1
  -3   8   6 88.0599 10.3250  -2
   3  -8   4 88.0599 10.3250   1
  -3   8   7 482.798 11.3236  -2
   3  -8   5 482.798 11.3236   1
   3   9   4 463.500 12.5897  -2
  -3  -9   6 463.500 12.5897   1
   3   9   3 158.444 10.4825  -2
  -3  -9   5 158.444 10.4825   1
   3   9   2 631.373 5.09515  -2
  -3  -9   4 631.373 5.09515   1
  -3   9  -1 1789.57 8.72604  -2
   3  -9  -3 1789.57 8.72604   1
  -3   9   2 150.486 5.86595   1
   3   9   0 955.644 7.41192  -2
  -3  -9   2 955.644 7.41192   1
  -3   9   1 1385.00 6.11792  -2
   3  -9  -1 1385.00 6.11792   1
  -3  -9   0 1127.51 12.3040   1
  -3   9   2 1122.54 6.10624  -2
   3  -9   0 1122.54 6.10624   1
   3  -9  -3 1447.09 7.06972  -2
  -3   9  -1 1447.09 7.06972   1
  -3  -9   4 597.647 7.42181  -2
   3   9   2 597.647 7.42181   1
  -3  -9   5 174.296 6.65199  -2
   3   9   3 174.296 6.65199   1
  -3   9   6 405.480 11.6049  -2
   3  -9   4 405.480 11.6049   1
   3  10   4 378.119 10.8747  -2
  -3 -10   6 378.119 10.8747   1
   3  10   3 283.881 9.66076  -2
  -3 -10   5 283.881 9.66076   1
  -3 -10   4 186.073 2.34070   1
   3  10   2 610.989 8.73445  -2
  -3 -10   4 610.989 8.73445   1
  -3  10  -1 367.511 7.42357  -2
   3 -10  -3 367.511 7.42357   1
  -3  10   0 3439.70 10.1707  -2
   3 -10  -2 3439.70 10.1707   1
  -3  10   1 83.8263 9.50514  -2
   3 -10  -1 83.8263 9.50514   1
   3  10  -2 3014.42 7.42006  -2
  -3 -10   0 3014.42 7.42006   1
   3 -10  -3 281.936 6.09399  -2
  -3  10  -1 281.936 6.09399   1
  -3 -10   4 727.735 6.21277  -2
   3  10   2 727.735 6.21277   1
  -3  10   5 307.996 8.85096  -2
   3 -10   3 307.996 8.85096   1
   3  10  -6 336.258 14.0666  -2
  -3 -10  -4 336.258 14.0666   1
   3  11   4 711.159 14.3325  -2
  -3 -11   6 711.159 14.3325   1
   3  11   3 298.979 9.92950  -2
  -3 -11   5 298.979 9.92950   1
   3  11   2 1048.64 9.68410  -2
  -3 -11   4 1048.64 9.68410   1
  -3  11  -1 625.793 7.44695  -2
   3 -11  -3 625.793 7.44695   1
  -3  11   0 351.825 8.59908  -2
   3 -11  -2 351.825 8.59908   1
  -3 -11   1 1294.77 9.33450   1
   3  11  -1 2315.29 8.55585  -2
  -3 -11   1 2315.29 8.55585   1
   3  11   0 12.1513 7.15913   1
  -3  11   2 303.167 5.66266  -2
   3 -11   0 303.167 5.66266   1
   3 -11  -3 504.666 5.60573  -2
  -3  11  -1 504.666 5.60573   1
  -3 -11   4 1197.40 6.97288  -2
   3  11   2 1197.40 6.97288   1
   3 -11  -5 446.696 10.7875  -2
  -3  11  -3 446.696 10.7875   1
  -3  11   6 590.950 13.3544  -2
   3 -11   4 590.950 13.3544   1
   3  12   4 75.6648 10.3034  -2
  -3 -12   6 75.6648 10.3034   1
   3  12   3 48.1122 11.3984  -2
  -3 -12   5 48.1122 11.3984   1
  -3 -12  -2 89.8366 9.50882  -2
   3  12  -4 89.8366 9.50882   1
  -3  12  -1 239.208 6.97617  -2
   3 -12  -3 239.208 6.97617   1
  -3  12   0 3493.09 11.9753  -2
   3 -12  -2 3493.09 11.9753   1
   3  12  -1 270.743 8.44056  -2
  -3 -12   1 270.743 8.44056   1
   3  12   0 1333.10 11.1102   1
  -3  12   2 3144.37 10.1531  -2
   3 -12   0 3144.37 10.1531   1
   3 -12  -3 188.673 6.99436  -2
  -3  12  -1 188.673 6.99436   1
  -3 -12   4 53.2052 6.93157  -2
   3  12   2 53.2052 6.93157   1
   3 -12  -5 88.8102 10.8690  -2
  -3  12  -3 88.8102 10.8690   1
  -3 -12   6 176.876 13.6455  -2
   3  12   4 176.876 13.6455   1
   3  13   4 1272.66 18.7561  -2
  -3 -13   6 1272.66 18.7561   1
   3 -13   3 108.186 10.7517  -2
  -3  13   5 108.186 10.7517   1
   3 -13   2 1259.65 10.7388  -2
  -3  13   4 1259.65 10.7388   1
  -3  13  -1 239.544 7.14870  -2
   3 -13  -3 239.544 7.14870   1
   3 -13   0 531.123 7.82679  -2
  -3  13   2 531.123 7.82679   1
  -3  13   1 1053.92 9.18667   1
   3  13  -1 2024.47 10.2073  -2
  -3 -13   1 2024.47 10.2073   1
   3  13  -2 415.835 6.88110  -2
  -3 -13   0 415.835 6.88110   1
   3 -13  -3 233.655 7.33247  -2
  -3  13  -1 233.655 7.33247   1
  -3 -13   4 1605.89 9.07987  -2
   3  13   2 1605.89 9.07987   1
  -3  13   5 63.8515 12.1903  -2
   3 -13   3 63.8515 12.1903   1
  -3  13   6 1405.34 13.9728  -2
   3 -13   4 1405.34 13.9728   1
   3  14   4 92.3957 15.1486  -2
  -3 -14   6 92.3957 15.1486   1
   3  14   3 675.618 11.5677  -2
  -3 -14   5 675.618 11.5677   1
   3 -14   2 346.458 10.5227  -2
  -3  14   4 346.458 10.5227   1
  -3  14  -1 75.6671 8.05084  -2
   3 -14  -3 75.6671 8.05084   1
  -3  14   0 388.430 7.81581  -2
   3 -14  -2 388.430 7.81581   1
   3  14  -1 119.439 8.89013  -2
  -3 -14   1 119.439 8.89013   1
  -3  14   2 407.032 6.80987  -2
   3 -14   0 407.032 6.80987   1
   3 -14  -3 71.7521 8.62871  -2
  -3  14  -1 71.7521 8.62871   1
  -3 -14   4 262.106 8.43280  -2
   3  14   2 262.106 8.43280   1
  -3  14   5 776.892 13.7952  -2
   3 -14   3 776.892 13.7952   1
  -3  14   6 57.7305 12.3255  -2
   3 -14   4 57.7305 12.3255   1
   3  15   4 599.701 17.4228  -2
  -3 -15   6 599.701 17.4228   1
   3  15   3 52.2044 9.82179  -2
  -3 -15   5 52.2044 9.82179   1
   3 -15   2 661.864 13.1337  -2
  -3  15   4 661.864 13.1337   1
  -3  15  -1 831.897 11.8524  -2
   3 -15  -3 831.897 11.8524   1
  -3  15   0 617.617 8.41402  -2
   3 -15  -2 617.617 8.41402   1
   3  15  -1 1738.77 9.43864  -2
  -3 -15   1 1738.77 9.43864   1
  -3  15   2 510.639 6.97190  -2
   3 -15   0 510.639 6.97190   1
   3 -15  -3 978.123 7.32565  -2
  -3  15  -1 978.123 7.32565   1
  -3 -15   4 746.058 9.94424  -2
   3  15   2 746.058 9.94424   1
   3 -15  -5 40.1534 11.7678  -2
  -3  15  -3 40.1534 11.7678   1
  -3  15   6 647.275 12.3108  -2
   3 -15   4 647.275 12.3108   1
   3 -16   3 985.309 16.1092  -2
  -3  16   5 985.309 16.1092   1
   3 -16   2 216.619 11.7985  -2
  -3  16   4 216.619 11.7985   1
  -3  16  -1 1003.44 14.1874  -2
   3 -16  -3 1003.44 14.1874   1
  -3  16   0 39.3123 11.8641  -2
   3 -16  -2 39.3123 11.8641   1
   3  16  -1 64.2594 7.02948  -2
  -3 -16   1 64.2594 7.02948   1
   3  16   0-3.73545 5.59961   1
  -3  16   2 53.3217 8.24043  -2
   3 -16   0 53.3217 8.24043   1
   3  16  -3 1214.03 8.19756  -2
  -3 -16  -1 1214.03 8.19756   1
  -3 -16   4 217.171 8.49370  -2
   3  16   2 217.171 8.49370   1
   3 -16  -5 1061.56 17.3069  -2
  -3  16  -3 1061.56 17.3069   1
   3 -17   3 135.152 26.9639  -2
  -3  17   5 135.152 26.9639   1
   3 -17   2 87.8366 14.6448  -2
  -3  17   4 87.8366 14.6448   1
   3 -17   1 914.500 18.4112  -2
  -3  17   3 914.500 18.4112   1
  -3  17   0 84.1834 12.4903  -2
   3 -17  -2 84.1834 12.4903   1
  -3  17   1 628.209 5.45121   1
  -3  17   1 1407.79 11.0334  -2
   3 -17  -1 1407.79 11.0334   1
   3  17   0 20.1492 5.26806   1
  -3  17   2 79.5021 7.06721  -2
   3 -17   0 79.5021 7.06721   1
   3  17   1 517.701 8.95478   1
   3  17  -3 914.637 10.7016  -2
  -3 -17  -1 914.637 10.7016   1
  -3 -17   4 95.0326 8.81807  -2
   3  17   2 95.0326 8.81807   1
   3 -17  -5 104.483 11.8937  -2
  -3  17  -3 104.483 11.8937   1
   3 -18   3 1229.75 33.1546  -2
  -3  18   5 1229.75 33.1546   1
   3 -18   2 145.842 15.4164  -2
  -3  18   4 145.842 15.4164   1
   3 -18   1 586.585 17.7683  -2
  -3  18   3 586.585 17.7683   1
  -3  18   0 18.7973 9.08733  -2
   3 -18  -2 18.7973 9.08733   1
  -3  18   1 39.2240 3.87550   1
  -3  18   1 108.712 10.0540  -2
   3 -18  -1 108.712 10.0540   1
   3  18   0-3.02726 4.78659   1
  -3  18   2 33.9386 7.32644  -2
   3 -18   0 33.9386 7.32644   1
   3  18   1 620.100 9.20361   1
   3  18  -3 748.527 10.0832  -2
  -3 -18  -1 748.527 10.0832   1
  -3 -18   4 191.461 12.3399  -2
   3  18   2 191.461 12.3399   1
   3 -18  -5 1046.11 14.7337  -2
  -3  18  -3 1046.11 14.7337   1
   3 -19   3 210.750 28.2536  -2
  -3  19   5 210.750 28.2536   1
   3 -19   2 260.859 16.9999  -2
  -3  19   4 260.859 16.9999   1
   3 -19   1 236.872 16.1853  -2
  -3  19   3 236.872 16.1853   1
   3 -19   0 514.421 14.3008  -2
  -3  19   2 514.421 14.3008   1
  -3  19   1 3015.13 16.1253  -2
   3 -19  -1 3015.13 16.1253   1
   3  19   0 78.7502 3.70365   1
  -3  19   2 440.336 7.60908  -2
   3 -19   0 440.336 7.60908   1
   3  19   1 38.9604 6.82614   1
  -3  19   3 211.650 10.0286  -2
   3 -19   1 211.650 10.0286   1
  -3 -19   4 350.837 8.08796  -2
   3  19   2 350.837 8.08796   1
   3 -19  -5 247.850 12.2708  -2
  -3  19  -3 247.850 12.2708   1
   3 -20   2 327.492 17.7453  -2
  -3  20   4 327.492 17.7453   1
   3 -20   1 99.9367 12.8509  -2
  -3  20   3 99.9367 12.8509   1
   3 -20   0 774.780 17.2136  -2
  -3  20   2 774.780 17.2136   1
   3  20  -1 27.8974 11.6061  -2
  -3 -20   1 27.8974 11.6061   1
   3  20  -2 593.812 20.1305  -2
  -3 -20   0 593.812 20.1305   1
   3  20   1 32.3453 6.65766   1
   3 -20  -3 98.1163 9.16286  -2
  -3  20  -1 98.1163 9.16286   1
   3 -20  -4 316.324 11.5170  -2
  -3  20  -2 316.324 11.5170   1
   3 -21   2 774.684 20.0257  -2
  -3  21   4 774.684 20.0257   1
   3 -21   1 909.917 33.6460  -2
  -3  21   3 909.917 33.6460   1
   3 -21   0 60.9158 14.4813  -2
  -3  21   2 60.9158 14.4813   1
   3 -21  -1-3.10382 14.5661  -2
  -3  21   1-3.10382 14.5661   1
   3 -21  -2 38.1894 17.8688  -2
  -3  21   0 38.1894 17.8688   1
   3 -21  -3 916.551 21.4490  -2
  -3  21  -1 916.551 21.4490   1
   3 -21  -4 890.069 21.1766  -2
  -3  21  -2 890.069 21.1766   1
   3 -22   1 590.969 31.9717  -2
  -3  22   3 590.969 31.9717   1
   3 -22   0 1778.90 21.6740  -2
  -3  22   2 1778.90 21.6740   1
   3 -22  -1 6.58857 14.8506  -2
  -3  22   1 6.58857 14.8506   1
   3 -22  -2 1695.31 27.8702  -2
  -3  22   0 1695.31 27.8702   1
   3 -22  -3 441.698 19.3830  -2
  -3  22  -1 441.698 19.3830   1
   3 -23   1 153.753 31.2665  -2
  -3  23   3 153.753 31.2665   1
   3 -23   0 106.835 32.0211  -2
  -3  23   2 106.835 32.0211   1
   3 -23  -1 188.500 21.4866  -2
  -3  23   1 188.500 21.4866   1
   3 -23  -2 121.265 19.1561  -2
  -3  23   0 121.265 19.1561   1
   3 -23  -3 95.1060 17.5660  -2
  -3  23  -1 95.1060 17.5660   1
   3 -24   0 855.646 22.5098  -2
  -3  24   2 855.646 22.5098   1
   3 -24  -1 21.7558 20.1942  -2
  -3  24   1 21.7558 20.1942   1
   3 -24  -2 964.330 24.1568  -2
  -3  24   0 964.330 24.1568   1
  -4   0   6 325.236 9.13239   1
  -4   0   4 960.530 12.4680   1
  -4   0   2 751.782 8.50398   1
  -4   0   0 197.891 7.05429   1
  -4   0  -2 2122.84 18.4649   1
   4  -1   3 67.2368 5.86771  -2
  -4   1   6 67.2368 5.86771   1
   4   1   2 727.125 6.61588  -2
  -4  -1   5 727.125 6.61588   1
   4   1   1 757.326 7.82537  -2
  -4  -1   4 757.326 7.82537   1
   4  -1   0 788.397 7.46549  -2
  -4   1   3 788.397 7.46549   1
  -4   1   2 701.573 7.49428   1
   4  -1  -1 1051.67 9.40241  -2
  -4   1   2 1051.67 9.40241   1
   4  -1  -2 953.378 7.99987  -2
  -4   1   1 953.378 7.99987   1
   4   1  -3 1188.12 7.46359  -2
  -4  -1   0 1188.12 7.46359   1
   4  -1  -4 1005.75 8.72804  -2
  -4   1  -1 1005.75 8.72804   1
   4  -1  -5 630.601 10.5687  -2
  -4   1  -2 630.601 10.5687   1
   4  -1  -6 77.9904 9.44856  -2
  -4   1  -3 77.9904 9.44856   1
   4   2   3 337.148 8.53066  -2
  -4  -2   6 337.148 8.53066   1
   4   2   2 166.391 6.29060  -2
  -4  -2   5 166.391 6.29060   1
   4   2   1 487.803 8.39963  -2
  -4  -2   4 487.803 8.39963   1
   4   2   0-32.0161 8.38651  -2
  -4  -2   3-32.0161 8.38651   1
  -4  -2   2 232.264 6.50127   1
   4  -2  -1 557.062 7.27195  -2
  -4   2   2 557.062 7.27195   1
   4  -2  -2 643.325 7.01080  -2
  -4   2   1 643.325 7.01080   1
   4  -2  -3 33.2273 5.03480  -2
  -4   2   0 33.2273 5.03480   1
   4  -2  -4 469.111 6.83983  -2
  -4   2  -1 469.111 6.83983   1
   4  -2  -5 225.006 8.92993  -2
  -4   2  -2 225.006 8.92993   1
   4  -2  -6 305.111 14.9571  -2
  -4   2  -3 305.111 14.9571   1
   4   3   3 329.343 10.8235  -2
  -4  -3   6 329.343 10.8235   1
   4   3   2 1097.63 10.8911  -2
  -4  -3   5 1097.63 10.8911   1
   4   3   1 253.546 7.96031  -2
  -4  -3   4 253.546 7.96031   1
   4   3   0 611.399 6.35652  -2
  -4  -3   3 611.399 6.35652   1
   4   3  -1 182.488 6.22103  -2
  -4  -3   2 182.488 6.22103   1
   4  -3  -2 137.848 7.89130  -2
  -4   3   1 137.848 7.89130   1
   4  -3  -3 781.172 6.65782  -2
  -4   3   0 781.172 6.65782   1
   4  -3  -4 365.860 8.15422  -2
  -4   3  -1 365.860 8.15422   1
   4  -3  -5 1107.56 12.2965  -2
  -4   3  -2 1107.56 12.2965   1
   4  -3  -6 564.873 11.6628  -2
  -4   3  -3 564.873 11.6628   1
   4   4   3 106.456 11.9737  -2
  -4  -4   6 106.456 11.9737   1
   4   4   2 93.5071 6.34141  -2
  -4  -4   5 93.5071 6.34141   1
   4   4   1 525.614 7.50200  -2
  -4  -4   4 525.614 7.50200   1
   4   4   0 29.4793 8.17971  -2
  -4  -4   3 29.4793 8.17971   1
   4   4  -1 843.982 7.14801  -2
  -4  -4   2 843.982 7.14801   1
   4   4  -2 1153.21 7.89092  -2
  -4  -4   1 1153.21 7.89092   1
   4  -4  -3 75.7891 6.93029  -2
  -4   4   0 75.7891 6.93029   1
   4  -4  -4 752.351 9.24660  -2
  -4   4  -1 752.351 9.24660   1
   4  -4  -5 70.0531 8.67493  -2
  -4   4  -2 70.0531 8.67493   1
   4  -4  -6 70.8168 14.2870  -2
  -4   4  -3 70.8168 14.2870   1
   4   5   3 325.509 11.1880  -2
  -4  -5   6 325.509 11.1880   1
   4   5   2 666.395 12.0363  -2
  -4  -5   5 666.395 12.0363   1
   4   5   1 148.827 6.47217  -2
  -4  -5   4 148.827 6.47217   1
   4   5   0 185.499 4.65951  -2
  -4  -5   3 185.499 4.65951   1
   4   5  -1 68.0992 6.35036  -2
  -4  -5   2 68.0992 6.35036   1
   4   5  -2 125.240 7.66568  -2
  -4  -5   1 125.240 7.66568   1
   4  -5  -3 163.762 6.46046  -2
  -4   5   0 163.762 6.46046   1
   4  -5  -4 163.282 7.47871  -2
  -4   5  -1 163.282 7.47871   1
   4  -5  -5 718.103 15.3681  -2
  -4   5  -2 718.103 15.3681   1
   4  -5  -6 444.747 17.4793  -2
  -4   5  -3 444.747 17.4793   1
   4   6   3 81.8580 13.6900  -2
  -4  -6   6 81.8580 13.6900   1
   4   6   2 163.810 8.99784  -2
  -4  -6   5 163.810 8.99784   1
   4   6   1 599.690 9.67589  -2
  -4  -6   4 599.690 9.67589   1
   4   6   0 715.451 5.40918  -2
  -4  -6   3 715.451 5.40918   1
   4   6  -1 769.119 5.86233  -2
  -4  -6   2 769.119 5.86233   1
   4   6  -2 1008.35 9.13410  -2
  -4  -6   1 1008.35 9.13410   1
   4  -6  -3 637.569 6.52855  -2
  -4   6   0 637.569 6.52855   1
   4  -6  -4 793.173 9.46812  -2
  -4   6  -1 793.173 9.46812   1
   4  -6  -5 82.4436 12.2771  -2
  -4   6  -2 82.4436 12.2771   1
   4  -6  -6 26.5928 14.1392  -2
  -4   6  -3 26.5928 14.1392   1
   4   7   3 271.112 11.1902  -2
  -4  -7   6 271.112 11.1902   1
   4   7   2 380.521 10.1042  -2
  -4  -7   5 380.521 10.1042   1
   4   7   1 124.772 5.28271  -2
  -4  -7   4 124.772 5.28271   1
   4   7   0 1028.76 7.12741  -2
  -4  -7   3 1028.76 7.12741   1
   4   7  -1 248.273 6.24815  -2
  -4  -7   2 248.273 6.24815   1
   4   7  -2 382.774 6.91440  -2
  -4  -7   1 382.774 6.91440   1
   4  -7  -3 1045.20 7.34476  -2
  -4   7   0 1045.20 7.34476   1
   4  -7  -4 82.1174 8.43614  -2
  -4   7  -1 82.1174 8.43614   1
   4  -7  -5 302.750 14.9446  -2
  -4   7  -2 302.750 14.9446   1
   4  -7  -6 489.586 11.5413  -2
  -4   7  -3 489.586 11.5413   1
   4   8   3 392.450 12.7668  -2
  -4  -8   6 392.450 12.7668   1
   4   8   2 98.1768 13.0447  -2
  -4  -8   5 98.1768 13.0447   1
  -4   8  -1 194.288 6.26664  -2
   4  -8  -4 194.288 6.26664   1
   4   8   0 485.925 7.39450  -2
  -4  -8   3 485.925 7.39450   1
  -4   8   1 562.522 5.71210  -2
   4  -8  -2 562.522 5.71210   1
  -4  -8   1 421.514 6.92504   1
  -4   8   2 725.318 5.40887  -2
   4  -8  -1 725.318 5.40887   1
   4  -8  -3 309.565 8.42912  -2
  -4   8   0 309.565 8.42912   1
   4  -8  -4 102.274 11.2774  -2
  -4   8  -1 102.274 11.2774   1
   4  -8  -5 95.6840 12.9053  -2
  -4   8  -2 95.6840 12.9053   1
   4  -8  -6 393.578 11.6780  -2
  -4   8  -3 393.578 11.6780   1
   4   9   3 264.591 14.4038  -2
  -4  -9   6 264.591 14.4038   1
   4   9   2 695.418 14.2721  -2
  -4  -9   5 695.418 14.2721   1
  -4   9  -1 560.137 8.80680  -2
   4  -9  -4 560.137 8.80680   1
  -4   9   0 1976.41 12.3930  -2
   4  -9  -3 1976.41 12.3930   1
   4   9  -1 1436.35 8.00481  -2
  -4  -9   2 1436.35 8.00481   1
   4   9  -2 1092.00 12.3221  -2
  -4  -9   1 1092.00 12.3221   1
   4  -9  -3 1573.48 13.5186  -2
  -4   9   0 1573.48 13.5186   1
   4  -9  -4 518.786 11.4992  -2
  -4   9  -1 518.786 11.4992   1
   4  -9  -5 1007.94 13.3139  -2
  -4   9  -2 1007.94 13.3139   1
   4  -9  -6 476.756 11.6995  -2
  -4   9  -3 476.756 11.6995   1
   4  10   2 479.877 11.6912  -2
  -4 -10   5 479.877 11.6912   1
  -4  10  -1 1104.64 9.65103  -2
   4 -10  -4 1104.64 9.65103   1
   4  10   0 269.142 9.74397  -2
  -4 -10   3 269.142 9.74397   1
   4  10  -1 476.824 4.70827  -2
  -4 -10   2 476.824 4.70827   1
   4  10  -2 365.750 8.32495  -2
  -4 -10   1 365.750 8.32495   1
   4 -10  -3 334.100 6.87252  -2
  -4  10   0 334.100 6.87252   1
   4 -10  -4 997.829 10.0029  -2
  -4  10  -1 997.829 10.0029   1
   4 -10  -5 703.153 12.4839  -2
  -4  10  -2 703.153 12.4839   1
   4  11   2 396.416 9.86545  -2
  -4 -11   5 396.416 9.86545   1
  -4  11  -1 176.773 7.61206  -2
   4 -11  -4 176.773 7.61206   1
   4  11   0 410.405 9.33363  -2
  -4 -11   3 410.405 9.33363   1
   4  11  -1 209.911 7.52063  -2
  -4 -11   2 209.911 7.52063   1
  -4  11   2 209.853 6.31937  -2
   4 -11  -1 209.853 6.31937   1
   4 -11  -3 628.328 15.6126  -2
  -4  11   0 628.328 15.6126   1
   4 -11  -4 132.871 10.3682  -2
  -4  11  -1 132.871 10.3682   1
   4 -11  -5 563.335 15.9845  -2
  -4  11  -2 563.335 15.9845   1
   4  12   2 240.356 9.60312  -2
  -4 -12   5 240.356 9.60312   1
   4  12   1 912.333 13.5746  -2
  -4 -12   4 912.333 13.5746   1
   4  12   0 112.860 7.02314  -2
  -4 -12   3 112.860 7.02314   1
  -4  12   1 564.801 10.9113  -2
   4 -12  -2 564.801 10.9113   1
  -4  12   2 451.416 9.59869  -2
   4 -12  -1 451.416 9.59869   1
   4 -12  -3 101.935 6.21508  -2
  -4  12   0 101.935 6.21508   1
   4 -12  -4 608.461 8.29142  -2
  -4  12  -1 608.461 8.29142   1
   4 -12  -5 379.768 15.0745  -2
  -4  12  -2 379.768 15.0745   1
   4  13   2 168.116 9.55307  -2
  -4 -13   5 168.116 9.55307   1
   4  13   1 791.885 10.9220  -2
  -4 -13   4 791.885 10.9220   1
   4  13   0 1120.79 13.7895  -2
  -4 -13   3 1120.79 13.7895   1
  -4  13   1 37.7176 10.4482  -2
   4 -13  -2 37.7176 10.4482   1
  -4  13   2 37.6357 9.78954  -2
   4 -13  -1 37.6357 9.78954   1
   4 -13  -3 1035.08 9.60855  -2
  -4  13   0 1035.08 9.60855   1
   4 -13  -4 575.282 9.93621  -2
  -4  13  -1 575.282 9.93621   1
   4 -13  -5 233.200 14.4671  -2
  -4  13  -2 233.200 14.4671   1
   4  14   2 82.6302 11.3583  -2
  -4 -14   5 82.6302 11.3583   1
   4  14   1 231.960 11.1204  -2
  -4 -14   4 231.960 11.1204   1
  -4  14   0 263.616 9.51993  -2
   4 -14  -3 263.616 9.51993   1
  -4  14   1 215.175 10.4658  -2
   4 -14  -2 215.175 10.4658   1
  -4  14   2 175.709 11.0363  -2
   4 -14  -1 175.709 11.0363   1
   4 -14  -3 171.669 7.82113  -2
  -4  14   0 171.669 7.82113   1
   4 -14  -4 257.963 11.4289  -2
  -4  14  -1 257.963 11.4289   1
   4 -14  -5 68.7961 24.9624  -2
  -4  14  -2 68.7961 24.9624   1
   4  15   1 125.683 9.78241  -2
  -4 -15   4 125.683 9.78241   1
  -4  15   0 231.403 10.6135  -2
   4 -15  -3 231.403 10.6135   1
  -4  15   1 497.830 12.1418  -2
   4 -15  -2 497.830 12.1418   1
  -4  15   2 392.226 12.6229  -2
   4 -15  -1 392.226 12.6229   1
   4 -15  -3 201.153 7.53839  -2
  -4  15   0 201.153 7.53839   1
   4 -15  -4 134.783 18.7084  -2
  -4  15  -1 134.783 18.7084   1
   4  16   1 410.773 15.0522  -2
  -4 -16   4 410.773 15.0522   1
   4 -16   0 113.470 13.3556  -2
  -4  16   3 113.470 13.3556   1
  -4  16   1 500.922 12.6429  -2
   4 -16  -2 500.922 12.6429   1
  -4  16   2 578.770 13.8446  -2
   4 -16  -1 578.770 13.8446   1
  -4  16   3 111.741 10.8275  -2
   4 -16   0 111.741 10.8275   1
   4 -16  -4 717.874 22.6618  -2
  -4  16  -1 717.874 22.6618   1
   4 -17   1 463.612 18.2212  -2
  -4  17   4 463.612 18.2212   1
   4 -17   0 185.231 16.5626  -2
  -4  17   3 185.231 16.5626   1
  -4  17   1 101.820 11.4517  -2
   4 -17  -2 101.820 11.4517   1
  -4  17   2 112.635 12.1220  -2
   4 -17  -1 112.635 12.1220   1
   4 -17  -3 255.877 18.6800  -2
  -4  17   0 255.877 18.6800   1
   4 -18   0 149.246 16.8067  -2
  -4  18   3 149.246 16.8067   1
   4 -18  -1 412.434 18.3763  -2
  -4  18   2 412.434 18.3763   1
  -4  18   2 565.486 14.7857  -2
   4 -18  -1 565.486 14.7857   1
   4 -18  -3 195.454 18.3452  -2
  -4  18   0 195.454 18.3452   1
   4 -19  -1 56.5245 17.1151  -2
  -4  19   2 56.5245 17.1151   1
   4 -19  -2 72.7027 19.9954  -2
  -4  19   1 72.7027 19.9954   1
   5   0  -2 185.809 15.4966  -2
  -5   0   2 185.809 15.4966   1
  -5   0   0 1118.66 14.8123   1
   5  -1   0 198.134 13.7143  -2
  -5   1   4 198.134 13.7143   1
   5  -1  -1 307.113 12.9023  -2
  -5   1   3 307.113 12.9023   1
   5  -1  -2 474.259 10.6908  -2
  -5   1   2 474.259 10.6908   1
   5  -1  -3 16.9709 9.04006  -2
  -5   1   1 16.9709 9.04006   1
  -5   1   0 298.364 8.15998   1
   5  -2   0 228.761 14.7624  -2
  -5   2   4 228.761 14.7624   1
   5   2  -1-1.59361 14.6791  -2
  -5  -2   3-1.59361 14.6791   1
  -5  -2   2 148.337 8.71535   1
   5  -2  -2 206.214 9.85428  -2
  -5   2   2 206.214 9.85428   1
   5  -2  -3 55.6525 9.33627  -2
  -5   2   1 55.6525 9.33627   1
  -5   2   0 290.917 7.84071   1
   5  -3   0 257.308 15.9951  -2
  -5   3   4 257.308 15.9951   1
   5  -3  -1 149.714 14.6859  -2
  -5   3   3 149.714 14.6859   1
   5  -3  -2 925.517 11.0512  -2
  -5   3   2 925.517 11.0512   1
   5  -3  -3 78.6563 9.00684  -2
  -5   3   1 78.6563 9.00684   1
  -5   3   0 98.1032 7.07206   1
   5  -4   0 40.4647 15.8676  -2
  -5   4   4 40.4647 15.8676   1
   5  -4  -1 630.205 17.9423  -2
  -5   4   3 630.205 17.9423   1
   5  -4  -2 212.050 15.7100  -2
  -5   4   2 212.050 15.7100   1
   5  -4  -3 714.889 10.3593  -2
  -5   4   1 714.889 10.3593   1
  -5   4   0 65.3488 7.08634   1
   5  -5   0 229.242 17.6380  -2
  -5   5   4 229.242 17.6380   1
   5  -5  -1 595.160 18.4380  -2
  -5   5   3 595.160 18.4380   1
   5  -5  -2 51.0903 15.0890  -2
  -5   5   2 51.0903 15.0890   1
   5  -5  -3 438.657 18.7852  -2
  -5   5   1 438.657 18.7852   1
  -5   5   0 20.5696 6.70932   1
   5  -6   0 92.7349 17.4494  -2
  -5   6   4 92.7349 17.4494   1
   5  -6  -1 1215.90 21.2824  -2
  -5   6   3 1215.90 21.2824   1
   5  -6  -2 223.828 15.7398  -2
  -5   6   2 223.828 15.7398   1
   5  -6  -3 1007.36 20.2168  -2
  -5   6   1 1007.36 20.2168   1
  -5   6   0 32.8733 12.1485   1
   5  -7  -1 443.594 18.6266  -2
  -5   7   3 443.594 18.6266   1
   5  -7  -2 452.564 17.1393  -2
  -5   7   2 452.564 17.1393   1
   5  -7  -3 501.937 18.5982  -2
  -5   7   1 501.937 18.5982   1
   5  -8  -1 231.887 18.3174  -2
  -5   8   3 231.887 18.3174   1
   5  -8  -2 266.699 16.8445  -2
  -5   8   2 266.699 16.8445   1
   5  -8  -3 130.100 17.6225  -2
  -5   8   1 130.100 17.6225   1
   5  -9  -1 312.235 19.2397  -2
  -5   9   3 312.235 19.2397   1
   5  -9  -2 408.236 17.9981  -2
  -5   9   2 408.236 17.9981   1
  -5   9   1 285.094 14.9967   1
   5 -10  -2 92.7955 17.1368  -2
  -5  10   2 92.7955 17.1368   1
  -1   0   8-9.55928 13.6894   2
   1   0  -6 903.450 12.4379   2
   1   0  -4 79.8581 4.24184   2
  -1   0   2 2367.37 7.25904   2
   1   0   0 4041.08 7.52338   2
   1   0   2 1684.67 7.40923   2
   1   0   4 536.442 6.55425   2
  -1   0  -6 788.818 15.9890   2
  -1   1   8 58.0509 10.0018   2
   1   1  -7-4.76983 8.54350   2
   1   1  -6 918.458 11.7170   2
  -1   1   5 11.4796 4.98042   2
   1  -1  -4 26.6521 3.18657   2
  -1   1   3 197.411 2.75585   2
  -1   1   2 453.123 3.60823   2
  -1   1   1 6969.40 10.6096   2
   1   1   0 3364.80 5.02398   2
  -1   1  -1 8.32565 2.08931   2
   1   1   2 5252.48 8.15106   2
   1   1   3 346.791 3.30413   2
   1   1   4 786.674 5.19039   2
   1   1   5 786.647 5.71591   2
  -1   1  -6 97.1934 8.76416   2
  -1   1  -7 26.2838 8.85913   2
  -1   2   8 4.55842 8.88747   2
   1   2  -7 14.6658 7.40572   2
   1   2  -6 433.172 10.0480   2
   1  -2  -5 9.01123 4.02160   2
  -1   2   4 761.973 5.40642   2
   1   2  -3 2472.38 6.98695   2
  -1   2   2 1473.07 5.15445   2
  -1   2   1 3977.21 5.89786   2
   1  -2   0 343.740 2.69589   2
   1  -2   1 290.717 2.73238   2
   1   2   2 621.703 4.07964   2
   1   2   3 11.7163 3.01539   2
   1   2   4 337.787 3.84214   2
   1   2   5 337.036 5.19295   2
  -1  -2  -6 277.993 9.51549   2
  -1  -2  -7 100.856 9.26121   2
  -1   3   7-8.71835 10.8682   2
   1   3  -6 178.037 8.96936   2
   1  -3  -5 792.777 5.62060   2
   1  -3  -4 319.279 4.41534   2
   1  -3  -3 846.835 4.03309   2
   1  -3  -2 1488.88 4.41891   2
   1   3  -1 19164.6 20.8123   2
   1  -3   0 6034.12 5.90082   2
  -1   3  -1 353.355 3.07151   2
   1   3   2-3.68611 3.20968   2
  -1   3  -3 1532.92 5.11671   2
  -1   3  -4 506.982 4.77670   2
   1   3   5 1253.14 6.89025   2
  -1  -3  -6 134.068 8.93685   2
   1   4  -7 692.083 10.7496   2
  -1   4   6 1.28957 8.13581   2
   1  -4  -5 38.2762 4.31338   2
  -1   4   4 2043.18 9.81413   2
  -1   4   3 54.0173 4.06303   2
   1  -4  -2 155.709 2.90775   2
   1  -4  -1 13438.8 9.91839   2
   1  -4   0 215.246 2.93717   2
   1   4   1 329.586 3.23447   2
  -1   4  -2 7.70904 3.01574   2
  -1   4  -3 1482.50 5.00545   2
  -1   4  -4 225.192 3.95489   2
  -1   4  -5 17.5178 6.29102   2
  -1  -4  -6 196.409 9.12906   2
  -1  -4  -7 141.877 13.1783   2
   1   5  -7 90.8619 8.81956   2
  -1   5   6 52.3734 6.55877   2
   1  -5  -5 1300.38 10.2704   2
   1  -5  -4 1.34920 3.52159   2
   1  -5  -3 1598.66 8.50667   2
   1  -5  -2 687.344 4.65529   2
   1  -5  -1 112.481 2.43114   2
   1  -5   0 1554.24 5.33580   2
  -1  -5  -1 2.53442 2.05687   2
  -1   5  -2 526.904 3.82675   2
  -1   5  -3 717.658 4.15930   2
  -1   5  -4 687.095 4.89251   2
   1   5   5 3.00078 5.43942   2
  -1  -5  -6 290.952 9.46527   2
  -1  -5  -7 892.274 17.3510   2
   1   6  -7 399.662 10.1277   2
   1   6  -6 14.5532 5.15168   2
   1  -6  -5 2472.66 10.8171   2
   1  -6  -4 81.3908 4.27752   2
   1  -6  -3 222.612 5.15954   2
   1  -6  -2 2501.20 5.77924   2
   1  -6  -1 3966.30 5.34748   2
   1   6   0 476.364 3.54296   2
   1   6   1 9648.67 10.2420   2
  -1   6  -2 1068.58 4.33346   2
  -1   6  -3 1533.63 5.96496   2
  -1   6  -4 734.004 5.06323   2
   1   6   5 6.36310 4.55839   2
  -1  -6  -6 36.9157 8.31166   2
  -1  -6  -7 308.195 13.8573   2
   1   7  -7 559.700 11.3486   2
   1  -7  -6 385.896 6.45487   2
   1  -7  -5 144.182 4.45703   2
   1  -7  -4 415.190 5.29152   2
   1   7  -3 1324.30 6.03186   2
  -1   7   2 2293.86 6.10833   2
   1  -7  -1 111.307 2.15028   2
   1   7   0 734.257 4.25774   2
  -1  -7  -1 11.1136 2.34190   2
  -1   7  -2 136.433 2.87426   2
   1   7   3 11.0924 3.05651   2
  -1   7  -4 100.403 3.59535   2
  -1   7  -5 532.048 5.66579   2
  -1  -7  -6 40.2906 8.31461   2
   1  -8  -7 236.893 9.51732   2
   1  -8  -6 174.811 6.82912   2
   1  -8  -5 108.243 4.14526   2
   1  -8  -4 207.001 4.32282   2
   1  -8  -3 40.4919 3.25897   2
  -1   8   2 1570.21 5.94337   2
  -1  -8   1 80.1785 4.30718   2
   1   8   0 194.702 2.48122   2
   1   8   1 5996.89 7.15598   2
  -1   8  -2 109.964 2.56813   2
   1   8   3 1763.23 6.00045   2
  -1   8  -4 224.448 4.61661   2
  -1   8  -5 39.0284 4.53090   2
  -1   8  -6 188.726 9.06991   2
  -1   9   7 7.45616 7.81431   2
   1  -9  -6 37.9094 6.11938   2
   1  -9  -5 166.963 3.99822   2
   1  -9  -4 8.53483 3.81894   2
   1  -9  -3 1022.06 6.25801   2
  -1   9   2 1259.23 5.93462   2
  -1  -9   1 549.042 3.60911   2
  -1   9   0 27.1265 2.11406   2
   1   9   1 110.595 2.69911   2
  -1   9  -2 2180.08 5.79931   2
   1   9   3 348.516 3.93562   2
  -1   9  -4-3.31809 4.89336   2
  -1   9  -5 905.178 7.60981   2
  -1   9  -6 24.4127 8.30865   2
   1  10  -7 113.428 9.48256   2
   1 -10  -6 206.115 9.13917   2
   1 -10  -5 329.898 5.00868   2
   1 -10  -4 498.335 4.61173   2
   1  10  -3 48.8799 3.21429   2
  -1  10   2 7814.26 14.8919   2
  -1  10   1 50.9971 2.95654   2
  -1  10   0 362.865 2.25021   2
  -1  10  -1 3.97789 2.28428   2
  -1  10  -2 25.6003 2.19743   2
   1  10   3 5.21108 3.36344   2
  -1  10  -4 3845.14 12.2629   2
  -1  10  -5 54.1933 4.77416   2
  -1  10  -6 522.010 10.5570   2
   1 -11  -7 272.077 10.2795   2
  -1  11   6 1.51133 5.86748   2
   1 -11  -5 182.426 4.40617   2
  -1  11   4 22.2387 4.21596   2
  -1  11   3 669.368 4.43522   2
  -1  11   2 165.699 3.52214   2
  -1  11   1-4.46265 3.18963   2
   1  11   0 594.889 2.96745   2
  -1 -11  -1 8.68116 1.72320   2
  -1  11  -2 713.794 3.12255   2
   1  11   3 161.573 3.44691   2
  -1  11  -4 321.585 5.44500   2
   1  11   5 5.56573 5.29172   2
  -1  11  -6 18.4889 8.40342   2
   1  12  -7-3.50713 7.36205   2
   1 -12  -6 14.0533 6.03597   2
  -1  12   5 4.42563 4.59160   2
   1  12  -4 4266.99 11.5377   2
  -1  12   3 99.2974 3.14645   2
  -1 -12   2 347.551 3.19979   2
  -1  12   1 35.5988 3.22434   2
   1 -12   0 1289.70 3.95783   2
   1  12   1 62.9076 1.81663   2
   1  12   2 755.747 3.62623   2
   1  12   3 1017.27 5.03680   2
   1  12   4 505.857 5.55812   2
   1  12   5 38.4414 5.20497   2
  -1  12  -6 730.847 14.0725   2
  -1  13   7 3.55215 9.14026   2
   1 -13  -6 650.806 8.81629   2
   1  13  -5 45.6329 3.78973   2
   1  13  -4 39.5023 3.69251   2
  -1  13   3 586.969 4.29012   2
  -1 -13   2 166.557 3.63836   2
   1 -13  -1 47.6231 3.03038   2
   1 -13   0 4101.64 6.83896   2
   1  13   1 470.130 2.74002   2
   1  13   2 955.256 4.87783   2
   1  13   3 971.486 4.94484   2
   1 -13   4 134.332 4.87600   2
  -1 -13  -5 31.7390 5.94705   2
  -1  13  -6 23.9217 8.34258   2
   1  14  -7 124.056 12.8051   2
   1 -14  -6 399.827 10.1558   2
   1  14  -5 32.7479 5.01987   2
  -1  14   4 210.791 3.87917   2
  -1 -14   3 1.87564 3.32979   2
  -1  14   2 392.725 3.73631   2
   1 -14  -1 762.251 4.54466   2
   1 -14   0 1025.58 4.04774   2
   1  14   1 523.773 3.19443   2
   1  14   2 108.432 3.69666   2
   1  14   3 102.620 4.28400   2
  -1  14  -4 7.06597 3.92989   2
  -1  14  -5 95.2917 5.71434   2
  -1  14  -6 192.701 11.6114   2
   1 -15  -6 783.310 11.7165   2
   1  15  -5 720.680 6.68975   2
   1 -15  -4 11.4730 3.78967   2
  -1  15   3 1677.82 6.45912   2
  -1  15   2 39.1624 3.05590   2
   1 -15  -1 511.473 4.30136   2
   1  15   0 2600.13 6.25490   2
   1  15   1 210.403 3.44055   2
   1  15   2 1301.30 6.72324   2
  -1  15  -3 26.7739 5.95691   2
  -1  15  -4 26.9626 4.08227   2
  -1  15  -5 833.827 12.9976   2
   1 -16  -6 70.1536 8.68018   2
  -1 -16   5 67.2192 8.44615   2
   1 -16  -4 0.93040 3.79919   2
  -1  16   3 189.080 4.02603   2
  -1 -16   2-0.27126 3.64275   2
   1 -16  -1 410.301 3.60185   2
   1  16   0 7.07170 2.64581   2
   1  16   1 2108.47 6.76655   2
  -1  16  -2 23.3806 3.28721   2
  -1  16  -3 26.9450 2.71943   2
   1 -16   4 4.48019 5.12868   2
   1 -16   5 27.3835 6.95320   2
  -1  16  -6 40.6458 13.7084   2
   1 -17  -6 130.276 7.36770   2
   1  17  -5 651.011 7.47293   2
   1 -17  -4 10.1612 3.81319   2
  -1  17   3 922.975 5.32683   2
   1  17  -2 5.95786 4.42907   2
   1 -17  -1 1379.53 6.30438   2
   1 -17   0 96.6265 3.28145   2
  -1 -17  -1 33.9812 3.51801   2
   1 -17   2-7.07429 14.1609   2
  -1 -17  -3 10.5819 2.76431   2
  -1  17  -4 34.2729 4.25684   2
  -1  17  -5 1612.15 15.4569   2
  -1 -18   6 120.820 8.88475   2
  -1 -18   5 14.0103 7.05429   2
  -1  18   4 1.96244 3.95521   2
  -1  18   3 13.3877 4.39898   2
  -1  18   2 18.0968 4.80934   2
   1 -18  -1 116.038 3.84277   2
   1 -18   0 686.048 4.60441   2
   1 -18   1 2099.44 7.93439   2
   1 -18   2 269.791 17.6001   2
   1  18   3 244.439 5.47877   2
  -1 -18  -4 24.5461 5.67342   2
  -1  18  -5 37.7831 4.71410   2
   1 -19  -6 279.993 9.76737   2
   1  19  -5 257.977 6.16339   2
  -1  19   4 21.6079 4.45036   2
  -1  19   3 737.577 8.57692   2
  -1  19   2 58.8009 4.97554   2
  -1  19   1 358.805 4.92368   2
   1 -19   0 1475.24 6.67945   2
   1 -19   1 243.625 4.76303   2
   1 -19   2 1225.14 24.2323   2
  -1 -19  -3 805.086 10.9339   2
  -1  19  -4-5.33093 6.64176   2
  -1  19  -5 238.232 9.00134   2
  -1 -20   5 29.7021 6.60594   2
  -1  20   4 567.002 8.02194   2
   1 -20  -3 45.8253 5.92628   2
   1 -20  -2 7.15486 5.40121   2
   1 -20  -1 770.284 7.96201   2
   1 -20   0 302.744 4.80038   2
  -1 -20  -1 42.0196 4.49867   2
  -1 -20  -3 660.232 12.1654   2
  -1 -20  -4 44.7698 5.78221   2
   1 -20   5 21.2610 11.2653   2
   1 -21  -5 85.9083 6.82179   2
   1 -21  -4 9.36483 6.17057   2
  -1  21   3 264.502 6.76590   2
   1 -21  -2 8.46739 5.52757   2
  -1  21   1 48.1869 6.25868   2
   1 -21   0 1156.95 8.95095   2
  -1 -21  -1 57.4533 4.68472   2
   1 -21   3 23.7544 17.8004   2
  -1 -21  -4 282.520 8.33461   2
  -1 -21  -5-9.37318 11.2125   2
   1 -22  -5 530.252 8.56556   2
   1 -22  -4 776.834 9.16469   2
  -1  22   3 128.844 6.53303   2
  -1  22   2 1608.07 14.0373   2
   1 -22  -1 75.1556 6.21790   2
   1 -22   0 37.2594 4.93059   2
   1 -22   1 57.3453 5.04995   2
  -1 -22  -4 822.495 12.3754   2
   1 -23  -5 81.2805 8.96852   2
   1 -23  -4 6.31886 6.29587   2
  -1  23   3 28.0109 6.00832   2
  -1  23   2 734.957 11.4554   2
   1 -23  -1 63.1428 6.13865   2
   1 -23   0 95.1251 4.91678   2
  -1 -23  -1 39.8558 4.89727   2
   1 -24  -4 571.071 8.52312   2
  -1  24   3 16.3940 7.65686   2
  -1  24   2 1091.99 11.1170   2
   1 -24  -1 18.9141 6.11225   2
   1 -24   0 57.5140 6.24533   2
   1 -24   1 109.981 5.77021   2
   1 -25  -4 119.948 9.83283   2
   1 -25  -3 660.086 12.0057   2
  -1  25   2 574.947 11.2408   2
   1 -25  -1-5.92401 6.16952   2
   1 -25   0 98.3629 5.49724   2
   1 -25   1 74.1035 5.13287   2
   1 -26  -3 83.0290 8.67764   2
  -1  26   2 39.1240 7.75231   2
   1 -26  -1 180.823 8.78354   2
   1 -26   0 229.848 8.89164   2
  -1 -26  -1 702.161 7.70296   2
   1 -27  -3 167.661 9.53193   2
  -1  27   2 17.6265 7.88981   2
   1 -27  -1 22.8638 8.15320   2
  -1 -27  -1 44.6861 5.34977   2
   1 -28  -2 0.10657 8.44140   2
  -1 -28   0 145.532 7.69401   2
  -1  29   1 485.465 20.7090   2
   2   0  -6 1040.52 15.9751   2
   2   0  -4 1239.74 7.98531   2
   2   0  -2 14.2346 4.58506   2
  -2   0   0 716.250 3.86539   2
   2   0   2 5713.73 11.9508   2
   2   0   4 1335.71 9.51871   2
   2   0   6 57.8269 7.97480   2
   2  -1  -7 278.168 10.2187   2
   2  -1  -6 249.446 6.96724   2
  -2   1   5 1.52898 4.64398   2
   2  -1  -4 1541.65 6.18692   2
  -2  -1   3 2.10562 2.45176   2
  -2  -1   2 164.815 4.02341   2
   2  -1  -1 736.760 3.50361   2
   2  -1   0 35.6325 1.84897   2
  -2   1  -1 143.651 2.18532   2
   2   1   2 41.3508 2.52736   2
   2   1   3 379.825 3.62202   2
   2   1   4 42.5333 4.87140   2
   2   1   5 48.3963 4.76535   2
  -2  -1  -6 744.492 8.95712   2
   2  -2  -7 114.084 9.24653   2
   2  -2  -6 1005.47 8.52565   2
   2  -2  -5 464.991 4.86844   2
  -2  -2   4 2.62018 3.93216   2
   2  -2  -3-1.04517 2.48877   2
  -2  -2   2 604.337 4.96565   2
   2   2  -1 1513.07 4.20567   2
  -2  -2   0 2363.38 4.68978   2
  -2   2  -1 39.2584 2.28680   2
   2  -2   2 1469.73 4.37470   2
   2   2   3 278.378 3.46733   2
   2   2   4 301.155 6.63519   2
   2   2   5 180.150 6.59648   2
   2   2   6 18.6595 10.5581   2
   2  -3  -7 462.396 8.61985   2
   2  -3  -6 151.134 7.68877   2
   2  -3  -5 172.976 4.13964   2
  -2   3   4 284.177 3.59571   2
  -2  -3   3 353.239 2.94770   2
   2   3  -2 5264.84 8.36945   2
   2   3  -1 35.6401 2.34471   2
   2  -3   0 1056.54 3.43168   2
  -2   3  -1 2656.18 6.07829   2
  -2  -3  -2 28.2544 2.25893   2
   2  -3   3 14.5914 2.89376   2
   2   3   4 1068.36 5.93263   2
   2  -3   5 116.394 4.81088   2
  -2  -3  -6 67.7225 10.7526   2
  -2   4   7 42.0948 6.89608   2
   2  -4  -6 1.32942 5.73422   2
  -2   4   5 13.4674 4.07041   2
  -2  -4   4 24.0942 2.76093   2
  -2   4   3 3198.74 8.44770   2
   2   4  -2 475.140 3.11216   2
   2   4  -1 3107.26 5.68852   2
   2  -4   0 133.816 2.31481   2
  -2   4  -1 156.066 2.17148   2
  -2   4  -2 6.50846 2.15214   2
  -2   4  -3 18.0972 2.75183   2
  -2   4  -4 5.64389 3.84540   2
   2   4   5 887.128 6.87776   2
   2   4   6 4.05036 10.2063   2
   2  -5  -7 393.742 8.36756   2
   2  -5  -6 2.02202 5.09325   2
   2  -5  -5 326.431 4.53517   2
   2  -5  -4 26.0623 2.83640   2
  -2  -5   3 79.6781 2.53912   2
   2   5  -2 983.269 4.13596   2
   2   5  -1 5.01557 2.42815   2
   2  -5   0 1028.58 3.57627   2
  -2  -5  -1 3891.68 8.55282   2
   2  -5   2 84.8352 2.44458   2
   2   5   3 373.612 3.51375   2
   2   5   4 451.497 4.12713   2
   2   5   5 170.448 4.37276   2
  -2  -5  -6 9.59181 6.24806   2
  -2   6   7 39.7331 7.39541   2
   2  -6  -6 221.784 7.12926   2
   2   6  -5 39.6754 3.98561   2
   2  -6  -4 187.928 3.08468   2
  -2   6   3 4048.47 10.1124   2
   2   6  -2 1989.49 4.65690   2
   2   6  -1 1175.12 3.59015   2
   2  -6   0 832.668 3.61054   2
   2   6   1 227.761 3.82029   2
  -2   6  -2 254.301 2.56330   2
   2   6   3 611.704 3.75330   2
   2   6   4 29.8044 3.29036   2
   2   6   5 345.292 4.69312   2
   2   6   6 16.1413 5.18280   2
   2  -7  -7 328.217 8.04796   2
  -2   7   6 77.3373 5.76293   2
   2  -7  -5 526.835 5.06430   2
   2   7  -4 23.4402 3.37463   2
  -2   7   3 1118.61 4.45583   2
  -2  -7   2 3658.85 6.26762   2
   2   7  -1 1946.59 4.20208   2
   2   7   0 12.3636 1.50549   2
   2  -7   1 20.5832 2.07870   2
  -2  -7  -2 4.00421 1.87603   2
   2   7   3 3997.96 7.15027   2
   2   7   4 409.421 4.03344   2
   2   7   5 44.3348 4.68554   2
  -2  -7  -6 21.8932 5.15863   2
  -2  -8   7 22.9622 7.05121   2
  -2   8   6 3.44979 5.73240   2
   2  -8  -5 1298.48 6.84377   2
   2  -8  -4 64.6584 3.42725   2
   2  -8  -3 34.0801 2.85203   2
  -2  -8   2 493.387 3.60676   2
   2   8  -1 29.6814 2.13451   2
   2   8   0 9.14515 3.49478   2
   2  -8   1 51.0452 2.23210   2
  -2  -8  -2 418.009 3.56919   2
   2   8   3 25.0964 2.83775   2
   2   8   4 9.49704 3.70916   2
   2   8   5 27.8427 3.83290   2
   2   8   6 44.5707 5.33331   2
   2  -9  -7 55.8750 6.56147   2
   2  -9  -6-3.58358 5.63033   2
   2  -9  -5 843.779 6.12340   2
  -2   9   4 757.745 5.58847   2
  -2  -9   3 71.8037 3.39875   2
  -2  -9   2 1068.73 4.00632   2
   2   9  -1 149.321 2.32118   2
   2   9   0 2366.65 10.2426   2
   2   9   1 783.911 6.62799   2
  -2   9  -2 6.39938 2.59280   2
   2   9   3 500.907 3.66338   2
   2   9   4 116.804 3.38685   2
  -2  -9  -5 347.262 5.53169   2
  -2  -9  -6 819.438 8.69863   2
  -2  10   7 38.0530 6.98007   2
   2 -10  -6 324.629 6.86673   2
  -2 -10   5 26.2257 5.05982   2
  -2 -10   4 116.275 3.97787   2
  -2 -10   3 126.807 3.26731   2
  -2 -10   2 863.584 4.01117   2
   2 -10  -1 0.66040 2.32251   2
   2  10   0 223.700 3.72552   2
   2  10   1 397.603 5.90306   2
   2  10   2 463.681 7.05051   2
   2  10   3 31.8230 2.23470   2
   2  10   4 406.578 5.19449   2
  -2 -10  -5 26.4262 4.41014   2
   2  10   6 26.6603 5.92668   2
   2 -11  -6 192.068 6.77450   2
   2 -11  -5 6.88512 4.28309   2
  -2  11   4 511.507 7.18158   2
   2 -11  -3 4.44282 3.43893   2
  -2 -11   2 945.555 4.24337   2
  -2  11   1 73.8688 2.35664   2
   2  11   0 483.858 4.42158   2
   2  11   1 63.9062 5.04705   2
   2  11   2 452.113 7.30325   2
   2  11   3 179.032 4.07027   2
   2  11   4 463.531 5.38913   2
  -2 -11  -5 9.54275 4.21578   2
   2 -12  -7 267.554 13.1871   2
   2 -12  -6 544.233 8.43878   2
  -2  12   5 28.9460 4.40338   2
  -2  12   4 702.464 6.58271   2
   2 -12  -3 67.8829 3.73255   2
   2 -12  -2 4.43189 2.83422   2
   2 -12  -1 1094.96 4.73254   2
   2  12   0 2099.30 8.42211   2
  -2  12  -1 26.8212 5.15764   2
  -2  12  -2 1145.04 12.1799   2
   2  12   3 88.4315 4.19205   2
  -2  12  -4 470.403 5.74782   2
  -2 -12  -5 11.5149 4.20355   2
   2 -13  -7 154.725 12.2632   2
   2 -13  -6 117.481 7.05012   2
   2 -13  -5 202.056 4.37081   2
  -2  13   4 361.297 4.67478   2
  -2  13   3 297.980 4.26675   2
  -2 -13   2 992.873 5.19905   2
   2  13  -1 61.1015 2.20156   2
   2  13   0 545.169 4.87099   2
   2  13   1 722.721 6.09403   2
   2  13   2 60.7408 6.43549   2
   2  13   3 524.588 6.12600   2
  -2  13  -4 359.237 7.66522   2
   2 -13   5 22.7493 3.19440   2
   2 -14  -6 268.490 9.25434   2
  -2  14   5 30.9348 4.46237   2
  -2  14   4 527.301 4.66718   2
  -2 -14   3 781.451 5.47572   2
   2  14  -2 48.8375 3.36362   2
  -2  14   1 37.9041 2.21642   2
   2 -14   0 918.160 6.31357   2
   2  14   1 333.140 4.89552   2
   2  14   2 429.221 7.94139   2
   2  14   3 151.046 5.09414   2
  -2 -14  -4 608.137 8.71759   2
  -2  14  -5 28.4020 3.59588   2
   2 -15  -6 12.6524 10.3566   2
  -2  15   5 419.294 5.60005   2
  -2  15   4 591.513 5.25634   2
  -2 -15   3 40.7670 4.20175   2
   2  15  -2 5.68575 3.38871   2
   2 -15  -1 480.302 4.58423   2
   2 -15   0 1301.50 7.26336   2
   2  15   1 724.212 5.93484   2
  -2 -15  -2 817.210 7.58238   2
   2  15   3 197.308 10.7266   2
  -2 -15  -4 32.6016 7.70715   2
   2  15   5 99.2962 10.9622   2
   2 -16  -6 38.9242 10.3863   2
  -2  16   5 720.196 7.95914   2
  -2 -16   4 3.09420 4.72798   2
  -2 -16   3 167.607 4.22892   2
   2  16  -2 15.6964 3.48774   2
   2 -16  -1 4568.86 15.8171   2
   2  16   0 9.77753 5.02113   2
   2  16   1 181.909 5.31303   2
   2  16   2 50.5365 6.44986   2
   2 -16   3 367.017 17.9025   2
   2 -16   4 190.152 17.0508   2
   2  16   5 404.054 12.7825   2
   2 -17  -6 66.2570 8.07433   2
  -2 -17   5 178.041 6.96519   2
  -2 -17   4 43.0119 4.13904   2
  -2 -17   3 43.6826 3.94472   2
   2  17  -2 46.4194 3.06013   2
   2 -17  -1 494.625 4.80738   2
   2  17   0 422.877 7.14413   2
  -2  17  -1 74.8683 5.08141   2
  -2 -17  -2 538.394 8.22364   2
   2 -17   3 159.470 17.5915   2
   2 -17   4 43.7758 16.5993   2
   2  17   5 296.454 16.1126   2
   2 -18  -6 15.6689 12.4061   2
  -2 -18   5 281.108 7.70571   2
   2 -18  -4 122.817 4.37510   2
  -2 -18   3 618.078 4.81360   2
   2  18  -2 4.27333 3.89021   2
   2 -18  -1 912.954 7.75046   2
   2 -18   0 69.1017 8.07002   2
   2  18   1 436.070 6.30344   2
  -2 -18  -2-1.05567 7.57683   2
   2 -18   3 47.0234 8.22752   2
   2 -18   4 198.864 18.7154   2
  -2 -19   5 219.569 7.55504   2
  -2 -19   4 190.767 4.77463   2
   2 -19  -3 17.8938 3.40553   2
   2  19  -2 45.5091 3.06302   2
   2  19  -1 95.6419 3.49378   2
   2  19   0 179.578 5.96930   2
   2 -19   1 552.969 9.37156   2
   2 -19   2 49.5494 8.21800   2
  -2 -19  -3 312.307 9.81862   2
   2 -19   4 56.5844 18.6952   2
  -2 -20   5 45.6095 6.79416   2
   2 -20  -4 24.6938 6.40269   2
  -2 -20   3 366.098 4.91107   2
   2  20  -2-0.94859 3.89365   2
  -2 -20   1 2.42907 1.57797   2
   2 -20   0 245.212 6.41440   2
   2 -20   1 41.5683 8.35672   2
  -2 -20  -2 133.024 9.10784   2
   2 -20   3 4.34462 8.51850   2
   2 -20   4 549.968 23.0782   2
  -2 -21   5 310.846 7.99560   2
  -2 -21   4 322.828 5.71387   2
  -2 -21   3 230.692 4.80927   2
   2 -21  -2 198.182 3.87918   2
  -2 -21   1 5.68535 1.50112   2
   2 -21   0 134.404 7.82745   2
   2 -21   1 806.948 9.99746   2
   2 -21   2 48.4025 7.33437   2
  -2 -21  -3 433.337 11.2863   2
   2 -21   4 134.000 20.0531   2
   2 -22  -5 9.01226 10.0578   2
  -2 -22   4 240.168 5.29610   2
  -2 -22   3 91.5297 4.31675   2
  -2 -22   2 2.11891 5.50280   2
  -2 -22   1 7.14297 1.62826   2
   2 -22   0 877.148 10.6070   2
   2 -22   1 74.2875 7.50036   2
   2 -22   2 560.940 11.7062   2
   2 -22   3 8.94011 19.8332   2
  -2 -23   4 222.475 5.25218   2
   2 -23  -3 44.5721 6.02645   2
   2 -23  -2 661.252 6.85122   2
  -2 -23   1-1.64340 5.09861   2
   2 -23   0 640.609 10.0769   2
   2 -23   1 94.7464 7.76201   2
   2 -23   2 4.27648 7.58916   2
   2 -23   3 87.8540 21.2329   2
  -2 -24   3-1.93035 5.89634   2
  -2 -24   2 215.698 3.22148   2
  -2 -24   1 43.2706 8.64095   2
   2 -24   0 94.6581 8.23956   2
   2 -24   1 10.2295 7.70960   2
   2 -24   2 764.590 15.1297   2
  -2 -25   3 394.167 7.64190   2
  -2 -25   2 965.153 13.7235   2
  -2 -25   1 470.704 11.0045   2
   2 -25   0 90.1908 8.48382   2
   2 -25   1 121.252 8.45164   2
   2 -25   2 82.1689 12.1536   2
  -2 -26   2 20.7780 5.56095   2
  -2 -26   1 113.403 9.45014   2
   2 -26   0 15.0656 8.91976   2
   2 -26   1 31.2798 11.9294   2
   2 -27  -1 7.37337 13.4355   2
   2 -27   0-11.5936 12.1007   2
  -3   1   5 1.71701 4.18107   2
   3   1  -1 197.898 5.60325   2
  -3   2   5 54.8036 5.48688   2
   3   2  -1 406.062 4.31376   2
  -3  -3   5-3.97913 6.97393   2
   3   3  -1 1036.38 5.82578   2
  -3  -4   5 493.770 9.51573   2
  -3   4   4 80.9210 5.25450   2
   3  -4  -1-0.71812 5.05937   2
   3  -4   0 168.029 4.82465   2
   3  -4   1 769.003 7.75191   2
   3  -5  -1 1093.34 11.8813   2
   3  -5   0 261.789 4.92335   2
   3  -5   1 415.882 6.38060   2
   3   6  -2 128.696 4.42708   2
   3  -6  -1 29.2097 5.82950   2
   3  -6   0 29.9095 3.73743   2
   3  -6   1 864.513 7.76817   2
   3   7  -2 340.998 6.58364   2
   3   7  -1 149.997 9.17135   2
   3  -7   0 164.608 3.79444   2
   3  -7   1 319.766 4.51109   2
   3   8  -2 54.1100 6.26647   2
   3  -8   0 208.949 3.43031   2
   3   9  -2 40.7434 7.02177   2
  -3   9  -4 88.5479 3.03850   2
   3  10   2 313.042 2.82203   2
  -3 -11   2 212.940 6.99668   2
   3  11  -1 878.661 7.82489   2
  -3 -12   2 1561.65 11.0439   2
   3 -13  -1 750.626 4.55484   2
  -3 -16   2 15.8108 4.31550   2
  -3 -17   3 424.737 7.62475   2
  -3 -17   2 20.2008 3.51110   2
   3 -17  -1 383.006 3.52578   2
  -3 -18   3 112.467 6.30710   2
  -3 -19   3 169.302 6.30242   2
  -3 -20   3 63.6196 5.67515   2
   4   0  -6 320.410 15.8853   2
   4   0  -4 952.880 11.9961   2
   4   0  -2 662.571 9.32595   2
   4   0   0 128.526 6.39660   2
   4   0   2 1481.37 11.2958   2
   4   1  -1 374.683 4.76830   2
   4   2  -1 271.609 4.84473   2
   4   8  -2 128.604 3.15240   2
   5   0  -4 28.2920 8.86623   2
   5  -1  -4 95.4475 6.48239   2
   5   1  -2 212.236 8.47581   2
   5   1   0 158.989 9.34457   2
   5  -2  -4 53.7995 6.28612   2
   5  -3  -4 205.303 6.99500   2
   5  -4  -4 46.6873 6.32741   2
   5  -5  -4 248.390 7.23054   2
   5   5  -3 362.694 8.96503   2
   5  -6  -4 120.262 11.5248   2
   5  -9  -3 50.0944 12.3728   2
;
_shelx_hkl_checksum     33660
_shelx_res_file
;
    shelx.res created by SHELXL-2014/7
TITL 2019ncsx0429z_twin1_hklf4_a.res in P2(1)/c
CELL  0.71073   4.1054  22.9727   6.1928   90.000  103.728   90.000
ZERR     4.00   0.0003   0.0013   0.0005    0.000    0.007    0.000
LATT   1
SYMM  - X, 1/2 + Y, 1/2 - Z
SFAC  S    O    C    H
UNIT  4 8 20 24
MERG   0
OMIT    -3.00 180.00
EQIV $1 x-1, y, z-1
HTAB  O2 O1_$1
FMAP   2   53   53
PLAN    6
ACTA    52.00
BOND   $H
CONF
LIST   4
L.S.   4
TEMP  -173.00
WGHT    0.007800    1.356800
BASF   0.43192
FVAR       2.16996
S1    1    0.690952    0.705979    0.555582    11.00000    0.02035    0.01491 =
         0.01826    0.00015    0.00210   -0.00166
O1    2    0.861001    0.644860    0.922269    11.00000    0.02873    0.02397 =
         0.01381    0.00067   -0.00048    0.00280
O2    2    0.080805    0.581034    0.279516    11.00000    0.02114    0.01784 =
         0.01875    0.00022   -0.00172   -0.00345
C1    3    0.686220    0.645033    0.730899    11.00000    0.01608    0.01620 =
         0.01723    0.00018    0.00430    0.00515
C2    3    0.460551    0.600315    0.621557    11.00000    0.01823    0.01333 =
         0.01885    0.00164    0.00672    0.00154
C3    3    0.305965    0.615015    0.411661    11.00000    0.01255    0.01385 =
         0.02017   -0.00112    0.00405    0.00135
C4    3    0.396279    0.672569    0.327576    11.00000    0.01773    0.01459 =
         0.01463    0.00123    0.00200    0.00014
AFIX  23
H4A   4    0.194275    0.697241    0.279783    11.00000   -1.20000
H4B   4    0.498676    0.666944    0.199558    11.00000   -1.20000
AFIX   0
C5    3    0.413833    0.545389    0.742279    11.00000    0.02611    0.01566 =
         0.02262    0.00436    0.00696   -0.00058
AFIX 137
H5A   4    0.229289    0.522700    0.651322    11.00000   -1.50000
H5B   4    0.361138    0.555258    0.884158    11.00000   -1.50000
H5C   4    0.620590    0.522370    0.770127    11.00000   -1.50000
AFIX   0
H1H   4    0.002679    0.596925    0.156446    11.00000    0.04540
HKLF 5
REM  2019ncsx0429z_twin1_hklf4_a.res in P2(1)/c
REM R1 =  0.0500 for    1955 Fo > 4sig(Fo)  and  0.0560 for all    2121 data
REM     79 parameters refined using      0 restraints
END
WGHT      0.0079      1.3553
REM Highest difference peak  0.426,  deepest hole -0.334,  1-sigma level  0.088
Q1    1   0.7011  0.6779  0.6718  11.00000  0.05    0.43
Q2    1   0.3478  0.5832  0.6613  11.00000  0.05    0.38
Q3    1   0.6473  0.6135  0.6626  11.00000  0.05    0.38
Q4    1   0.6106  0.7000  0.7208  11.00000  0.05    0.35
Q5    1   0.1250  0.5998  0.3848  11.00000  0.05    0.35
Q6    1   0.4295  0.6034  0.5124  11.00000  0.05    0.34
;
_shelx_res_checksum     25448
data_global
_journal_data_validation_number     ?
_journal_date_recd_electronic     2020-03-27
_journal_date_accepted     2020-06-22
_journal_name_full     'Acta Crystallographica, Section E'
_journal_year     2020
_journal_volume     76
_journal_issue      7
_journal_page_first     1158
_journal_page_last     1162
_journal_paper_category     GO
_journal_paper_doi     10.1107/S2056989020008269
_journal_coeditor_code     LH5954
_publ_contact_author_name     'Coxon, Geoffrey D.'
_publ_contact_author_address
;
Strathclyde Institute for Pharmacy and Biomedical Sciences,
University of Strathclyde
161 Cathedral Street
Glasgow G4 0RE
Scotland
;
_publ_contact_author_email     'geoff.coxon@strath.ac.uk'
_publ_contact_author_fax     ?
_publ_contact_author_phone     '0141 548 5754'
_publ_section_title
;
Synthesis and crystal structures of
3-hydroxy-2,4-dimethyl-2<i>H</i>-thiophen-5-one and
3-hydroxy-4-methyl-2<i>H</i>-thiophen-5-one
;
loop_
    _publ_author_name
    _publ_author_address
    'Nashawi, Asma'
;
Strathclyde Institute for Pharmacy and Biomedical Sciences,
University of Strathclyde
161 Cathedral Street
Glasgow G4 0RE
Scotland
Department of Pharmaceutical Chemistry,
King Abdul Aziz University,
Jeddah,
21589,
Saudi Arabia
;
    'Lawson, Christopher P.'
;
Strathclyde Institute for Pharmacy and Biomedical Sciences,
University of Strathclyde
161 Cathedral Street
Glasgow G4 0RE
Scotland
;
    'Abdel-Sattar, M. Omar'
;
Department of Pharmaceutical Chemistry,
King Abdul Aziz University,
Jeddah,
21589,
Saudi Arabia
Department of Chemistry,
Al-Azhar University,
Cairo,
11884,
Egypt
;
    'ter Horst, Joop H.'
;
EPSRC Future Manufacturing Research Hub for Continuous Manufacture and \
Advanced Crystallisation (CMAC),
Technology and Innovation Centre,
University of Strathclyde
99 George Street
Glasgow G1 1RD
Scotland
;
    'Coxon, Geoffrey D.'
;
Strathclyde Institute for Pharmacy and Biomedical Sciences,
University of Strathclyde
161 Cathedral Street
Glasgow G4 0RE
Scotland
;
    'Kennedy, Alan R.'
;
Westchem, Department of Pure & Applied Chemistry
University of Strathclyde
295 Cathedral Street
Glasgow G1 1XL
Scotland
;
_publ_section_synopsis
;
The structures of two hydroxy-thiophenone derivatives related to the antibiotic
thiolactomycin are presented. The main structural feature of both compounds is
<i>C</i>(6) hydrogen-bonded chains formed between the OH and C\\db O groups.
;
