# Supplementary material for: Synthesis and crystal structures of 3-hy­droxy-2,4-dimethyl-2H-thio­phen-5-one and 3-hy­droxy-4-methyl-2H-thio­phen-5-one
Source: Acta Crystallogr E Crystallogr Commun. 2020 Jun 30;76(Pt 7):1158–62. doi: 10.1107/S2056989020008269 (PMC7336781; doi:10.1107/S2056989020008269)
Supplement: Supplementary file 2 [file e-76-01158-4sup2.hkl]

data_4                                                                          
_shelx_title ' cocon_thf in P b c a'                                            
_shelx_refln_list_code          4                                               
_shelx_F_calc_maximum      152.39                                               
_exptl_crystal_F_000       608.00                                               
_reflns_d_resolution_high  0.8061                                               
                                                                                
loop_                                                                           
 _space_group_symop_operation_xyz                                               
 'x, y, z'                                                                      
 '-x+1/2, -y, z+1/2'                                                            
 'x+1/2, -y+1/2, -z'                                                            
 '-x, y+1/2, -z+1/2'                                                            
 '-x, -y, -z'                                                                   
 'x-1/2, y, -z-1/2'                                                             
 '-x-1/2, y-1/2, z'                                                             
 'x, -y-1/2, z-1/2'                                                             
                                                                                
_cell_length_a     9.2860                                                       
_cell_length_b    11.4809                                                       
_cell_length_c    12.6469                                                       
_cell_angle_alpha  90.000                                                       
_cell_angle_beta   90.000                                                       
_cell_angle_gamma  90.000                                                       
                                                                                
_shelx_F_squared_multiplier     1.000                                           
                                                                                
loop_                                                                           
 _refln_index_h                                                                 
 _refln_index_k                                                                 
 _refln_index_l                                                                 
 _refln_F_squared_calc                                                          
 _refln_F_squared_meas                                                          
 _refln_F_squared_sigma                                                         
 _refln_observed_status                                                         
   2   0   0       3903.28       4918.81        88.66 o                         
   4   0   0       2284.28       2001.76       137.31 o                         
   6   0   0        176.86         92.37        27.12 o                         
   8   0   0        130.34         77.92        28.83 o                         
  10   0   0        902.46        935.53        46.79 o                         
   2   1   0      12855.52      14233.36       378.26 o                         
   4   1   0        328.89        311.69        14.97 o                         
   6   1   0         17.37         25.44        11.31 o                         
   8   1   0        121.09         85.86         9.29 o                         
  10   1   0         93.19         94.53        10.42 o                         
   2   2   0       4131.17       4764.88       103.38 o                         
   4   2   0        630.96        643.97        43.32 o                         
   6   2   0        275.13        249.63        27.30 o                         
   8   2   0         92.10        103.52        10.29 o                         
  10   2   0        265.48        290.53        26.11 o                         
   2   3   0        290.83        294.29        18.27 o                         
   4   3   0        113.23        124.84        11.94 o                         
   6   3   0        201.62        232.23        31.60 o                         
   8   3   0          3.86         -3.37         3.58 o                         
  10   3   0         21.92         18.57         7.24 o                         
   0   4   0       5165.05       6318.24       179.47 o                         
   2   4   0       3303.14       4031.56       113.06 o                         
   4   4   0       3812.59       4329.98       111.44 o                         
   6   4   0        956.65       1080.18        72.21 o                         
   8   4   0         25.93         37.62        11.71 o                         
  10   4   0         77.87         88.96        13.78 o                         
   2   5   0       5148.67       6114.76       106.02 o                         
   4   5   0       1267.22       1400.20        88.99 o                         
   6   5   0          7.26         41.26        21.91 o                         
   8   5   0         17.30         12.59         8.04 o                         
  10   5   0          2.65          0.92         4.79 o                         
   0   6   0      18740.86      21159.84       401.85 o                         
   2   6   0         66.40         49.89        17.96 o                         
   4   6   0       3464.71       3590.30       156.71 o                         
   6   6   0       1725.44       1661.98        87.93 o                         
   8   6   0        245.11        264.09        26.16 o                         
  10   6   0        644.99        778.00        42.73 o                         
   2   7   0       1157.52       1371.69        95.45 o                         
   4   7   0        195.86        216.04        41.05 o                         
   6   7   0        629.33        757.45        53.95 o                         
   8   7   0        161.91        174.08        14.13 o                         
   0   8   0        482.17        410.41        53.41 o                         
   2   8   0        353.67        388.69        54.81 o                         
   4   8   0        510.57        438.17        59.72 o                         
   6   8   0        945.18       1316.64        56.23 o                         
   8   8   0         29.51         21.45         4.99 o                         
   2   9   0        389.60        437.34        60.59 o                         
   4   9   0        172.54        150.96        17.65 o                         
   6   9   0        116.41        121.58        16.04 o                         
   8   9   0         78.04         60.60         9.94 o                         
   0  10   0        195.62        119.94        13.15 o                         
   2  10   0       1062.49        888.10        48.77 o                         
   4  10   0        104.59        118.82        17.90 o                         
   6  10   0        228.52        264.90        18.43 o                         
   2  11   0        142.46        138.99        19.57 o                         
   4  11   0       1047.49       1101.75        55.96 o                         
   6  11   0         24.62         32.96         8.46 o                         
   0  12   0       3772.03       3303.99       115.13 o                         
   2  12   0        724.62        684.27        49.72 o                         
   4  12   0        305.24        377.09        30.18 o                         
   6  12   0        739.28        774.44        29.63 o                         
   2  13   0        307.29        342.57        31.46 o                         
   4  13   0         41.10         36.06         8.31 o                         
   1   1   1       2173.67       2288.75        31.52 o                         
   2   1   1       1426.00       1610.02        37.52 o                         
   3   1   1        389.35        360.66        12.15 o                         
   4   1   1       3781.17       3966.92        71.34 o                         
   5   1   1        206.99        287.11        26.21 o                         
   6   1   1        564.40        617.12        34.78 o                         
   7   1   1         24.95          9.81         5.60 o                         
   8   1   1        251.70        248.50         9.91 o                         
   9   1   1          0.06         -2.48         3.61 o                         
  10   1   1         15.82         24.98         4.35 o                         
  11   1   1         34.02         27.28         3.78 o                         
   0   2   1         32.12         33.72         5.61 o                         
   1   2   1         24.13         26.57         5.85 o                         
   2   2   1       5640.01       6369.78        52.67 o                         
   3   2   1       1278.32       1386.41        27.18 o                         
   4   2   1        678.86        612.45        31.03 o                         
   5   2   1       2046.33       2569.99        63.07 o                         
   6   2   1       2945.76       3223.06       140.16 o                         
   7   2   1        197.22        274.30        20.72 o                         
   8   2   1         27.28         32.24         4.39 o                         
   9   2   1        182.20        153.70        12.16 o                         
  10   2   1        206.16        225.07        12.94 o                         
  11   2   1        306.14        338.46        28.15 o                         
   1   3   1        355.81        342.40        12.40 o                         
   2   3   1       1019.36       1005.99        21.51 o                         
   3   3   1       1118.09       1486.31        32.27 o                         
   4   3   1       1799.68       2149.27        52.82 o                         
   5   3   1         28.81         41.99        10.61 o                         
   6   3   1        111.01        113.58        14.08 o                         
   7   3   1          0.54          6.59         5.38 o                         
   8   3   1       1376.22       1393.68        49.19 o                         
   9   3   1        291.95        275.12        22.25 o                         
  10   3   1         31.55         21.30        12.12 o                         
  11   3   1         19.39          8.34         3.37 o                         
   0   4   1       1400.48       1400.08        30.22 o                         
   1   4   1       8222.93       9607.94        83.26 o                         
   2   4   1       1836.38       2236.96        38.88 o                         
   3   4   1        101.90         88.32        11.05 o                         
   4   4   1       1344.40       1264.06        43.83 o                         
   5   4   1       1154.89       1317.26        58.39 o                         
   6   4   1       1972.27       2088.54        78.62 o                         
   7   4   1         76.86         78.10        11.24 o                         
   8   4   1        132.54        121.81        17.92 o                         
   9   4   1        118.08        103.14        12.33 o                         
  10   4   1        142.51        168.18        13.11 o                         
  11   4   1         62.24         59.82         4.39 o                         
   1   5   1        886.97       1127.15        31.23 o                         
   2   5   1        216.04        206.10        15.77 o                         
   3   5   1          7.70         13.44         6.09 o                         
   4   5   1       2311.83       2517.54        92.35 o                         
   5   5   1        357.20        326.07        22.39 o                         
   6   5   1        865.27        875.24        52.28 o                         
   7   5   1        284.40        247.00        14.23 o                         
   8   5   1         25.42         14.51         5.51 o                         
   9   5   1         17.16         11.54         5.09 o                         
  10   5   1          3.16          1.73         2.45 o                         
   0   6   1         12.27         27.35         7.85 o                         
   1   6   1        851.29       1275.29        31.93 o                         
   2   6   1        682.49        883.40        41.18 o                         
   3   6   1        223.90        233.55        19.30 o                         
   4   6   1        117.83        111.91        19.17 o                         
   5   6   1         26.81         35.67        10.44 o                         
   6   6   1         11.59         11.91         5.36 o                         
   7   6   1        189.05        212.99        14.75 o                         
   8   6   1        177.74        180.77        15.57 o                         
   9   6   1         19.63         22.56         5.05 o                         
  10   6   1         46.78         45.02         3.09 o                         
   1   7   1        175.77        212.29        17.80 o                         
   2   7   1         46.03         17.43         8.55 o                         
   3   7   1          1.49          7.10         8.37 o                         
   4   7   1        654.78        660.82        49.81 o                         
   5   7   1        154.14        121.09        11.33 o                         
   6   7   1         31.62         32.66         7.11 o                         
   7   7   1        165.85        202.61        14.34 o                         
   8   7   1        171.39        195.68        10.47 o                         
   9   7   1         51.86         64.29         4.00 o                         
   0   8   1        951.19        755.68        51.24 o                         
   1   8   1        429.78        433.34        27.31 o                         
   2   8   1        113.43         94.83        19.96 o                         
   3   8   1        514.53        475.73        44.70 o                         
   4   8   1       1177.65       1033.11        42.78 o                         
   5   8   1       1431.99       1481.64        62.91 o                         
   6   8   1       1140.89       1335.47        33.89 o                         
   7   8   1        104.63        122.23         9.03 o                         
   8   8   1          0.16          2.95         2.26 o                         
   9   8   1          0.38          1.11         1.77 o                         
   1   9   1        447.84        366.09        39.05 o                         
   2   9   1       2392.25       2173.66        97.85 o                         
   3   9   1          1.34          4.04         3.08 o                         
   4   9   1        348.73        327.87        18.52 o                         
   5   9   1         74.19         67.09        15.88 o                         
   6   9   1         67.54         76.00         9.34 o                         
   7   9   1          1.03          5.58         5.44 o                         
   8   9   1        431.85        445.40        29.87 o                         
   0  10   1       2389.71       2274.47        68.42 o                         
   1  10   1        245.20        254.09        11.47 o                         
   2  10   1         34.45         39.23         5.55 o                         
   3  10   1       1106.96        923.67        47.24 o                         
   4  10   1        851.64        758.16        33.47 o                         
   5  10   1        918.37        964.73        64.48 o                         
   6  10   1        571.30        741.95        35.04 o                         
   7  10   1        124.81        137.66        30.85 o                         
   1  11   1         34.19         31.42         4.90 o                         
   2  11   1        183.96        175.11        11.59 o                         
   3  11   1        136.08        148.43        32.89 o                         
   4  11   1        304.70        321.85        21.21 o                         
   5  11   1        144.91        165.11        12.71 o                         
   6  11   1         99.93        102.36         7.85 o                         
   0  12   1        102.96         69.91         9.39 o                         
   1  12   1         15.85         10.14         3.92 o                         
   2  12   1         26.99         18.71        10.38 o                         
   3  12   1         54.80         53.91         9.63 o                         
   4  12   1         13.42         22.43         6.40 o                         
   5  12   1        143.77        157.96         9.49 o                         
   6  12   1         13.17          7.82         4.65 o                         
   1  13   1         56.12         57.01         7.21 o                         
   2  13   1        182.13        190.57        13.11 o                         
   3  13   1         85.98         90.18        10.73 o                         
   4  13   1         49.98         61.46         7.62 o                         
   0   0   2        558.42        581.34        42.89 o                         
   1   0   2      23222.22      26127.98       336.23 o                         
   2   0   2      11502.81      10774.58      6378.21 o                         
   3   0   2       1735.89       1792.54        49.54 o                         
   4   0   2       1271.67       1311.81        49.51 o                         
   5   0   2        247.16        258.00        35.01 o                         
   6   0   2         90.26         90.05        26.08 o                         
   7   0   2        181.59        172.66        24.92 o                         
   8   0   2        321.89        315.62        20.16 o                         
   9   0   2        545.50        518.11        32.65 o                         
  10   0   2         95.92        110.58        17.39 o                         
  11   0   2        147.85        159.50        15.10 o                         
   1   1   2       3013.36       3262.66        44.39 o                         
   2   1   2      16113.64      16942.70       113.56 o                         
   3   1   2       3334.43       3439.23        43.11 o                         
   4   1   2        483.95        470.03        20.81 o                         
   5   1   2         97.43         95.54        16.24 o                         
   6   1   2         77.83         87.06        13.77 o                         
   7   1   2        217.62        200.79        17.35 o                         
   8   1   2        652.97        575.81        19.94 o                         
   9   1   2         94.04         66.49        12.21 o                         
  10   1   2        109.08        101.46         7.44 o                         
  11   1   2         21.29         24.51         3.91 o                         
   0   2   2       1577.80       1686.83        39.72 o                         
   1   2   2       3995.78       4273.88        85.11 o                         
   2   2   2        843.77        827.84        15.60 o                         
   3   2   2       3525.47       3923.50        44.99 o                         
   4   2   2        179.74        133.74         9.16 o                         
   5   2   2       1050.81       1103.72        34.56 o                         
   6   2   2         26.22         12.07         6.45 o                         
   7   2   2         36.65         37.71        11.36 o                         
   8   2   2        217.32        194.55        11.23 o                         
   9   2   2         81.67         77.62         7.59 o                         
  10   2   2          1.35         -0.21         2.60 o                         
  11   2   2         51.98         60.68         6.65 o                         
   1   3   2        227.61        285.06         9.06 o                         
   2   3   2         19.83         22.83         2.76 o                         
   3   3   2        478.86        501.25        17.72 o                         
   4   3   2        144.91        157.95        15.38 o                         
   5   3   2          1.60          4.47         7.36 o                         
   6   3   2         15.92         24.35         9.16 o                         
   7   3   2          2.54          1.94         5.49 o                         
   8   3   2         19.74         14.68         3.79 o                         
   9   3   2        100.40        102.92         9.81 o                         
  10   3   2          0.01         -0.90         4.22 o                         
  11   3   2          5.90          0.89         2.10 o                         
   0   4   2         38.48         15.04         4.01 o                         
   1   4   2        173.01        181.26        10.18 o                         
   2   4   2         33.63         32.26         5.05 o                         
   3   4   2         66.35         47.89         9.04 o                         
   4   4   2        101.17         76.76        11.19 o                         
   5   4   2       3491.29       4143.81       108.47 o                         
   6   4   2          2.02         13.78         8.71 o                         
   7   4   2         17.43          7.60         4.13 o                         
   8   4   2          8.49         15.33         6.89 o                         
   9   4   2          9.28          8.80         5.64 o                         
  10   4   2         37.63         54.04         7.90 o                         
   1   5   2        161.04        162.11        13.67 o                         
   2   5   2       3310.61       3649.08       128.30 o                         
   3   5   2       2800.71       2925.66       225.15 o                         
   4   5   2        139.29        102.61        12.07 o                         
   5   5   2        211.32        198.35        17.49 o                         
   6   5   2        567.24        605.57        42.88 o                         
   7   5   2        336.11        305.22        14.70 o                         
   8   5   2        793.22        790.40        31.34 o                         
   9   5   2          3.25          9.22         5.23 o                         
  10   5   2        159.07        171.21        14.05 o                         
   0   6   2       1726.00       1863.49        99.72 o                         
   1   6   2       3379.18       3985.40        99.36 o                         
   2   6   2        117.29         85.81        13.83 o                         
   3   6   2        297.26        308.98        23.57 o                         
   4   6   2         15.45          7.77         5.36 o                         
   5   6   2        596.44        490.90        43.05 o                         
   6   6   2         10.08          9.77         5.84 o                         
   7   6   2       1083.34       1023.31        37.37 o                         
   8   6   2         56.52         40.69        17.91 o                         
   9   6   2         96.50        123.01         7.64 o                         
  10   6   2         19.35         20.41         2.53 o                         
   1   7   2        363.64        366.42        19.30 o                         
   2   7   2       3202.24       3279.66        78.59 o                         
   3   7   2        215.25        183.22        24.40 o                         
   4   7   2        151.83        120.62        22.25 o                         
   5   7   2        323.30        350.29        16.00 o                         
   6   7   2        329.59        275.74        17.73 o                         
   7   7   2         71.89         74.20         8.92 o                         
   8   7   2        663.87        683.53        21.94 o                         
   9   7   2        329.60        343.55        17.07 o                         
   0   8   2        167.73        188.77        27.25 o                         
   1   8   2          7.58          3.73         5.81 o                         
   2   8   2         12.86          0.21        10.79 o                         
   3   8   2         12.86         43.39        15.46 o                         
   4   8   2          4.09          8.22         3.25 o                         
   5   8   2        732.34        672.73        34.89 o                         
   6   8   2          1.70          4.21         4.54 o                         
   7   8   2        113.38        127.60        10.24 o                         
   8   8   2          6.95          5.93         2.93 o                         
   9   8   2          4.00          7.53         3.21 o                         
   1   9   2          8.92          9.46         9.00 o                         
   2   9   2        211.87        211.36         9.28 o                         
   3   9   2          0.21          6.67         4.12 o                         
   4   9   2         93.64         99.55        10.43 o                         
   5   9   2         11.58          2.27         4.03 o                         
   6   9   2        165.32        165.70        15.35 o                         
   7   9   2          9.45          9.92         5.42 o                         
   8   9   2          5.81          5.15         2.76 o                         
   0  10   2         13.33         16.38         4.52 o                         
   1  10   2        181.32        176.19         9.14 o                         
   2  10   2         12.28         14.40         3.15 o                         
   3  10   2        820.88        664.00        31.30 o                         
   4  10   2        154.77        152.37        14.94 o                         
   5  10   2        449.80        503.94        31.30 o                         
   6  10   2         92.10         89.05         8.73 o                         
   7  10   2          8.82          9.29         3.91 o                         
   1  11   2         95.75         85.78         6.86 o                         
   2  11   2        683.89        631.64        22.08 o                         
   3  11   2        884.10        792.34        27.92 o                         
   4  11   2        344.57        321.86        17.29 o                         
   5  11   2        406.06        420.46        22.99 o                         
   6  11   2        153.39        173.64        10.10 o                         
   0  12   2          2.95          8.61         5.81 o                         
   1  12   2        523.32        458.54        16.24 o                         
   2  12   2          0.84         -3.89         3.04 o                         
   3  12   2          3.57         11.44         5.00 o                         
   4  12   2        187.30        191.45        12.67 o                         
   5  12   2        368.78        448.48        17.09 o                         
   1  13   2        296.07        263.21        16.58 o                         
   2  13   2        647.01        708.37        23.97 o                         
   3  13   2        240.92        272.48        14.79 o                         
   4  13   2        479.08        602.82        54.65 o                         
   1   1   3          1.04          6.41         1.58 o                         
   2   1   3       4268.47       4590.10        43.66 o                         
   3   1   3       2899.55       2948.61        36.61 o                         
   4   1   3         26.21         34.83         7.55 o                         
   5   1   3         35.30         43.33         7.03 o                         
   6   1   3        118.91        129.28        19.09 o                         
   7   1   3        663.55        737.02        48.31 o                         
   8   1   3          0.94          1.15         2.91 o                         
   9   1   3         87.26         89.78         9.18 o                         
  10   1   3         33.75         39.83         5.02 o                         
  11   1   3          6.28          6.76         3.11 o                         
   0   2   3          1.69          9.47         2.55 o                         
   1   2   3       5838.56       5954.66        90.60 o                         
   2   2   3         56.32        110.26         8.93 o                         
   3   2   3        387.70        431.06        13.95 o                         
   4   2   3         64.97         53.73         6.78 o                         
   5   2   3        298.10        268.99        25.17 o                         
   6   2   3         21.48         19.10        11.72 o                         
   7   2   3        264.13        269.38        27.91 o                         
   8   2   3         28.30         25.69         4.37 o                         
   9   2   3          9.25          8.78         5.02 o                         
  10   2   3         21.04         19.44         3.80 o                         
  11   2   3         54.86         51.36         4.89 o                         
   1   3   3      10440.30      11552.75        83.23 o                         
   2   3   3        644.60        668.54        19.00 o                         
   3   3   3       9317.74      10256.44       137.14 o                         
   4   3   3       4128.36       4230.16        71.02 o                         
   5   3   3        210.76        379.86        31.06 o                         
   6   3   3        284.83        280.22        27.88 o                         
   7   3   3        708.03        630.89        23.15 o                         
   8   3   3          1.81          5.68         3.83 o                         
   9   3   3        587.71        615.36        27.14 o                         
  10   3   3         47.77         48.55         5.86 o                         
  11   3   3         22.61         39.66         6.88 o                         
   0   4   3        192.95        214.76        21.70 o                         
   1   4   3        584.86        650.43        22.49 o                         
   2   4   3        911.65       1105.97        53.88 o                         
   3   4   3        241.48        194.48        11.98 o                         
   4   4   3         39.05         54.60        10.92 o                         
   5   4   3        631.94        668.34        42.06 o                         
   6   4   3        144.79        106.09        17.87 o                         
   7   4   3         54.75         48.74         5.40 o                         
   8   4   3          3.14         -1.38         2.83 o                         
   9   4   3         17.73         34.21         5.92 o                         
  10   4   3         55.18         56.70         5.80 o                         
   1   5   3         41.03         40.06         7.43 o                         
   2   5   3         27.77         20.68         5.74 o                         
   3   5   3       5659.83       5786.99       261.24 o                         
   4   5   3          0.51          9.51        10.84 o                         
   5   5   3         73.93         73.32        10.96 o                         
   6   5   3         26.30         54.23        14.40 o                         
   7   5   3        609.24        504.68        31.10 o                         
   8   5   3        141.66        122.03        12.45 o                         
   9   5   3         22.04         28.60         5.02 o                         
  10   5   3          1.70         -0.43         2.64 o                         
   0   6   3       1296.77       1277.70        86.54 o                         
   1   6   3        205.67        201.34        17.86 o                         
   2   6   3        305.17        315.18        28.77 o                         
   3   6   3         35.89         26.12        11.10 o                         
   4   6   3          7.76         -0.02         7.67 o                         
   5   6   3        292.27        251.51        30.40 o                         
   6   6   3        150.54        126.74        11.82 o                         
   7   6   3         84.72         92.97         9.50 o                         
   8   6   3         45.55         43.51         7.52 o                         
   9   6   3          3.78          3.28         2.78 o                         
  10   6   3          0.41         -0.17         1.87 o                         
   1   7   3        600.73        539.78        31.66 o                         
   2   7   3        492.84        479.92        37.09 o                         
   3   7   3       1771.95       1685.74        60.58 o                         
   4   7   3         48.13         36.22        10.06 o                         
   5   7   3        125.14        129.39         8.99 o                         
   6   7   3         43.32         41.88         6.22 o                         
   7   7   3          0.74         10.55         3.65 o                         
   8   7   3         44.95         43.85         6.52 o                         
   9   7   3         42.86         46.99         6.09 o                         
   0   8   3       1197.96       1179.41        65.14 o                         
   1   8   3       1268.04       1116.54        44.73 o                         
   2   8   3        471.28        494.57        32.68 o                         
   3   8   3        174.74        136.38        18.30 o                         
   4   8   3        603.30        593.68        18.40 o                         
   5   8   3        406.89        401.76        15.22 o                         
   6   8   3         26.37         21.27         6.61 o                         
   7   8   3         13.87         19.67         5.82 o                         
   8   8   3         10.89          4.00         3.47 o                         
   9   8   3          5.88          8.05         2.92 o                         
   1   9   3       3622.52       3398.42        38.42 o                         
   2   9   3         11.92          9.72         2.48 o                         
   3   9   3       2960.62       2732.45        62.92 o                         
   4   9   3        515.79        438.97        23.73 o                         
   5   9   3          0.55          9.50         3.60 o                         
   6   9   3          4.31          3.03         6.10 o                         
   7   9   3        327.75        368.91        19.31 o                         
   8   9   3         54.40         53.16         6.42 o                         
   0  10   3         17.06         19.60         4.57 o                         
   1  10   3       1317.26       1204.19        22.10 o                         
   2  10   3        255.58        237.30        10.62 o                         
   3  10   3         40.80         35.54         5.74 o                         
   4  10   3         95.39         96.73         9.74 o                         
   5  10   3        125.61        133.36        10.73 o                         
   6  10   3          1.08          4.65         8.64 o                         
   7  10   3         54.77         53.08        14.48 o                         
   1  11   3         21.51         16.93         3.50 o                         
   2  11   3        131.54        102.79         8.85 o                         
   3  11   3        594.56        553.09        29.46 o                         
   4  11   3          0.88          5.09         3.20 o                         
   5  11   3          7.42         14.03         4.12 o                         
   6  11   3          0.49         13.86         7.23 o                         
   0  12   3        107.78         82.82         9.23 o                         
   1  12   3        172.47        163.19         9.44 o                         
   2  12   3          5.40          0.70         3.54 o                         
   3  12   3        193.26        184.89        12.37 o                         
   4  12   3          0.21          1.19         3.51 o                         
   5  12   3         39.19         33.30         4.54 o                         
   1  13   3        298.85        268.08        16.06 o                         
   2  13   3         28.88         32.10         4.41 o                         
   3  13   3        246.23        292.94        12.61 o                         
   4  13   3         42.13         57.09        11.23 o                         
   0   0   4       1498.16       1360.00        45.33 o                         
   1   0   4         79.47         75.74        17.00 o                         
   2   0   4       2869.26       3119.65        63.17 o                         
   3   0   4        362.42        433.69        24.19 o                         
   4   0   4         10.04         28.75        15.07 o                         
   5   0   4       2729.06       2490.29        76.10 o                         
   6   0   4        252.81        225.26        32.52 o                         
   7   0   4       1374.74       1210.98        45.81 o                         
   8   0   4         10.17          9.58         3.68 o                         
   9   0   4         20.43         24.98         6.37 o                         
  10   0   4         11.74          5.72         4.14 o                         
  11   0   4         85.16        102.91        11.02 o                         
   1   1   4       2573.69       2696.35        27.36 o                         
   2   1   4       3640.52       4094.04        49.49 o                         
   3   1   4       2731.14       2683.38        51.50 o                         
   4   1   4        417.95        414.47        36.72 o                         
   5   1   4         12.37          4.14         3.81 o                         
   6   1   4        327.95        337.01        29.69 o                         
   7   1   4       1366.18       1293.27        34.42 o                         
   8   1   4         93.73         84.89         7.86 o                         
   9   1   4        788.70        773.75        25.56 o                         
  10   1   4          5.40          8.12         3.24 o                         
  11   1   4         36.42         52.55         8.33 o                         
   0   2   4       2096.80       2303.52        42.76 o                         
   1   2   4        408.91        484.94         9.28 o                         
   2   2   4       1938.74       2220.94        39.55 o                         
   3   2   4       1839.34       1837.13        51.29 o                         
   4   2   4         17.21         40.15         6.23 o                         
   5   2   4        787.25        784.15        31.33 o                         
   6   2   4         13.59         17.09         8.31 o                         
   7   2   4        475.76        449.19        19.37 o                         
   8   2   4        104.70         91.76         9.43 o                         
   9   2   4          1.82         -2.24         3.11 o                         
  10   2   4         49.52         46.09         5.84 o                         
  11   2   4         24.84         30.82         6.62 o                         
   1   3   4       1067.52       1368.59        27.50 o                         
   2   3   4        941.35       1146.08        35.32 o                         
   3   3   4        113.03        122.76         9.36 o                         
   4   3   4          6.07          7.72         3.69 o                         
   5   3   4        100.53        100.75        11.26 o                         
   6   3   4         15.06         -4.88         6.85 o                         
   7   3   4        194.22        204.66        10.78 o                         
   8   3   4         42.83         43.92         6.94 o                         
   9   3   4          8.57         16.33         4.35 o                         
  10   3   4         14.44         11.68         2.35 o                         
   0   4   4        748.29        799.46        43.94 o                         
   1   4   4        448.81        399.21        22.36 o                         
   2   4   4         60.98         81.13         7.25 o                         
   3   4   4        424.03        456.33        18.79 o                         
   4   4   4        852.53        890.03        29.50 o                         
   5   4   4        328.78        297.01        28.79 o                         
   6   4   4         14.96         20.62         7.88 o                         
   7   4   4         32.23         24.96         4.31 o                         
   8   4   4        142.11        114.97         9.87 o                         
   9   4   4        140.27        167.37        15.99 o                         
  10   4   4         52.75         62.66         6.13 o                         
   1   5   4        321.61        326.61        22.18 o                         
   2   5   4        642.81        660.87        31.78 o                         
   3   5   4       2408.05       2297.66        83.98 o                         
   4   5   4        174.34        196.81        25.43 o                         
   5   5   4         86.42         91.88        13.98 o                         
   6   5   4        480.45        482.57        26.12 o                         
   7   5   4       1628.56       1508.60        38.02 o                         
   8   5   4         78.29         83.81         6.39 o                         
   9   5   4        466.84        515.20        23.71 o                         
  10   5   4          0.71          1.52         2.26 o                         
   0   6   4        204.61        174.07        33.91 o                         
   1   6   4        452.05        380.99        25.83 o                         
   2   6   4        199.56        229.21        25.86 o                         
   3   6   4         49.05         26.04        10.73 o                         
   4   6   4        159.98        133.13        22.68 o                         
   5   6   4       1078.34        957.78        42.88 o                         
   6   6   4          5.75          1.68         2.87 o                         
   7   6   4        201.02        175.87        10.62 o                         
   8   6   4        120.85        111.78         9.07 o                         
   9   6   4        258.32        296.57        15.57 o                         
  10   6   4          2.20          3.21         1.99 o                         
   1   7   4       1604.38       1608.91        57.55 o                         
   2   7   4        218.99        199.80        25.63 o                         
   3   7   4       2602.88       2394.55        94.55 o                         
   4   7   4         54.27         38.50        21.59 o                         
   5   7   4         52.20         45.64         4.16 o                         
   6   7   4          1.58          2.61         1.83 o                         
   7   7   4        629.31        607.36        29.18 o                         
   8   7   4        294.90        309.87        16.72 o                         
   9   7   4        346.32        327.82        14.23 o                         
   0   8   4       1914.88       1780.77        81.82 o                         
   1   8   4       1051.74       1008.41        42.93 o                         
   2   8   4         88.13         86.39        14.42 o                         
   3   8   4          2.63          2.57         1.93 o                         
   4   8   4         46.63         39.43         4.17 o                         
   5   8   4          1.74          3.93         4.03 o                         
   6   8   4         26.65         31.95         5.39 o                         
   7   8   4         36.45         37.60         6.92 o                         
   8   8   4          3.81          1.77         2.49 o                         
   9   8   4         11.32         13.48         2.88 o                         
   1   9   4        277.30        259.40         9.93 o                         
   2   9   4          8.92         10.98         2.79 o                         
   3   9   4          2.75          2.24         2.78 o                         
   4   9   4        312.76        291.77        12.70 o                         
   5   9   4         38.89         27.02         5.07 o                         
   6   9   4          0.83         -3.36         3.45 o                         
   7   9   4         28.25         40.83         6.44 o                         
   8   9   4         19.75         25.11         4.26 o                         
   0  10   4         60.55         49.33         5.81 o                         
   1  10   4         38.40         45.16         4.59 o                         
   2  10   4         97.86         88.52         6.62 o                         
   3  10   4          0.52          2.61         2.61 o                         
   4  10   4          0.80          2.91         3.10 o                         
   5  10   4        883.12        927.08        26.65 o                         
   6  10   4         22.81         24.69         6.76 o                         
   7  10   4         47.33         66.85         7.28 o                         
   1  11   4         40.90         30.27         4.55 o                         
   2  11   4          3.74         -1.82         3.04 o                         
   3  11   4        996.46        989.99        30.41 o                         
   4  11   4        209.52        216.20        14.74 o                         
   5  11   4          8.38         13.59         3.78 o                         
   6  11   4          2.28          7.97         4.32 o                         
   0  12   4         13.98          8.27         4.13 o                         
   1  12   4        543.33        578.78        20.72 o                         
   2  12   4        139.41        154.77        11.47 o                         
   3  12   4         15.48         16.01         4.28 o                         
   4  12   4         12.82         11.67         3.27 o                         
   5  12   4        709.44        769.72        23.71 o                         
   1  13   4        209.00        197.15        15.71 o                         
   2  13   4        357.47        353.30        17.99 o                         
   3  13   4        838.98        980.95        47.59 o                         
   1   1   5       3708.64       3908.24        69.66 o                         
   2   1   5        251.89        291.33        12.12 o                         
   3   1   5        408.57        413.45        15.70 o                         
   4   1   5       3018.63       3022.33        56.75 o                         
   5   1   5          0.11          2.38         4.18 o                         
   6   1   5          7.46          0.80         4.96 o                         
   7   1   5         12.65         19.61         4.15 o                         
   8   1   5          6.97          8.15         4.36 o                         
   9   1   5         11.45          9.14         6.15 o                         
  10   1   5          6.51          1.71         3.82 o                         
   0   2   5        323.17        366.32        17.46 o                         
   1   2   5       5155.22       5716.42        70.47 o                         
   2   2   5        315.43        320.93        15.28 o                         
   3   2   5       1447.04       1213.24        38.03 o                         
   4   2   5          3.85         13.63         3.98 o                         
   5   2   5       2495.63       2335.24        73.76 o                         
   6   2   5        292.72        310.51        27.58 o                         
   7   2   5         68.59         49.95         5.52 o                         
   8   2   5          3.79         11.55         4.31 o                         
   9   2   5         58.49         39.87         6.91 o                         
  10   2   5         41.87         53.16        11.70 o                         
   1   3   5         16.99         13.31         3.18 o                         
   2   3   5       4558.66       5156.19       106.73 o                         
   3   3   5       2620.17       2667.74        52.55 o                         
   4   3   5       1269.09       1307.82        46.64 o                         
   5   3   5          1.77          6.38         4.01 o                         
   6   3   5         39.19         31.24         9.57 o                         
   7   3   5        245.56        247.19        11.85 o                         
   8   3   5        421.75        420.88        16.88 o                         
   9   3   5          2.51          1.23         3.31 o                         
  10   3   5          2.69          4.64         2.62 o                         
   0   4   5       1579.45       1939.53        89.41 o                         
   1   4   5       3159.59       3478.25       167.43 o                         
   2   4   5        384.13        400.84        16.86 o                         
   3   4   5          4.35         -0.72         3.61 o                         
   4   4   5          1.49         11.37         3.76 o                         
   5   4   5       2925.07       2945.82        77.58 o                         
   6   4   5        123.56        110.86         9.35 o                         
   7   4   5        192.92        157.48         9.92 o                         
   8   4   5         24.34         21.68         5.04 o                         
   9   4   5         14.56         14.07         2.70 o                         
  10   4   5          0.56         -0.04         2.46 o                         
   1   5   5         10.93         23.67         7.70 o                         
   2   5   5        435.84        429.90        26.71 o                         
   3   5   5         10.66         -0.12         9.46 o                         
   4   5   5        351.06        432.60        38.51 o                         
   5   5   5         78.43         86.50        18.37 o                         
   6   5   5        609.25        519.72        23.18 o                         
   7   5   5         56.26         42.26         5.44 o                         
   8   5   5         66.61         62.55         5.96 o                         
   9   5   5         56.92         51.64         4.71 o                         
   0   6   5        279.77        222.32        39.51 o                         
   1   6   5        365.56        378.74        27.21 o                         
   2   6   5        128.94        130.13        19.63 o                         
   3   6   5        148.90        136.70        38.34 o                         
   4   6   5        301.68        275.07        32.91 o                         
   5   6   5        108.03         80.32         5.87 o                         
   6   6   5          2.49          2.81         2.53 o                         
   7   6   5         69.18         50.39         5.98 o                         
   8   6   5          1.13          0.60         2.28 o                         
   9   6   5          3.22          7.74         4.95 o                         
   1   7   5       1649.37       1599.71        59.93 o                         
   2   7   5         20.38         16.17         8.94 o                         
   3   7   5          1.67         -0.50        11.46 o                         
   4   7   5        586.16        528.78        15.21 o                         
   5   7   5         85.13         70.06         5.41 o                         
   6   7   5         92.24         81.51         6.34 o                         
   7   7   5          6.69         -2.13         3.28 o                         
   8   7   5         71.17         79.71         8.18 o                         
   9   7   5        197.44        191.86         9.85 o                         
   0   8   5       1385.18       1415.40       110.36 o                         
   1   8   5       2964.15       2930.42       110.14 o                         
   2   8   5       1384.98       1338.97        23.86 o                         
   3   8   5         63.61         55.06         4.42 o                         
   4   8   5         26.27         17.16         3.93 o                         
   5   8   5         73.07         63.33         6.08 o                         
   6   8   5         37.38         37.33         4.32 o                         
   7   8   5        241.32        235.55        14.68 o                         
   8   8   5         27.75         30.23         4.90 o                         
   1   9   5         52.73         38.01         4.08 o                         
   2   9   5       1961.99       1831.20        29.28 o                         
   3   9   5        449.52        385.09        15.05 o                         
   4   9   5        282.11        274.63        12.24 o                         
   5   9   5         60.54         49.52         5.74 o                         
   6   9   5         59.80         60.69         7.99 o                         
   7   9   5         52.94         56.69         6.99 o                         
   8   9   5        210.44        205.24        17.80 o                         
   0  10   5        606.58        593.80        20.57 o                         
   1  10   5        856.85        814.09        20.20 o                         
   2  10   5          7.28          4.19         2.64 o                         
   3  10   5         19.15         24.86         4.26 o                         
   4  10   5         27.85         32.57         4.40 o                         
   5  10   5        609.83        621.07        25.46 o                         
   6  10   5          1.30          9.54         3.93 o                         
   7  10   5         51.27         37.95         9.73 o                         
   1  11   5         41.19         36.71         4.94 o                         
   2  11   5        201.88        198.62        10.50 o                         
   3  11   5         64.55         55.07         6.77 o                         
   4  11   5        175.04        179.93        11.21 o                         
   5  11   5         34.68         37.62         6.07 o                         
   6  11   5         87.28         95.69         7.60 o                         
   0  12   5        125.89        114.81        11.95 o                         
   1  12   5         70.83         83.37         7.27 o                         
   2  12   5          1.45          1.43         2.91 o                         
   3  12   5          8.08         13.16         4.71 o                         
   4  12   5          7.36         12.50         4.18 o                         
   5  12   5          7.39          0.68         3.32 o                         
   1  13   5        227.48        241.31        18.34 o                         
   2  13   5        215.85        216.48        12.65 o                         
   0   0   6       6847.73       7394.46       144.12 o                         
   1   0   6        996.40       1087.94        36.69 o                         
   2   0   6         41.39         67.35        20.33 o                         
   3   0   6        877.88       1001.31        41.97 o                         
   4   0   6       3644.88       3546.75        89.47 o                         
   5   0   6       1236.28       1104.25       130.15 o                         
   6   0   6       1866.67       1796.68        71.38 o                         
   7   0   6        154.51        108.46        12.52 o                         
   8   0   6        140.52        142.33        21.01 o                         
   9   0   6        121.33        152.29        20.37 o                         
  10   0   6        164.59        193.34        18.42 o                         
   1   1   6         24.05         33.13         5.80 o                         
   2   1   6       1746.97       1731.08        43.38 o                         
   3   1   6         13.54         15.06         5.31 o                         
   4   1   6         67.89         48.09         7.16 o                         
   5   1   6        692.85        622.11        27.97 o                         
   6   1   6         37.16         24.64         6.36 o                         
   7   1   6        126.45        127.84         9.14 o                         
   8   1   6        214.45        215.51        14.03 o                         
   9   1   6         64.86         56.03         8.89 o                         
  10   1   6         51.83         68.27         8.33 o                         
   0   2   6        922.86        810.11        34.45 o                         
   1   2   6       3896.04       4453.33        63.23 o                         
   2   2   6        197.97        240.91        14.45 o                         
   3   2   6        384.97        387.17        19.16 o                         
   4   2   6       1283.20       1354.23        49.49 o                         
   5   2   6        197.42        205.55        21.70 o                         
   6   2   6        591.89        560.81        17.61 o                         
   7   2   6        237.10        202.19        11.26 o                         
   8   2   6         43.99         39.69         5.15 o                         
   9   2   6         40.45         34.35        11.67 o                         
  10   2   6         36.44         40.07         6.51 o                         
   1   3   6        712.88        809.32        23.74 o                         
   2   3   6          7.63          6.96         3.81 o                         
   3   3   6        239.84        248.81        16.07 o                         
   4   3   6         51.68         47.56         8.04 o                         
   5   3   6        537.78        562.47        32.94 o                         
   6   3   6         26.64         27.08         5.45 o                         
   7   3   6         18.58          6.53         3.31 o                         
   8   3   6         18.18          5.86         3.38 o                         
   9   3   6         33.09         23.08         4.23 o                         
  10   3   6         16.40         24.28         5.84 o                         
   0   4   6       2571.08       2622.67        70.67 o                         
   1   4   6         76.28         81.83        10.79 o                         
   2   4   6        358.13        345.60        16.88 o                         
   3   4   6          0.02          6.34         4.01 o                         
   4   4   6         75.46         77.53        10.55 o                         
   5   4   6          1.07         -8.01         5.34 o                         
   6   4   6         54.92         52.30         6.03 o                         
   7   4   6        434.94        416.93        16.25 o                         
   8   4   6          3.32          4.05         2.38 o                         
   9   4   6         22.59         28.45         3.85 o                         
   1   5   6          3.20          3.16         5.18 o                         
   2   5   6       1399.38       1327.33        48.10 o                         
   3   5   6         20.37          6.71         8.30 o                         
   4   5   6        154.58        108.94        19.91 o                         
   5   5   6        351.68        309.84        14.04 o                         
   6   5   6         86.25         66.84         7.34 o                         
   7   5   6          3.54          0.21         3.73 o                         
   8   5   6        233.59        247.87        10.46 o                         
   9   5   6         15.94         13.38         3.69 o                         
   0   6   6       4856.55       4520.25       177.22 o                         
   1   6   6       2315.98       2255.90        68.97 o                         
   2   6   6        308.24        347.73        35.42 o                         
   3   6   6        312.95        303.89        41.46 o                         
   4   6   6       1314.05       1215.19        33.68 o                         
   5   6   6       1268.26       1133.93        32.53 o                         
   6   6   6        483.42        418.87        15.89 o                         
   7   6   6         39.76         39.71         5.18 o                         
   8   6   6         12.89         10.36         2.47 o                         
   9   6   6          8.79          9.20         2.51 o                         
   1   7   6         36.39         51.88        15.98 o                         
   2   7   6        912.39        875.04        58.78 o                         
   3   7   6        143.90        143.45         7.46 o                         
   4   7   6        108.74         83.94         6.24 o                         
   5   7   6         11.44          8.52         2.80 o                         
   6   7   6         52.92         55.84         5.14 o                         
   7   7   6         12.13         10.57         2.84 o                         
   8   7   6        136.36        141.35         9.62 o                         
   0   8   6       1542.15       1444.82        37.59 o                         
   1   8   6        524.11        517.78        15.18 o                         
   2   8   6        191.65        196.28         9.45 o                         
   3   8   6       1224.57       1127.24        29.64 o                         
   4   8   6        135.11        118.72         8.19 o                         
   5   8   6         23.99         21.25         3.48 o                         
   6   8   6        141.21        122.62         7.11 o                         
   7   8   6         63.97         58.74         5.94 o                         
   8   8   6          9.42          8.57         2.69 o                         
   1   9   6        453.71        438.75        14.10 o                         
   2   9   6         29.99         30.45         3.96 o                         
   3   9   6         40.02         38.22         4.83 o                         
   4   9   6          2.85          2.52         2.80 o                         
   5   9   6          8.19          3.95         3.10 o                         
   6   9   6          1.53          1.63         2.73 o                         
   7   9   6         92.17        111.17         8.61 o                         
   0  10   6        230.49        237.55        14.20 o                         
   1  10   6        514.08        501.52        16.81 o                         
   2  10   6          0.88          4.51         2.79 o                         
   3  10   6         80.33         79.22         6.77 o                         
   4  10   6        320.13        308.32        14.06 o                         
   5  10   6         19.75         26.93         5.02 o                         
   6  10   6        110.47        119.01         9.15 o                         
   1  11   6         76.86         75.04         7.55 o                         
   2  11   6        532.33        550.79        18.94 o                         
   3  11   6        252.24        267.53        14.37 o                         
   4  11   6         74.70         72.59         7.00 o                         
   5  11   6         61.69         70.72        12.79 o                         
   0  12   6       1371.11       1525.81        42.19 o                         
   1  12   6        184.92        171.70        11.18 o                         
   2  12   6        162.52        178.55        10.80 o                         
   3  12   6          1.33         -3.55         3.37 o                         
   4  12   6        467.61        527.56        34.11 o                         
   1   1   7        367.13        399.51        20.73 o                         
   2   1   7        383.75        316.47        19.82 o                         
   3   1   7         30.54         26.86         7.08 o                         
   4   1   7         59.50         54.37         9.89 o                         
   5   1   7         82.10         79.85        12.68 o                         
   6   1   7        148.62        146.59         9.18 o                         
   7   1   7          6.62          5.06         2.85 o                         
   8   1   7        338.29        340.69        27.52 o                         
   9   1   7         33.42         24.37         6.38 o                         
  10   1   7          5.82          9.08         6.08 o                         
   0   2   7       4597.27       4560.71        78.71 o                         
   1   2   7         61.00         38.77         7.09 o                         
   2   2   7       1167.22       1095.09        33.22 o                         
   3   2   7         42.35         42.41         8.04 o                         
   4   2   7       2095.42       2192.84        62.47 o                         
   5   2   7          2.35          0.79         4.50 o                         
   6   2   7       1790.56       1789.76        31.66 o                         
   7   2   7         38.86         32.52         6.81 o                         
   8   2   7         65.16         64.74         7.30 o                         
   9   2   7          4.43          3.97         4.33 o                         
  10   2   7        124.49        163.06        17.07 o                         
   1   3   7        168.46        185.66        13.95 o                         
   2   3   7         96.85        101.96        13.77 o                         
   3   3   7        421.47        382.69        21.49 o                         
   4   3   7       1686.89       1688.89        54.67 o                         
   5   3   7         35.10         19.14         4.40 o                         
   6   3   7        724.04        758.57        27.03 o                         
   7   3   7        280.52        232.90        17.88 o                         
   8   3   7        359.88        367.30        16.53 o                         
   9   3   7          0.16          2.26         2.37 o                         
   0   4   7        630.98        589.56        25.24 o                         
   1   4   7        189.93        189.21        11.17 o                         
   2   4   7        378.80        370.90        21.68 o                         
   3   4   7        288.89        285.79        19.72 o                         
   4   4   7       1879.08       1968.20        62.99 o                         
   5   4   7          0.03          4.07         3.09 o                         
   6   4   7       1967.53       1950.48        47.66 o                         
   7   4   7         45.17         41.43        10.03 o                         
   8   4   7         63.56         62.98         8.01 o                         
   9   4   7          0.02          3.74         2.75 o                         
   1   5   7          0.02          7.99         6.24 o                         
   2   5   7        143.86        125.53        20.98 o                         
   3   5   7          4.09          3.18         7.02 o                         
   4   5   7        214.59        171.43        10.58 o                         
   5   5   7         38.41         26.21         4.30 o                         
   6   5   7        171.43        143.14         9.20 o                         
   7   5   7         18.26         13.83         2.83 o                         
   8   5   7         65.17         67.71         5.13 o                         
   9   5   7         31.25         23.28        18.46 o                         
   0   6   7          3.85         11.03         9.14 o                         
   1   6   7         47.31         28.54         9.45 o                         
   2   6   7         12.71          2.61        10.09 o                         
   3   6   7        387.49        409.50        20.73 o                         
   4   6   7         25.57         32.65         4.79 o                         
   5   6   7         20.40         21.88         3.73 o                         
   6   6   7          4.56          3.33         2.69 o                         
   7   6   7          3.94          5.28         2.55 o                         
   8   6   7          9.46          5.15         1.95 o                         
   1   7   7        450.31        473.23        14.65 o                         
   2   7   7        457.55        414.51        12.91 o                         
   3   7   7         56.18         54.06         5.32 o                         
   4   7   7         62.27         64.56         5.81 o                         
   5   7   7         29.34         25.73         3.63 o                         
   6   7   7         10.19         12.36         2.80 o                         
   7   7   7         43.94         40.94         4.28 o                         
   8   7   7        164.00        156.11         8.66 o                         
   0   8   7        747.56        732.30        40.89 o                         
   1   8   7        318.98        307.99        13.00 o                         
   2   8   7          5.10         11.51         3.15 o                         
   3   8   7        430.79        382.14        16.17 o                         
   4   8   7        616.56        528.51        16.50 o                         
   5   8   7          8.22         14.91         3.07 o                         
   6   8   7       1017.01       1049.11        22.96 o                         
   7   8   7         94.43        105.01         7.22 o                         
   1   9   7         17.13         11.39         3.04 o                         
   2   9   7         69.71         65.83         5.78 o                         
   3   9   7         17.56         15.12         4.02 o                         
   4   9   7        710.50        661.24        20.37 o                         
   5   9   7         15.90          5.58         3.04 o                         
   6   9   7         42.60         63.23         5.93 o                         
   7   9   7          7.26          2.01         6.08 o                         
   0  10   7       1316.77       1479.36        52.07 o                         
   1  10   7        221.46        207.62        12.00 o                         
   2  10   7        689.92        682.61        21.87 o                         
   3  10   7          1.09         -2.32         2.49 o                         
   4  10   7        327.24        298.41        12.28 o                         
   5  10   7         39.10         41.99         6.41 o                         
   6  10   7        665.06        635.44        55.41 o                         
   1  11   7         27.81         27.84         4.18 o                         
   2  11   7         99.50         96.40         7.58 o                         
   3  11   7         26.46         32.73         5.13 o                         
   4  11   7          0.64          5.48         3.01 o                         
   5  11   7         18.75         20.79         3.64 o                         
   0  12   7        398.36        526.27        35.41 o                         
   1  12   7          2.61          4.48         3.17 o                         
   2  12   7          1.11          8.57         3.90 o                         
   3  12   7         17.54         16.33         3.72 o                         
   0   0   8       4093.05       3791.75       134.15 o                         
   1   0   8        196.15        132.15        24.84 o                         
   2   0   8       2113.76       2145.42       100.90 o                         
   3   0   8         92.86         89.11        20.33 o                         
   4   0   8          4.06         -3.42         7.70 o                         
   5   0   8       1621.00       1539.78        66.67 o                         
   6   0   8        125.96         99.04        12.55 o                         
   7   0   8         64.12         61.40         8.71 o                         
   8   0   8         18.53          4.97         8.18 o                         
   9   0   8        102.31        112.86        15.38 o                         
   1   1   8         94.41         89.81        17.27 o                         
   2   1   8       2624.83       2582.57        63.67 o                         
   3   1   8         88.37         84.28        15.32 o                         
   4   1   8        503.45        451.90        28.33 o                         
   5   1   8        139.70        136.67        11.14 o                         
   6   1   8         15.91         16.34         3.84 o                         
   7   1   8          2.45          3.84         2.93 o                         
   8   1   8        282.31        297.24        26.94 o                         
   9   1   8         24.06         30.74         6.82 o                         
   0   2   8       5568.04       5595.16       121.77 o                         
   1   2   8        277.77        243.14        18.57 o                         
   2   2   8          4.58         -3.78         4.47 o                         
   3   2   8          2.96          4.12         5.87 o                         
   4   2   8          2.67          4.86         4.85 o                         
   5   2   8        483.72        452.19        19.42 o                         
   6   2   8         18.84         12.87         7.65 o                         
   7   2   8         33.13         36.43         6.14 o                         
   8   2   8         39.81         37.12         5.39 o                         
   9   2   8          8.38          3.26         2.70 o                         
   1   3   8         53.91         58.40         7.62 o                         
   2   3   8        115.55        118.96        14.65 o                         
   3   3   8         40.85         36.24         7.42 o                         
   4   3   8         98.41         98.58        14.21 o                         
   5   3   8         75.49         60.73         7.26 o                         
   6   3   8         37.64         33.41         7.43 o                         
   7   3   8         69.12         54.81        12.42 o                         
   8   3   8          7.75         14.04         4.71 o                         
   9   3   8          0.25          0.36         2.42 o                         
   0   4   8       1220.23       1196.65        57.12 o                         
   1   4   8        290.90        301.42        16.66 o                         
   2   4   8         57.17         57.04         9.53 o                         
   3   4   8          0.04          1.19         4.05 o                         
   4   4   8         15.08         15.32         3.17 o                         
   5   4   8         25.23         15.92         4.16 o                         
   6   4   8        138.13        142.33        13.65 o                         
   7   4   8          6.57          6.58         6.26 o                         
   8   4   8        255.52        253.37        16.55 o                         
   9   4   8         53.42         48.47        22.03 o                         
   1   5   8          0.79          1.67         6.38 o                         
   2   5   8       2253.59       2329.20        86.89 o                         
   3   5   8          1.18          2.24         2.67 o                         
   4   5   8        411.99        406.47        16.44 o                         
   5   5   8          1.91          1.99         3.50 o                         
   6   5   8         62.27         68.82        10.85 o                         
   7   5   8         11.26         18.69         6.17 o                         
   8   5   8         98.42        114.81         9.20 o                         
   0   6   8       1500.70       1700.20       295.50 o                         
   1   6   8       2004.42       1845.57        38.09 o                         
   2   6   8        384.38        373.59        16.69 o                         
   3   6   8         35.39         19.62         4.04 o                         
   4   6   8        834.07        798.39        29.92 o                         
   5   6   8        350.08        340.96        16.80 o                         
   6   6   8        382.89        362.47        20.46 o                         
   7   6   8          8.84         20.42         4.96 o                         
   8   6   8          9.63          0.49         2.79 o                         
   1   7   8          4.65          9.82         3.84 o                         
   2   7   8       2192.62       2076.83        39.36 o                         
   3   7   8          3.85          9.95         3.62 o                         
   4   7   8        482.07        485.37        17.69 o                         
   5   7   8         10.78         11.96         2.98 o                         
   6   7   8        112.27        114.05         7.27 o                         
   7   7   8         30.23         34.43         4.37 o                         
   0   8   8       1141.17       1132.84        85.09 o                         
   1   8   8         81.65         69.84         6.38 o                         
   2   8   8        150.89        130.18         8.29 o                         
   3   8   8          9.96          9.60         3.12 o                         
   4   8   8        237.68        211.55        10.26 o                         
   5   8   8        213.94        218.32         9.00 o                         
   6   8   8         31.17         26.26         3.15 o                         
   7   8   8          3.00          2.13         2.82 o                         
   1   9   8         29.86         29.57         4.40 o                         
   2   9   8         29.03         27.70         5.01 o                         
   3   9   8          4.72          4.62         2.63 o                         
   4   9   8         87.65         81.85         6.49 o                         
   5   9   8         21.24         10.96         3.23 o                         
   6   9   8          0.10          1.83         1.89 o                         
   0  10   8       1301.07       1412.77        34.05 o                         
   1  10   8        295.77        309.60        14.44 o                         
   2  10   8         69.07         63.13         6.32 o                         
   3  10   8          3.84          6.74         2.45 o                         
   4  10   8         43.21         56.26         5.10 o                         
   5  10   8          5.25          4.37         5.53 o                         
   1  11   8         87.78         99.64         8.30 o                         
   2  11   8       1251.43       1393.23        45.27 o                         
   3  11   8         53.52         60.71         7.64 o                         
   4  11   8        161.90        194.98        12.25 o                         
   0  12   8        627.72        757.44        37.94 o                         
   1  12   8        136.74        186.07        12.90 o                         
   2  12   8        264.67        300.44        19.99 o                         
   1   1   9       1115.28       1014.89        37.43 o                         
   2   1   9        878.50        920.88        60.73 o                         
   3   1   9        103.76         82.04        24.73 o                         
   4   1   9        290.31        273.33        22.71 o                         
   5   1   9         56.55         46.41         7.00 o                         
   6   1   9          6.49          5.57         3.22 o                         
   7   1   9         54.68         48.18         5.84 o                         
   8   1   9         55.61         41.91         8.42 o                         
   9   1   9         68.78         75.58        11.22 o                         
   0   2   9          7.37          7.56        12.69 o                         
   1   2   9        569.55        523.35        27.58 o                         
   2   2   9        103.39         84.56        12.24 o                         
   3   2   9        967.62        881.03        41.39 o                         
   4   2   9         57.18         41.62         5.14 o                         
   5   2   9        545.16        521.80        21.15 o                         
   6   2   9        159.10        145.03        10.79 o                         
   7   2   9          6.73         13.14         3.91 o                         
   8   2   9         36.57         37.91         7.04 o                         
   9   2   9         47.39         41.35         8.94 o                         
   1   3   9        398.31        388.27        21.60 o                         
   2   3   9        626.88        625.50        35.82 o                         
   3   3   9       1307.33       1249.09        34.94 o                         
   4   3   9       2090.93       2094.35        36.55 o                         
   5   3   9        112.61        100.26        11.99 o                         
   6   3   9        503.75        504.37        25.76 o                         
   7   3   9        537.25        570.58        90.91 o                         
   8   3   9        297.34        290.36        35.35 o                         
   9   3   9        121.13        157.33        14.86 o                         
   0   4   9         24.30         44.43        12.62 o                         
   1   4   9        422.91        348.54        21.37 o                         
   2   4   9        946.46        901.41        21.09 o                         
   3   4   9         69.43         59.01         5.72 o                         
   4   4   9         25.29         16.17         4.01 o                         
   5   4   9        260.05        293.34        16.68 o                         
   6   4   9        177.78        179.20        14.60 o                         
   7   4   9         31.40         40.25         7.13 o                         
   8   4   9         12.28          8.39         5.82 o                         
   1   5   9        248.05        200.35        10.39 o                         
   2   5   9        167.68        148.19        10.26 o                         
   3   5   9          7.39          7.08         3.39 o                         
   4   5   9         66.91         74.17         8.23 o                         
   5   5   9         10.15          5.00         2.52 o                         
   6   5   9         89.86         71.27         9.89 o                         
   7   5   9         16.87         16.75         8.88 o                         
   8   5   9        264.45        278.81        24.72 o                         
   0   6   9          0.01          5.81         4.20 o                         
   1   6   9         12.35         10.35         3.10 o                         
   2   6   9         45.44         32.03         5.10 o                         
   3   6   9         72.71         64.22         9.19 o                         
   4   6   9         59.71         47.97         6.15 o                         
   5   6   9        156.04        147.42        10.28 o                         
   6   6   9          9.43          9.10         9.34 o                         
   7   6   9         17.90         15.43         4.57 o                         
   8   6   9          5.67          4.99         2.66 o                         
   1   7   9        268.70        239.11        14.10 o                         
   2   7   9        208.87        184.61        12.51 o                         
   3   7   9         55.43         48.44         8.37 o                         
   4   7   9          0.94          9.19         3.80 o                         
   5   7   9         38.11         26.87         4.43 o                         
   6   7   9          0.17          1.16         1.95 o                         
   7   7   9         94.71         95.88         9.86 o                         
   0   8   9        187.30        211.49        18.83 o                         
   1   8   9         67.59         63.67         7.03 o                         
   2   8   9         13.65          5.23         3.87 o                         
   3   8   9        217.10        202.04        10.74 o                         
   4   8   9          3.70          3.16         1.88 o                         
   5   8   9        340.91        360.32        10.72 o                         
   6   8   9        179.38        165.53         9.19 o                         
   1   9   9         20.78         10.27         6.45 o                         
   2   9   9        339.38        395.31        18.27 o                         
   3   9   9        436.08        463.87        18.60 o                         
   4   9   9        703.06        752.21        21.98 o                         
   5   9   9         16.53         16.43         2.63 o                         
   0  10   9        139.96        128.40        18.14 o                         
   1  10   9         18.54         15.15         3.18 o                         
   2  10   9          3.55         -1.55         2.50 o                         
   3  10   9         10.64         17.23         4.31 o                         
   4  10   9         89.00         98.36         6.83 o                         
   1  11   9        126.64        150.96        12.91 o                         
   2  11   9        383.55        479.12        16.68 o                         
   3  11   9         98.82         93.18        14.71 o                         
   0   0  10        283.92        238.28        38.35 o                         
   1   0  10        715.85        716.36        47.65 o                         
   2   0  10        426.44        367.61        17.99 o                         
   3   0  10       1645.41       1556.61        83.12 o                         
   4   0  10        272.12        197.99        37.21 o                         
   5   0  10        366.44        358.63        26.20 o                         
   6   0  10         20.17          7.85         4.48 o                         
   7   0  10         39.22         42.60         6.77 o                         
   8   0  10         71.97         80.77         7.12 o                         
   1   1  10        210.42        178.59        17.18 o                         
   2   1  10        290.40        286.43        14.96 o                         
   3   1  10       1381.71       1167.34        59.85 o                         
   4   1  10         68.41         69.45        10.92 o                         
   5   1  10        112.00        102.82        12.59 o                         
   6   1  10          0.39          0.79         2.77 o                         
   7   1  10        741.28        778.40        25.77 o                         
   8   1  10         32.45         15.59         2.81 o                         
   0   2  10        153.93        147.01        21.90 o                         
   1   2  10        440.52        363.28        15.12 o                         
   2   2  10         29.11         22.04         3.60 o                         
   3   2  10          2.53          6.35         2.56 o                         
   4   2  10         13.31         10.79         5.11 o                         
   5   2  10         39.59         46.23        12.55 o                         
   6   2  10          0.58          0.33         4.01 o                         
   7   2  10         12.66         21.09         3.53 o                         
   8   2  10         54.39         42.85         5.55 o                         
   1   3  10        203.06        210.64        10.06 o                         
   2   3  10          0.03          2.36         1.99 o                         
   3   3  10         46.54         46.41         5.77 o                         
   4   3  10          6.28          5.93         2.99 o                         
   5   3  10          4.51          8.12         3.55 o                         
   6   3  10         12.50         13.09         3.59 o                         
   7   3  10          3.63          7.52         2.53 o                         
   8   3  10          2.51          5.71         2.50 o                         
   0   4  10          1.10          0.76         3.23 o                         
   1   4  10         18.52          7.32         2.37 o                         
   2   4  10         28.32         18.08         3.26 o                         
   3   4  10          9.81         10.32         3.18 o                         
   4   4  10         98.89         89.20         8.19 o                         
   5   4  10         25.91         26.52         4.54 o                         
   6   4  10          3.58          2.63         5.81 o                         
   7   4  10        433.72        460.51        76.31 o                         
   8   4  10          0.02         -2.00         4.73 o                         
   1   5  10        442.85        402.49        13.45 o                         
   2   5  10         65.35         57.86         5.92 o                         
   3   5  10       1361.37       1370.49        34.65 o                         
   4   5  10         34.65         33.75         5.58 o                         
   5   5  10        288.95        320.77        14.45 o                         
   6   5  10         48.55         52.84         7.53 o                         
   7   5  10        224.19        228.12        11.90 o                         
   0   6  10        150.57        125.40         9.99 o                         
   1   6  10         17.25         11.11         2.64 o                         
   2   6  10          5.77          3.08         2.83 o                         
   3   6  10          3.74          3.32         3.13 o                         
   4   6  10         20.49         19.10         4.15 o                         
   5   6  10       1021.49       1144.18        35.84 o                         
   6   6  10         23.45         12.45         2.91 o                         
   7   6  10         39.93         38.53         4.74 o                         
   1   7  10        460.62        438.37        20.40 o                         
   2   7  10         39.90         41.24         6.09 o                         
   3   7  10       1858.62       1950.95        61.58 o                         
   4   7  10          6.65          7.63         2.60 o                         
   5   7  10         18.97         22.48         3.29 o                         
   6   7  10          1.36          1.80         1.84 o                         
   0   8  10         97.15         98.69        11.35 o                         
   1   8  10        175.04        178.79        14.55 o                         
   2   8  10          0.07          0.59         2.38 o                         
   3   8  10        188.93        202.33        11.32 o                         
   4   8  10          0.05          3.33         3.06 o                         
   5   8  10         22.57         28.13         5.24 o                         
   6   8  10          3.67          3.40         5.48 o                         
   1   9  10         65.55         79.85         7.75 o                         
   2   9  10         42.97         39.09         7.72 o                         
   3   9  10         17.59         21.33         5.29 o                         
   4   9  10          5.94         13.95         7.97 o                         
   5   9  10         70.17        102.65        16.10 o                         
   0  10  10         76.00         79.24        13.33 o                         
   1  10  10        155.91        190.98        13.83 o                         
   2  10  10          0.65          8.15         4.38 o                         
   3  10  10         30.82         28.47         4.66 o                         
   1   1  11        636.92        596.24        15.87 o                         
   2   1  11        572.29        503.02        18.45 o                         
   3   1  11        216.92        205.31        11.44 o                         
   4   1  11         23.70         27.46         4.41 o                         
   5   1  11          5.88          2.31         2.38 o                         
   6   1  11          0.40          0.01         4.61 o                         
   7   1  11         10.60         14.55         3.17 o                         
   8   1  11         16.81         20.14         3.86 o                         
   0   2  11         17.84          3.61         3.84 o                         
   1   2  11       1966.29       1910.53        37.31 o                         
   2   2  11        256.02        250.38         9.81 o                         
   3   2  11         19.63         25.71         5.10 o                         
   4   2  11         62.85         64.69         7.22 o                         
   5   2  11        166.57        197.62        12.28 o                         
   6   2  11         71.25         59.23         5.76 o                         
   7   2  11         29.05         33.21         3.98 o                         
   8   2  11         11.92         10.01         3.02 o                         
   1   3  11        468.42        429.72        13.22 o                         
   2   3  11        399.20        341.68        14.47 o                         
   3   3  11       1766.31       1781.73        34.95 o                         
   4   3  11          3.00          9.51         3.76 o                         
   5   3  11         21.11         19.53         3.28 o                         
   6   3  11        233.79        235.90        14.48 o                         
   7   3  11        126.06        123.44         9.26 o                         
   0   4  11         27.77         10.56         3.98 o                         
   1   4  11        748.12        688.28        18.67 o                         
   2   4  11          1.76         -0.16         2.55 o                         
   3   4  11          6.80          2.08         2.83 o                         
   4   4  11         56.31         50.65         5.39 o                         
   5   4  11        348.25        389.37        13.21 o                         
   6   4  11         58.51         45.25         4.34 o                         
   7   4  11         34.92         40.75         4.34 o                         
   1   5  11        178.02        149.90         8.99 o                         
   2   5  11         53.76         45.03         5.13 o                         
   3   5  11        212.96        223.24        12.95 o                         
   4   5  11        131.22        150.87         8.40 o                         
   5   5  11         32.00         35.08         3.90 o                         
   6   5  11         11.54         17.17         2.66 o                         
   7   5  11         10.17          8.73         2.19 o                         
   0   6  11         45.95         33.41         6.28 o                         
   1   6  11         18.35         14.80         2.90 o                         
   2   6  11          0.25          0.11         2.95 o                         
   3   6  11          7.31          8.38         3.75 o                         
   4   6  11        223.68        239.63         9.89 o                         
   5   6  11          0.01         -0.93         1.64 o                         
   6   6  11         41.68         33.68         5.05 o                         
   1   7  11        508.28        529.79        18.58 o                         
   2   7  11         34.76         20.66         4.02 o                         
   3   7  11        262.54        280.68        13.19 o                         
   4   7  11         12.62          8.61         6.04 o                         
   5   7  11         22.99         22.29         2.91 o                         
   0   8  11         60.03         79.10         8.82 o                         
   1   8  11        489.07        523.16        21.52 o                         
   2   8  11         40.58         49.04         5.28 o                         
   3   8  11         85.55        103.41         7.11 o                         
   4   8  11          6.73         11.82         2.99 o                         
   5   8  11        116.30        149.69        18.95 o                         
   1   9  11        179.40        216.95        10.38 o                         
   2   9  11          5.56          3.44         3.45 o                         
   3   9  11        693.66        829.49        23.72 o                         
   0   0  12        113.34        128.12        17.06 o                         
   1   0  12        168.04        144.01        12.70 o                         
   2   0  12        256.23        238.07        21.62 o                         
   3   0  12        276.96        292.18        12.95 o                         
   4   0  12         76.37         96.18         8.49 o                         
   5   0  12       1228.94       1345.49        46.36 o                         
   6   0  12        191.83        261.45        17.91 o                         
   7   0  12        250.66        272.47        15.10 o                         
   1   1  12         44.44         48.53         6.35 o                         
   2   1  12         72.10         50.89         5.70 o                         
   3   1  12        146.34        142.16         8.97 o                         
   4   1  12        219.46        247.54         9.95 o                         
   5   1  12         38.33         42.27         4.73 o                         
   6   1  12         96.06        119.98         8.42 o                         
   7   1  12         57.14         50.67         4.61 o                         
   0   2  12        404.97        345.03        27.03 o                         
   1   2  12         89.93         96.68         8.20 o                         
   2   2  12         26.72         23.78         6.07 o                         
   3   2  12         63.95         61.09         6.05 o                         
   4   2  12          2.06         -1.59         2.41 o                         
   5   2  12        296.21        330.17        12.65 o                         
   6   2  12          0.19         -0.05         4.11 o                         
   7   2  12        116.08        121.35         6.55 o                         
   1   3  12          1.30          2.06         2.42 o                         
   2   3  12          3.95          6.62         2.42 o                         
   3   3  12         21.72         20.95         3.91 o                         
   4   3  12         13.94         13.76         3.18 o                         
   5   3  12          1.03          1.56         1.78 o                         
   6   3  12         63.16         83.84         5.56 o                         
   7   3  12          5.24          2.10         2.72 o                         
   0   4  12          3.38          4.00         2.87 o                         
   1   4  12         88.47         77.55         6.00 o                         
   2   4  12        224.86        217.49        14.09 o                         
   3   4  12          0.19          5.29         3.48 o                         
   4   4  12         32.25         31.38         3.76 o                         
   5   4  12        181.98        203.71         9.78 o                         
   6   4  12         72.75         86.17         5.32 o                         
   1   5  12          0.57          2.20         2.65 o                         
   2   5  12        181.37        190.83        12.76 o                         
   3   5  12         65.48         73.97         9.72 o                         
   4   5  12          8.68          9.68         3.49 o                         
   5   5  12          0.71          0.76         1.62 o                         
   6   5  12         47.47         46.48         4.37 o                         
   0   6  12         32.19         43.78         6.45 o                         
   1   6  12        643.20        668.99        16.37 o                         
   2   6  12         75.08         66.39         6.50 o                         
   3   6  12          4.75          8.81         3.31 o                         
   4   6  12        257.94        329.14        14.25 o                         
   5   6  12        441.12        462.15        39.25 o                         
   1   7  12          8.52         13.82         3.31 o                         
   2   7  12        201.72        223.01        14.76 o                         
   3   7  12         32.00         40.27         4.81 o                         
   4   7  12         75.05         83.23         5.85 o                         
   0   8  12         88.05         83.90         9.02 o                         
   1   8  12        214.07        222.26        12.05 o                         
   2   8  12         14.92         16.77         2.90 o                         
   3   8  12          6.06         -1.07         3.26 o                         
   1   1  13         26.26         21.21         4.14 o                         
   2   1  13        152.50        145.89        11.25 o                         
   3   1  13         62.14         70.08         5.26 o                         
   4   1  13          0.52          1.09         2.51 o                         
   5   1  13         45.81         51.95         5.53 o                         
   6   1  13          2.87          0.44         3.12 o                         
   0   2  13       1600.63       1547.38        57.15 o                         
   1   2  13          1.28          8.67         3.12 o                         
   2   2  13        255.69        231.85        11.11 o                         
   3   2  13         28.14         22.41         3.16 o                         
   4   2  13        163.36        183.19         7.66 o                         
   5   2  13        138.36        158.97         7.59 o                         
   6   2  13        206.26        263.61         9.93 o                         
   1   3  13         63.48         67.77         5.48 o                         
   2   3  13        234.51        246.00        21.45 o                         
   3   3  13         20.10         23.06         4.68 o                         
   4   3  13        289.43        322.16         9.81 o                         
   5   3  13         18.56         18.90         2.83 o                         
   0   4  13        791.26        736.41        24.58 o                         
   1   4  13        186.56        208.91        10.31 o                         
   2   4  13         89.72         83.19         8.24 o                         
   3   4  13         25.97         30.03         5.11 o                         
   4   4  13        200.80        218.98        13.36 o                         
   5   4  13        165.73        165.18         6.85 o                         
   1   5  13          8.22         10.00         2.71 o                         
   2   5  13        119.33        134.58         9.74 o                         
   3   5  13        104.23        128.12        10.59 o                         
   4   5  13          0.16          1.38         6.28 o                         
   5   5  13         12.52         15.51         4.19 o                         
   0   6  13          1.75          2.65         2.41 o                         
   1   6  13          1.11          3.85         1.69 o                         
   2   6  13         67.45         85.22         7.16 o                         
   3   6  13          1.48         -0.51         2.25 o                         
   4   6  13          4.41          2.08         4.13 o                         
   1   7  13          0.40         -1.95         2.42 o                         
   2   7  13        108.61        118.81         7.40 o                         
   3   7  13          2.28         12.76         3.31 o                         
   0   0  14       1083.01       1057.58        39.31 o                         
   1   0  14         96.68        102.09        12.34 o                         
   2   0  14         46.08         45.57         6.65 o                         
   3   0  14          5.42          2.59         2.94 o                         
   4   0  14        548.10        642.44        24.93 o                         
   5   0  14        123.81        164.97        10.80 o                         
   1   1  14         86.92         82.78         9.03 o                         
   2   1  14        320.11        336.17        11.34 o                         
   3   1  14         60.74         65.70         3.75 o                         
   4   1  14         81.21         93.38         5.20 o                         
   5   1  14         11.76          9.00         2.98 o                         
   0   2  14         23.04         31.97         6.62 o                         
   1   2  14          9.75          7.82         2.55 o                         
   2   2  14          5.37          3.87         1.78 o                         
   3   2  14         28.37         24.24         2.74 o                         
   4   2  14        254.21        296.43        11.86 o                         
   1   3  14          0.26          1.89         2.76 o                         
   2   3  14          2.57          3.39         2.82 o                         
   3   3  14          1.36          0.92         1.98 o                         
   4   3  14         46.27         56.71         4.04 o                         
   0   4  14        774.16        735.24        28.83 o                         
   1   4  14         24.27         21.48         3.04 o                         
   2   4  14        106.64        111.04         8.21 o                         
   3   4  14         96.81        107.27         7.03 o                         
   4   4  14         29.83         38.73         5.97 o                         
   1   5  14          0.65          3.69         2.75 o                         
   2   5  14        357.87        454.41        25.68 o                         
   3   5  14        113.50        128.84         7.02 o                         
   1   6  14          1.83         -0.48         2.09 o                         
   1   1  15         65.81         58.93         4.04 o                         
   2   1  15          1.95          0.30         1.54 o                         
   0   2  15         18.63         20.65         3.45 o                         
   1   2  15         48.83         36.30         3.07 o                         
   2   2  15          7.72          6.06         1.54 o                         
   1   3  15          7.51         11.41         2.40 o                         
   2   3  15        206.87        214.39        12.53 o                         
                                                                                
