# Supplementary material for: Synthesis and crystal structures of 3-hy­droxy-2,4-dimethyl-2H-thio­phen-5-one and 3-hy­droxy-4-methyl-2H-thio­phen-5-one
Source: Acta Crystallogr E Crystallogr Commun. 2020 Jun 30;76(Pt 7):1158–62. doi: 10.1107/S2056989020008269 (PMC7336781; doi:10.1107/S2056989020008269)
Supplement: Supplementary file 3 [file e-76-01158-5sup3.hkl]

data_5                                                                          
_shelx_title ' 2019ncsx0429z_twin1_hklf4_a.res in P2(1)/c'                      
_shelx_refln_list_code          4                                               
_shelx_F_calc_maximum       70.62                                               
_exptl_crystal_F_000       272.00                                               
_reflns_d_resolution_high  0.7696                                               
                                                                                
loop_                                                                           
 _space_group_symop_operation_xyz                                               
 'x, y, z'                                                                      
 '-x, y+1/2, -z+1/2'                                                            
 '-x, -y, -z'                                                                   
 'x, -y-1/2, z-1/2'                                                             
                                                                                
_cell_length_a     4.1054                                                       
_cell_length_b    22.9727                                                       
_cell_length_c     6.1928                                                       
_cell_angle_alpha  90.000                                                       
_cell_angle_beta  103.728                                                       
_cell_angle_gamma  90.000                                                       
                                                                                
_shelx_F_squared_multiplier     1.000                                           
                                                                                
loop_                                                                           
 _refln_index_h                                                                 
 _refln_index_k                                                                 
 _refln_index_l                                                                 
 _refln_F_squared_calc                                                          
 _refln_F_squared_meas                                                          
 _refln_F_squared_sigma                                                         
 _refln_observed_status                                                         
   0   0   2        166.72        158.36         1.05 o                         
   0   0   4         67.35         58.62         1.98 o                         
   0   0   6        769.96        770.16         6.29 o                         
   0   1   1       1138.96       1084.52         1.28 o                         
   0   1   2          3.85          2.57         0.76 o                         
   0   1   3        330.98        396.51         1.84 o                         
   0  -1   4        476.43        435.38         2.56 o                         
   0  -1   5         49.51         69.18         1.59 o                         
   0  -1   6        151.22        200.50         3.57 o                         
   0   1   7         44.18         26.50         3.27 o                         
   0   2  -1        181.62        198.42         0.70 o                         
   0  -2   2       2312.28       2255.52         3.07 o                         
   0  -2   3        959.90        974.73         2.68 o                         
   0   2   4         11.82         19.23         1.49 o                         
   0   2  -5        400.29        374.27         2.07 o                         
   0  -2   6          7.04         29.37         2.82 o                         
   0   2   7         10.54         -4.04         2.73 o                         
   0   3   1       1524.88       1484.49         1.55 o                         
   0  -3   2        758.72        757.56         1.77 o                         
   0  -3   3          5.87          6.97         1.30 o                         
   0  -3  -4        596.99        624.85         2.42 o                         
   0  -3  -5         21.97         42.94         1.45 o                         
   0  -3  -6        368.97        396.43         4.33 o                         
   0   3  -7         31.38         17.53         2.84 o                         
   0   4   0       4182.18       4411.16         3.05 o                         
   0  -4   1         79.11         74.82         0.72 o                         
   0  -4   2        218.73        194.60         1.12 o                         
   0  -4  -3        770.92        739.57         2.40 o                         
   0  -4   4        123.18        129.51         1.57 o                         
   0   4  -5       1074.71       1073.49         2.93 o                         
   0   4   6         49.23         68.11         2.85 o                         
   0  -4  -7         40.92         28.15         2.86 o                         
   0  -5   1        849.41        813.56         1.72 o                         
   0   5  -2        810.34        832.86         1.83 o                         
   0  -5  -3        541.37        565.82         2.17 o                         
   0   5  -4        420.80        436.48         2.07 o                         
   0  -5  -5          0.28         37.07         1.58 o                         
   0  -5   6          0.03          1.68         2.09 o                         
   0   5  -7         57.89         71.46         2.41 o                         
   0   6   0         43.20         51.53         0.86 o                         
   0  -6  -1        146.41        134.77         0.95 o                         
   0   6   2         91.37         94.72         1.06 o                         
   0   6  -3        502.28        506.26         2.06 o                         
   0   6   4          2.76          2.96         1.04 o                         
   0   6   5        598.27        606.12         2.32 o                         
   0  -6  -6          5.58         17.92         2.70 o                         
   0  -6  -7         70.77         93.03         2.84 o                         
   0  -7   1       3416.52       3492.09         4.02 o                         
   0   7  -2          0.03          2.55         1.01 o                         
   0   7   3        197.76        201.47         1.34 o                         
   0  -7  -4        227.99        227.11         1.65 o                         
   0  -7   5         49.96         51.70         1.93 o                         
   0   7   6        141.29        142.65         2.78 o                         
   0   7   7        270.66        295.91         3.03 o                         
   0   8   0        728.82        736.31         2.19 o                         
   0   8   1        717.20        721.34         1.41 o                         
   0  -8   2         93.42        118.67         1.17 o                         
   0   8  -3       1198.02       1236.50         3.05 o                         
   0  -8  -4        211.65        224.54         1.59 o                         
   0  -8  -5         21.87         26.06         1.77 o                         
   0   8   6          6.29         11.86         2.19 o                         
   0  -8  -7        231.79        268.83         3.36 o                         
   0  -9   1       1781.45       1874.71         2.01 o                         
   0   9  -2        745.33        772.96         1.92 o                         
   0  -9   3        204.57        212.14         1.46 o                         
   0  -9   4       1941.93       1992.42         5.31 o                         
   0  -9   5        338.36        354.08         2.22 o                         
   0   9   6          4.85          9.02         2.16 o                         
   0   9  -7         63.48         83.76         2.37 o                         
   0 -10   0        508.31        519.83         1.51 o                         
   0  10  -1       1756.25       1791.14         1.89 o                         
   0 -10   2       1007.49       1070.36         2.26 o                         
   0 -10   3         85.72         98.81         1.20 o                         
   0 -10   4         72.23         78.75         1.44 o                         
   0 -10  -5        106.83        113.05         1.56 o                         
   0 -10  -6          0.33         21.44         2.43 o                         
   0 -10   7         35.64         42.80         2.77 o                         
   0 -11  -1        380.65        428.55         1.14 o                         
   0  11  -2       1109.54       1136.93         2.45 o                         
   0 -11  -3        133.08        142.90         1.31 o                         
   0  11  -4        376.59        358.95         2.09 o                         
   0  11   5         13.43         17.09         1.63 o                         
   0  11   6        255.44        286.72         3.57 o                         
   0 -11   7          0.00          5.93         2.60 o                         
   0 -12   0        678.11        680.08         1.83 o                         
   0  12   1        254.90        262.34         1.01 o                         
   0 -12   2       1295.63       1337.93         2.53 o                         
   0  12   3          0.09          0.53         1.12 o                         
   0 -12  -4         17.55         15.55         1.51 o                         
   0 -12   5         62.96         70.25         2.77 o                         
   0  12  -6        283.42        315.41         3.31 o                         
   0 -12   7         10.23         17.85         2.69 o                         
   0 -13  -1        920.13        951.38         1.79 o                         
   0 -13   2        106.12         95.46         1.02 o                         
   0  13  -3        107.21        113.70         1.16 o                         
   0  13  -4         47.65         51.08         1.24 o                         
   0 -13   5        270.81        287.07         2.52 o                         
   0  13  -6        427.72        429.62         4.87 o                         
   0  13   7         22.41         29.83         2.75 o                         
   0 -14   0        687.62        636.23         1.91 o                         
   0  14   1        320.37        327.62         1.16 o                         
   0 -14   2        227.87        210.83         1.24 o                         
   0  14   3          7.03         13.39         1.10 o                         
   0 -14  -4        202.67        212.28         1.54 o                         
   0  14  -5        251.38        269.35         2.51 o                         
   0  14   6        186.60        196.11         2.93 o                         
   0 -15   1        104.11         99.01         0.93 o                         
   0 -15  -2         89.56         83.96         1.00 o                         
   0 -15  -3        312.55        304.30         1.61 o                         
   0  15   4        114.26        125.51         1.36 o                         
   0  15   5          8.00         13.18         1.87 o                         
   0 -15   6         11.21         13.62         2.15 o                         
   0  16   0        533.74        535.32         1.94 o                         
   0  16   1        101.50         97.24         0.96 o                         
   0 -16  -2          0.01         -0.26         0.84 o                         
   0 -16  -3       1357.25       1333.61         2.83 o                         
   0 -16  -4          3.79          2.56         1.45 o                         
   0 -16  -5        266.33        286.10         2.60 o                         
   0 -16  -6         24.97         25.34         2.67 o                         
   0  17   1        174.38        162.13         1.15 o                         
   0  17  -2         55.73         49.13         1.04 o                         
   0 -17  -3        102.18        113.30         1.25 o                         
   0 -17  -4          1.60          1.66         1.23 o                         
   0  17  -5         45.25         48.45         1.73 o                         
   0  17   6          0.04          7.91         3.92 o                         
   0  18   0        168.44        164.21         1.43 o                         
   0 -18   1       1015.97       1002.49         2.11 o                         
   0 -18  -2          2.27          5.60         1.37 o                         
   0  18  -3        395.75        398.16         1.78 o                         
   0 -18   4        115.89        122.33         1.49 o                         
   0  18   5        434.27        465.58         2.87 o                         
   0 -18  -6         54.67         45.92         4.26 o                         
   0  19  -1        541.80        558.04         1.90 o                         
   0 -19  -2        235.58        211.82         1.54 o                         
   0 -19  -3        119.78        129.01         1.37 o                         
   0  19  -4          4.75          8.23         1.43 o                         
   0  19  -5        104.72        110.39         1.87 o                         
   0  19   6         33.31         37.60         4.36 o                         
   0  20   0        679.98        694.09         2.90 o                         
   0  20   1          1.98          2.26         0.79 o                         
   0 -20  -2        222.23        224.62         1.59 o                         
   0  20  -3         34.22         34.55         1.15 o                         
   0 -20  -4          6.27          5.40         1.43 o                         
   0  20   5         41.57         37.88         1.86 o                         
   0 -21  -1        328.93        329.76         1.47 o                         
   0 -21  -2        296.24        284.94         1.97 o                         
   0  21  -3         23.12         19.15         1.26 o                         
   0 -21   4         43.04         46.42         1.29 o                         
   0 -21  -5         25.39         16.13         1.86 o                         
   0  22   0        191.72        192.13         2.03 o                         
   0  22   1        446.69        433.14         1.88 o                         
   0  22  -2        597.10        626.72         2.68 o                         
   0  22  -3         10.84         14.43         1.29 o                         
   0 -22  -4          7.84         11.07         1.75 o                         
   0  22   5          0.00         -1.96         1.67 o                         
   0  23   1          0.01         -0.08         1.04 o                         
   0  23  -2         32.28         36.42         1.40 o                         
   0  23  -3         25.18         24.64         1.36 o                         
   0  23   4        440.11        431.26         2.45 o                         
   0  24   0        313.57        301.58         3.14 o                         
   0  24   1         18.29         13.35         1.17 o                         
   0  24  -2         23.26         22.03         1.39 o                         
   0  24  -3          5.43          5.65         1.30 o                         
   0  24  -4         79.84         87.31         1.60 o                         
   0 -25  -1        169.84        165.69         1.62 o                         
   0 -25  -2        105.97        112.22         1.81 o                         
   0  25  -3         48.67         48.04         1.49 o                         
   0 -25  -4        433.44        455.09         2.81 o                         
   0  26   0         65.31         66.98         2.42 o                         
   0 -26  -1         10.34         13.90         1.30 o                         
   0  26   2         87.83         85.55         1.95 o                         
   0  26  -3         64.92         69.84         1.61 o                         
   0  27  -1        250.84        245.04         2.48 o                         
   0  27  -2         54.37         51.07         1.52 o                         
   0  27  -3         53.62         54.48         1.60 o                         
   0  28   0        135.68        128.33         2.73 o                         
   0  28  -1         32.53         36.73         1.55 o                         
   0  28   2          0.16          1.83         1.31 o                         
   0  29  -1        232.22        233.77         2.50 o                         
   1   0  -8          3.61          9.97         3.10 o                         
  -1   0   6        252.46        246.60         2.37 o                         
  -1   0   4         37.08         21.51         1.38 o                         
  -1   0   2        652.11        604.78         2.12 o                         
  -1   0   0       1056.56       1033.54         2.69 o                         
   1   0   2        460.86        488.18         1.57 o                         
  -1   0  -4        152.97        163.86         1.73 o                         
  -1   0  -6        206.46        190.39         3.52 o                         
   1   1  -8         21.73         34.27         2.32 o                         
   1   1  -7          1.73          9.60         2.07 o                         
  -1   1   6        274.87        288.20         1.56 o                         
  -1  -1   5          4.16         -1.31         1.03 o                         
   1  -1  -4         18.09          5.81         0.95 o                         
   1  -1  -3         60.00         55.29         0.73 o                         
  -1   1   2        141.48        117.24         0.74 o                         
  -1  -1   1       1869.69       1868.51         2.41 o                         
  -1   1   0        900.66        866.92         1.46 o                         
  -1  -1  -1          5.54          3.22         0.45 o                         
   1   1   2       1439.22       1448.37         1.73 o                         
  -1   1  -3         79.79         96.65         0.80 o                         
   1  -1   4        249.68        217.21         1.15 o                         
   1  -1   5        243.00        210.60         2.19 o                         
   1  -1   6         20.23         22.26         3.07 o                         
   1   1   7          0.53         -3.77         2.51 o                         
   1  -2  -8          2.31         17.07         2.25 o                         
   1   2  -7         11.50         15.48         2.06 o                         
  -1  -2   6        150.28        162.75         1.71 o                         
  -1  -2   5          0.54          1.43         0.95 o                         
  -1  -2   4        211.45        207.37         1.13 o                         
  -1  -2   3        684.95        656.64         1.68 o                         
  -1  -2   2        445.21        415.90         1.04 o                         
  -1   2   1       1051.81       1065.14         1.30 o                         
  -1  -2   0         99.15         93.54         0.53 o                         
  -1   2  -1         96.14         86.87         0.59 o                         
   1   2   2        160.64        182.25         0.86 o                         
   1   2   3          0.70          2.13         0.57 o                         
  -1   2  -4        101.97         95.99         1.02 o                         
   1   2   5         95.10         85.26         1.69 o                         
  -1  -2  -6         61.58         44.47         2.48 o                         
  -1   2  -7         16.99         15.27         2.20 o                         
   1  -3  -7          1.35         12.47         2.09 o                         
   1  -3  -6         75.58         93.99         1.52 o                         
  -1  -3   5        230.43        217.78         1.22 o                         
  -1  -3   4         69.22         80.42         0.82 o                         
  -1   3   3        250.99        231.88         1.12 o                         
   1  -3  -2        398.70        394.02         1.03 o                         
  -1  -3   1       4987.85       4948.47         4.41 o                         
  -1  -3   0       1651.79       1609.95         1.41 o                         
   1   3   1        109.96        103.35         0.67 o                         
   1   3   2          1.27          0.24         0.78 o                         
  -1   3  -3        423.22        446.67         1.48 o                         
  -1   3  -4        130.31        133.78         1.02 o                         
  -1  -3  -5        377.25        344.64         2.87 o                         
   1   3   6         32.06         18.19         2.34 o                         
  -1  -3  -7         45.59         44.58         4.10 o                         
   1   4  -7        195.36        223.96         2.81 o                         
  -1  -4   6          3.99          6.52         1.92 o                         
  -1  -4   5         11.56         17.09         0.97 o                         
   1  -4  -4        558.34        554.85         1.52 o                         
  -1   4   3         17.75         15.62         0.73 o                         
  -1  -4   2         48.54         45.24         0.71 o                         
   1   4  -1       3585.00       3624.46         3.27 o                         
  -1   4   0         60.58         57.39         0.49 o                         
   1   4   1         81.21        102.13         0.74 o                         
  -1   4  -2          6.47          3.85         0.81 o                         
   1   4   3        437.10        413.68         1.44 o                         
  -1   4  -4         60.39         62.83         1.18 o                         
   1  -4   5          9.31         14.87         1.18 o                         
  -1  -4  -6         46.03         39.13         2.05 o                         
  -1  -4  -7         28.35         41.23         4.27 o                         
   1   5  -7         17.58         29.64         2.19 o                         
  -1  -5   6         24.08         19.86         1.65 o                         
   1   5  -5        373.20        371.23         1.78 o                         
   1   5  -4          0.84          1.97         0.68 o                         
  -1  -5   3        426.68        388.95         1.80 o                         
  -1  -5   2        185.77        187.58         0.73 o                         
   1   5  -1         33.51         30.59         0.77 o                         
  -1   5   0        403.66        426.09         0.83 o                         
  -1  -5  -1          0.01          0.66         0.63 o                         
  -1  -5  -2        134.48        154.82         0.99 o                         
  -1  -5  -3        208.57        210.63         1.32 o                         
  -1   5  -4        182.43        192.76         1.36 o                         
  -1  -5  -5          4.06          2.77         1.13 o                         
   1   5   6         76.79         66.32         2.10 o                         
  -1  -5  -7        206.01        261.84         7.82 o                         
   1   6  -7        115.20        128.43         2.51 o                         
  -1  -6   6         14.60         12.08         1.12 o                         
   1   6  -5        724.93        749.13         1.83 o                         
  -1  -6   4         27.34         20.63         0.95 o                         
   1   6  -3         63.35         55.08         1.03 o                         
   1   6  -2        674.91        666.79         1.17 o                         
   1   6  -1       1038.26       1042.74         2.07 o                         
  -1   6   0        137.17        133.43         0.53 o                         
  -1   6  -1       2683.86       2753.86         2.41 o                         
   1   6   2        272.09        313.50         2.22 o                         
  -1   6  -3        430.23        424.22         1.76 o                         
  -1  -6  -4        196.17        197.47         1.64 o                         
   1  -6   5          0.68         -0.93         1.22 o                         
  -1  -6  -6         10.05          6.81         1.97 o                         
  -1   6  -7         69.26         88.74         3.50 o                         
   1   7  -7        162.28        180.45         2.67 o                         
  -1  -7   6        116.68        126.73         1.41 o                         
  -1   7   5         38.62         39.46         1.15 o                         
  -1  -7   4        106.12        110.36         0.98 o                         
   1   7  -3        358.01        343.49         1.46 o                         
   1   7  -2        550.53        587.46         1.08 o                         
  -1   7   1         21.48         28.68         0.87 o                         
  -1  -7   0        207.54        212.49         0.66 o                         
  -1   7  -1          3.79          1.13         0.67 o                         
  -1  -7  -2         40.83         38.36         0.80 o                         
  -1   7  -3          4.70          5.05         0.96 o                         
   1   7   4         34.71         23.39         1.09 o                         
  -1  -7  -5        145.45        151.50         1.36 o                         
   1  -7   6         12.13         11.36         1.95 o                         
  -1   7  -7         30.05         38.41         3.25 o                         
   1   8  -7         72.07         85.96         2.36 o                         
   1   8  -6         58.91         54.58         1.98 o                         
   1  -8  -5         34.85         26.24         1.50 o                         
   1  -8  -4         58.91         54.69         0.94 o                         
  -1  -8   3         12.71         13.98         0.67 o                         
   1   8  -2        423.15        397.20         0.94 o                         
  -1   8   1         30.83         25.95         0.80 o                         
  -1   8   0         57.03         54.07         0.54 o                         
   1  -8   1       1708.23       1825.60         2.35 o                         
   1  -8   2         37.67         34.14         0.82 o                         
  -1  -8  -3        509.85        495.18         1.59 o                         
   1   8   4         69.69         59.78         1.27 o                         
  -1   8  -5          7.70          8.81         1.26 o                         
  -1   8  -6         49.03         46.55         2.05 o                         
  -1   8  -7          4.81         13.69         3.39 o                         
   1   9  -7          0.12          5.27         2.04 o                         
   1   9  -6         11.55         15.19         1.17 o                         
   1  -9  -5         43.76         43.09         1.02 o                         
  -1   9   4          1.19          2.37         0.92 o                         
  -1  -9   3        275.39        262.11         0.97 o                         
   1  -9  -2        326.17        320.40         0.84 o                         
  -1   9   1        158.25        159.70         0.98 o                         
  -1  -9   0          5.64          9.29         0.69 o                         
   1   9   1         28.37         35.21         0.81 o                         
  -1  -9  -2        605.39        632.02         1.66 o                         
  -1  -9  -3        104.12        105.48         1.06 o                         
  -1  -9  -4          0.17          5.63         0.99 o                         
   1  -9   5        262.08        269.19         2.04 o                         
   1   9   6          5.03          5.65         1.73 o                         
   1  10  -7         34.08         41.07         2.18 o                         
   1 -10  -6         67.20         68.07         1.32 o                         
  -1 -10   5         87.17         80.35         1.34 o                         
  -1 -10   4        142.47        131.87         1.09 o                         
  -1 -10   3         11.40         15.23         0.65 o                         
  -1 -10   2       2064.89       2072.98         1.69 o                         
  -1 -10   1         21.44         12.71         0.67 o                         
   1  10   0         85.19        102.63         0.78 o                         
   1 -10   1          4.41          2.48         0.71 o                         
   1  10   2          5.15          7.70         0.89 o                         
  -1  10  -3          1.16          1.40         0.78 o                         
  -1  10  -4       1077.85       1084.30         2.59 o                         
  -1  10  -5         13.87         13.21         1.29 o                         
   1 -10   6        144.98        129.68         2.57 o                         
   1  11  -7         87.08         90.32         2.37 o                         
   1 -11  -6          0.05         -0.52         1.17 o                         
  -1  11   5         49.66         48.98         1.15 o                         
  -1  11   4          3.51          3.57         0.94 o                         
   1 -11  -3        181.72        175.10         0.88 o                         
   1  11  -2         49.83         39.53         0.60 o                         
  -1 -11   1          0.70          0.51         0.44 o                         
  -1 -11   0        179.71        166.94         1.06 o                         
   1  11   0        180.25        175.60         1.85 o                         
  -1  11  -1          6.87          7.68         0.72 o                         
   1 -11   2        218.25        213.11         1.00 o                         
   1  11   3         42.62         46.12         0.85 o                         
  -1  11  -4         93.44         92.60         1.10 o                         
  -1 -11  -5          2.11          2.21         1.23 o                         
  -1  11  -6          0.17          0.75         2.47 o                         
   1 -12  -7          0.08          6.22         3.14 o                         
  -1 -12   6          3.01          3.08         1.37 o                         
   1 -12  -5          3.49         -1.92         1.28 o                         
  -1 -12   4       1139.30       1094.91         2.07 o                         
   1  12  -3         26.44         29.86         0.68 o                         
  -1 -12   2         97.87         93.03         0.59 o                         
   1  12  -1         10.30          7.67         0.49 o                         
   1 -12   0        356.63        356.99         1.34 o                         
   1  12   0        364.46        377.65         2.50 o                         
   1  12   1         15.60         18.56         0.70 o                         
   1 -12   2        228.19        243.91         1.14 o                         
  -1 -12  -3        305.80        306.55         1.28 o                         
   1  12   4        146.04        159.21         1.23 o                         
  -1  12  -5         10.81         12.17         1.37 o                         
  -1 -12  -6        214.43        218.23         2.21 o                         
   1 -13  -7          4.41          4.28         3.11 o                         
   1  13  -6        181.16        185.63         1.69 o                         
   1  13  -5         13.55         18.13         1.44 o                         
  -1 -13   4         17.30         15.15         0.87 o                         
   1  13  -3        143.66        145.11         0.75 o                         
  -1  13   2         44.43         41.49         0.51 o                         
  -1 -13   1         13.22         11.08         0.57 o                         
   1 -13   0       1157.66       1160.65         2.17 o                         
   1  13   0       1167.71       1221.68         4.14 o                         
   1 -13   1        127.68        140.92         0.83 o                         
   1 -13   2        302.03        297.74         1.15 o                         
   1 -13   3        302.30        297.49         1.26 o                         
  -1  13  -4         30.67         34.29         0.92 o                         
   1  13   5          1.91          3.71         1.51 o                         
   1 -13   6          0.20         -2.00         1.79 o                         
   1 -14  -7         53.15         52.97         3.43 o                         
  -1  14   6        110.75        111.92         2.04 o                         
   1 -14  -5          9.29         11.87         1.04 o                         
  -1 -14   4         60.79         58.80         0.97 o                         
  -1 -14   3          0.68          0.81         0.61 o                         
   1 -14  -2        123.89        109.39         0.68 o                         
  -1  14   1        212.07        212.52         1.38 o                         
   1 -14   0        279.48        289.19         1.54 o                         
   1  14   0        440.73        462.65         3.23 o                         
   1 -14   1        160.31        155.90         0.96 o                         
   1  14   1        254.51        254.26         2.59 o                         
   1 -14   2         34.14         33.92         0.75 o                         
   1 -14   3         36.34         29.18         0.85 o                         
   1 -14   4          0.14          0.15         0.98 o                         
  -1  14  -5         17.20         17.91         1.77 o                         
   1 -14   6         59.62         70.54         2.83 o                         
   1  15  -6        223.13        220.44         2.01 o                         
   1 -15  -5        193.07        186.15         1.39 o                         
   1 -15  -4          5.61          3.80         0.99 o                         
  -1 -15   3        482.75        435.87         1.08 o                         
  -1 -15   2         12.52         13.25         0.68 o                         
  -1  15   1        143.81        150.35         1.50 o                         
   1 -15  -1        702.44        663.96         3.31 o                         
   1 -15   0        734.72        745.39         1.79 o                         
   1  15   0        844.06        861.73         4.22 o                         
  -1 -15  -1         63.44         63.29         0.81 o                         
   1  15   2        384.45        394.23         1.44 o                         
   1 -15   3          5.84          5.45         0.91 o                         
  -1  15  -4          6.45         15.58         1.27 o                         
  -1  15  -5        221.83        231.50         1.94 o                         
  -1  16   6         17.51         24.58         2.46 o                         
   1 -16  -5         19.90         25.07         1.08 o                         
  -1 -16   4          0.77          2.10         0.71 o                         
   1  16  -3         45.19         49.46         0.78 o                         
   1  16  -3         49.13         35.39         1.47 o                         
   1  16  -2          1.13          1.83         0.74 o                         
   1 -16  -2        467.63        404.27         2.17 o                         
  -1 -16   1        114.73        109.65         0.85 o                         
   1 -16  -1        118.45        115.93         2.28 o                         
  -1  16   0          4.90          3.89         0.68 o                         
   1  16   0         92.13         79.93         2.67 o                         
   1 -16   1        613.56        603.83         2.02 o                         
  -1 -16  -1        614.41        621.78         2.64 o                         
  -1  16  -2          5.17          5.85         0.83 o                         
  -1  16  -3          7.69          6.76         0.83 o                         
  -1 -16  -4          2.80          7.56         1.19 o                         
  -1  16  -5          4.95         10.43         1.59 o                         
   1 -17  -6         34.07         33.76         1.80 o                         
   1  17  -5        173.57        157.19         2.13 o                         
  -1  17   4          1.64          2.28         0.80 o                         
  -1  17   3        249.65        247.77         4.98 o                         
   1  17  -3        250.46        228.14         1.54 o                         
   1  17  -2          0.88          1.35         0.81 o                         
   1 -17  -2          7.44          8.71         1.45 o                         
  -1  17   1        377.46        396.84         2.14 o                         
  -1 -17   1        399.79        404.75         2.30 o                         
   1  17   0         29.37         30.47         0.86 o                         
   1  17   0        316.36        311.94         2.25 o                         
  -1 -17  -1          8.64         10.57         1.03 o                         
   1  17   1          9.30         16.32         1.43 o                         
   1 -17   2          1.06          0.69         0.88 o                         
   1  17   2        190.88        178.83         5.31 o                         
  -1  17  -3          2.62          2.39         0.90 o                         
   1  17   4          9.73         10.99         1.60 o                         
   1  17   5        477.97        486.61         2.85 o                         
   1 -18  -6         35.97         32.44         2.38 o                         
   1 -18  -5          5.12          9.33         1.27 o                         
  -1 -18   4          2.08          2.55         1.18 o                         
   1 -18  -4         53.71         45.00         1.46 o                         
  -1  18   3          2.38          2.15         3.86 o                         
  -1 -18   3         60.33         56.36         1.23 o                         
  -1  18   2          5.78          6.52         1.00 o                         
   1  18  -2        476.85        463.19         3.31 o                         
  -1  18   1         33.49         30.86         0.82 o                         
  -1 -18   1        184.50        180.13         2.02 o                         
   1 -18   0        198.61        200.60         1.22 o                         
   1  18   0        224.07        200.44         2.96 o                         
  -1  18  -1        619.57        583.22         2.36 o                         
  -1 -18  -1        623.96        613.35         2.38 o                         
   1 -18   2         76.22         81.20         1.41 o                         
   1 -18   2         78.02        105.66         3.61 o                         
   1 -18   3         67.90         71.52         0.97 o                         
  -1 -18  -4          7.35          3.65         1.55 o                         
  -1  18  -5          9.02         12.54         1.58 o                         
   1  19  -6         76.96         71.87         2.51 o                         
   1 -19  -5         69.04         63.62         1.51 o                         
  -1 -19   4          7.71          6.08         1.21 o                         
   1  19  -4        192.14        142.67         1.80 o                         
  -1  19   3        191.48        219.47         5.48 o                         
   1  19  -3        463.70        427.73         1.87 o                         
  -1  19   2         20.18         16.31         1.03 o                         
  -1 -19   2         75.79         69.66         1.42 o                         
  -1  19   1         97.10         98.23         1.01 o                         
   1 -19  -1        427.73        400.40         3.04 o                         
   1 -19   0        434.86        431.88         1.76 o                         
  -1 -19   0        508.69        510.07         2.50 o                         
   1 -19   1         73.15         70.17         1.29 o                         
   1  19   1         88.49         79.68         2.02 o                         
   1 -19   2        358.03        348.52         2.01 o                         
   1  19   2        503.62        513.58         2.48 o                         
   1 -19   3        242.58        245.57         1.41 o                         
   1  19   3        248.44        245.28         6.23 o                         
  -1  19  -4          0.55          2.11         1.52 o                         
  -1  19  -5         76.46         82.60         1.84 o                         
   1  20  -5          0.96          0.97         1.68 o                         
   1  20  -4        148.80        148.80         2.90 o                         
  -1  20   4        298.87        249.68         2.25 o                         
  -1  20   3         25.87         25.03         1.16 o                         
   1  20  -2          3.85          2.64         0.98 o                         
  -1 -20   2         13.49         17.17         1.62 o                         
   1  20  -1        223.58        228.63         3.05 o                         
  -1 -20   1        293.68        285.02         1.89 o                         
  -1  20   0         92.20         90.53         1.54 o                         
   1  20   0        262.19        248.93         1.75 o                         
  -1  20  -1         12.68         13.96         1.26 o                         
  -1 -20  -1         15.61         10.35         1.68 o                         
  -1 -20  -2         17.13         16.71         1.55 o                         
  -1 -20  -2         26.89         19.86         2.22 o                         
   1 -20   3        197.38        195.17         1.65 o                         
   1  20   3        310.52        306.18         2.48 o                         
   1  20   4         12.97          9.64         1.56 o                         
  -1  21   5         14.42         18.78         1.51 o                         
   1 -21  -5         83.63         70.65         1.62 o                         
  -1  21   4          0.03          0.21         4.45 o                         
   1  21  -4         10.52          5.85         1.10 o                         
   1  21  -3        160.08        147.00         1.47 o                         
   1  21  -2          0.14          3.00         1.01 o                         
   1 -21  -2         14.94         17.02         1.65 o                         
  -1  21   1         10.39          8.85         1.38 o                         
   1  21  -1        255.04        244.38         2.27 o                         
   1 -21   0        321.77        323.60         1.97 o                         
   1 -21   0        329.67        352.07         2.63 o                         
  -1  21  -1         19.47         18.15         1.30 o                         
  -1 -21  -1         19.57         17.83         1.90 o                         
   1 -21   2        114.57        110.68         1.70 o                         
   1  21   2        170.05        158.10         2.62 o                         
   1  21   3         13.79         13.88         1.20 o                         
   1  21   3         13.81         16.16         2.33 o                         
  -1  21  -4         91.03         97.50         1.73 o                         
  -1  22   5        138.88        132.48         5.59 o                         
   1 -22  -5        330.30        277.53         2.86 o                         
   1  22  -4        213.04        215.57         3.18 o                         
  -1  22   3         52.80         46.39         1.25 o                         
  -1  22   2        431.30        403.74         2.43 o                         
  -1 -22   2        436.00        457.62         4.03 o                         
  -1  22   1         21.08         18.94         1.03 o                         
   1 -22  -1         30.20         32.62         1.65 o                         
  -1  22   0         12.00         11.59         1.45 o                         
   1  22   0         28.03         15.62         2.34 o                         
  -1  22  -1          6.18          9.64         1.31 o                         
  -1 -22  -1        334.11        320.41         2.32 o                         
   1 -22   2         17.95         14.93         1.48 o                         
   1  22   2         47.72         36.94         2.27 o                         
  -1  22  -3         17.38         18.70         1.53 o                         
   1  22   3        169.31        169.32         2.91 o                         
  -1  22  -4        251.76        257.90         2.32 o                         
   1  22   4        357.35        330.51         7.38 o                         
   1  23  -5         12.47         25.15         2.28 o                         
   1  23  -4          0.71         -1.65         1.10 o                         
  -1  23   3         78.50         76.34         1.36 o                         
  -1  23   2        187.39        172.65         1.58 o                         
  -1  23   2        187.47        182.96         2.08 o                         
   1  23  -1         18.90         19.45         1.04 o                         
   1 -23  -1         39.08         40.97         1.75 o                         
  -1  23   0         26.54         24.71         1.52 o                         
   1 -23   0         40.91         35.49         2.51 o                         
   1 -23   1          0.11          1.31         1.31 o                         
   1  23   1        142.59        141.75         1.97 o                         
   1 -23   2         92.44         93.26         1.78 o                         
   1  23   2         98.68        102.44         2.49 o                         
  -1  23  -3          0.91          1.51         1.48 o                         
   1  23   3          0.92         15.79         5.83 o                         
  -1  23  -4          2.90          8.28         1.54 o                         
   1  23   4         10.71         32.63         6.10 o                         
  -1  24   4        152.89        151.20         3.18 o                         
   1  24  -3         27.19         29.03         1.06 o                         
  -1  24   2        309.93        302.30         2.07 o                         
  -1  24   2        316.37        315.54         2.45 o                         
   1  24  -1          9.09          8.90         1.25 o                         
  -1  24   1         21.78         15.29         2.21 o                         
   1 -24   0         16.70         13.19         1.39 o                         
  -1 -24   0         23.61         21.72         2.01 o                         
   1 -24   1          8.47         13.19         1.73 o                         
   1  24   1        244.12        244.54         1.93 o                         
   1 -24   2         31.91         32.44         1.96 o                         
  -1  24  -2         34.13         36.10         2.41 o                         
  -1  24  -3          0.52          0.31         1.47 o                         
   1  24   3        116.46        128.34         6.73 o                         
  -1  25   4         36.72         52.59         6.39 o                         
  -1  25   3        285.00        287.65         2.90 o                         
  -1  25   2        142.17        134.90         1.64 o                         
   1 -25  -2        150.15        149.96         2.24 o                         
  -1  25   1          0.04          2.99         1.08 o                         
   1  25  -1         22.27         21.85         1.95 o                         
  -1  25   0         29.23         26.51         1.59 o                         
   1  25   0         29.26         28.74         1.57 o                         
  -1  25  -1         10.50         11.88         1.55 o                         
   1  25   1        118.59        120.43         2.08 o                         
   1 -25   2        132.60        137.68         2.39 o                         
   1  25   2        272.64        280.22         3.58 o                         
  -1  25  -3          5.25          7.26         2.18 o                         
  -1  25  -3         30.14         33.75         2.61 o                         
   1  26  -3         33.51         34.62         2.50 o                         
   1  26  -2          3.99         19.51         1.34 o                         
   1  26  -2        166.19        164.15         2.35 o                         
  -1  26   1         55.09         47.80         2.06 o                         
  -1  26   1        114.40        103.04         2.72 o                         
  -1  26   0         78.00         70.35         2.20 o                         
   1  26   0        119.89        105.73         1.67 o                         
   1 -26   1        213.33        221.67         2.58 o                         
   1  26   1        216.36        230.80         1.96 o                         
  -1  26  -2          8.95          9.14         2.04 o                         
   1  26   2         29.26         18.94         2.92 o                         
  -1  27   3         56.31         57.20         3.59 o                         
   1  27  -2          2.20          3.67         1.14 o                         
  -1  27   2         10.44         12.55         1.82 o                         
   1  27  -1         73.03         74.87         2.74 o                         
  -1  27   0         89.56         82.33         2.34 o                         
   1  27   0         93.31         84.67         1.62 o                         
   1 -27   1         10.84         13.20         1.92 o                         
   1  27   1         12.52         33.27         1.71 o                         
  -1  27  -2         13.90         15.26         2.13 o                         
   1  27   2         48.68         38.69         3.19 o                         
  -1  28   2         62.53         68.58         2.68 o                         
   1  28  -1        228.78        200.91         2.09 o                         
   1 -28  -1        233.65        248.31         2.74 o                         
   1  28   0        180.35        188.92         2.64 o                         
  -1  28  -1         79.49         82.32         2.23 o                         
  -1  28  -1         81.08         81.66         2.25 o                         
   1  29  -1        130.89        137.69         3.02 o                         
   1 -29   0          3.88         22.04         4.29 o                         
   1  29   0        101.16         99.98         2.80 o                         
  -2   0   6        297.09        311.81         2.23 o                         
  -2   0   4        365.88        357.76         1.65 o                         
  -2   0   2          3.64          4.03         0.60 o                         
  -2   0   0        210.12        181.92         1.54 o                         
   2   0   2       1665.71       1626.69         3.23 o                         
  -2   0  -4        397.42        388.50         2.67 o                         
  -2   0  -6          0.09         20.34         2.42 o                         
   2   1  -7         68.97         74.19         1.70 o                         
  -2   1   6         76.27         72.37         1.77 o                         
  -2   1   5          2.29          1.94         0.88 o                         
  -2  -1   4        434.19        430.94         1.24 o                         
  -2  -1   3          0.19         -0.26         0.53 o                         
   2  -1  -2         54.20         40.23         0.52 o                         
  -2   1   1        214.32        200.40         0.98 o                         
  -2  -1   0         15.20          7.84         0.79 o                         
   2   1   1         37.28         44.14         0.90 o                         
  -2   1  -2          8.26         15.29         0.98 o                         
   2  -1   3        107.03        109.13         1.10 o                         
  -2  -1  -4         12.18          1.38         1.12 o                         
  -2   1  -5         14.55         11.36         1.53 o                         
  -2   1  -6        190.60        209.08         2.43 o                         
   2   2  -7         16.78         28.05         1.54 o                         
   2   2  -6        306.15        317.52         1.57 o                         
  -2  -2   5        121.55        130.15         1.13 o                         
  -2   2   4          0.49          1.93         0.65 o                         
   2  -2  -3          1.72          1.20         0.53 o                         
  -2  -2   2        138.90        163.45         0.73 o                         
  -2   2   1        442.51        409.57         0.84 o                         
  -2  -2   0        621.79        618.80         1.54 o                         
   2   2   1         10.40         10.15         0.46 o                         
   2  -2   2        419.04        412.55         1.30 o                         
  -2   2  -3         87.54         80.78         1.05 o                         
  -2   2  -4        110.73         96.02         1.20 o                         
  -2   2  -5         59.93         59.97         1.69 o                         
  -2   2  -6          6.34         16.27         2.43 o                         
  -2  -3   7        145.26        115.47         2.90 o                         
   2  -3  -6         47.18         51.54         1.17 o                         
  -2  -3   5         48.47         44.18         0.84 o                         
   2  -3  -4         89.58         75.68         0.75 o                         
  -2  -3   3        110.01         97.43         0.69 o                         
   2  -3  -2       1424.94       1439.27         1.51 o                         
  -2   3   1          5.41         17.49         0.83 o                         
   2  -3   0        280.42        282.16         0.82 o                         
  -2   3  -1        687.19        697.30         1.35 o                         
   2   3   2         11.02          7.61         0.65 o                         
   2   3   3          8.57          4.36         0.89 o                         
   2  -3   4        326.89        316.38         1.52 o                         
   2   3   5         27.84         31.35         1.66 o                         
  -2  -3  -6         35.08         32.23         2.00 o                         
  -2   4   7         17.14         31.87         1.56 o                         
  -2  -4   6          3.80          6.37         1.00 o                         
   2  -4  -5          2.63          2.58         0.93 o                         
  -2   4   4          5.82          6.07         0.68 o                         
  -2   4   3        881.38        850.69         1.41 o                         
  -2  -4   2        117.57        122.38         0.63 o                         
  -2   4   1        820.67        854.89         1.29 o                         
   2   4   0         40.34         38.24         0.59 o                         
   2  -4   1         42.45         41.97         0.69 o                         
  -2   4  -2          0.19          1.55         0.56 o                         
   2   4   3          4.06          3.41         0.93 o                         
   2   4   4          2.90          5.84         1.05 o                         
   2  -4   5        272.76        271.76         1.90 o                         
   2  -4   6         10.39          7.54         1.91 o                         
  -2  -5   7        120.01        100.17         3.01 o                         
  -2  -5   6          0.37          4.70         0.91 o                         
   2  -5  -5         92.25         80.68         0.87 o                         
  -2  -5   4          6.76          5.64         0.59 o                         
  -2   5   3         24.42         23.93         0.59 o                         
  -2   5   2        278.18        266.63         0.74 o                         
  -2  -5   1          1.37          1.73         0.52 o                         
  -2  -5   0        264.63        283.01         0.85 o                         
  -2  -5  -1       1127.61       1151.28         1.72 o                         
  -2   5  -2         23.52         25.20         0.70 o                         
  -2  -5  -3        122.65        115.63         0.89 o                         
   2   5   4        131.26        137.91         1.34 o                         
   2   5   5         43.70         44.98         1.45 o                         
  -2  -5  -6          0.89          1.42         1.95 o                         
  -2  -6   7          6.16         13.45         1.28 o                         
  -2   6   6         70.63         65.21         1.00 o                         
   2  -6  -5          6.87          5.60         0.73 o                         
   2  -6  -4         48.65         45.86         0.66 o                         
   2  -6  -3       1031.16       1031.44         2.33 o                         
  -2   6   2        521.54        506.33         1.01 o                         
  -2   6   1        335.90        319.07         0.89 o                         
  -2  -6   0        213.05        224.67         0.81 o                         
   2  -6   1         68.25         64.49         0.65 o                         
   2   6   2         70.14         73.69         0.78 o                         
  -2   6  -3        182.74        198.89         1.12 o                         
   2  -6   4          2.04          5.89         1.02 o                         
  -2   6  -5         96.08        101.98         1.89 o                         
   2  -6   6          1.89          3.27         2.23 o                         
   2  -7  -7         98.51         98.26         1.76 o                         
  -2  -7   6         26.06         30.29         0.91 o                         
  -2  -7   5        147.82        141.93         1.07 o                         
   2  -7  -4          6.39          5.87         0.54 o                         
   2   7  -3        310.70        308.66         1.12 o                         
  -2  -7   2        935.23        941.57         1.37 o                         
  -2  -7   1        548.86        534.60         1.12 o                         
   2  -7   0          4.68          3.08         0.50 o                         
  -2  -7  -1         13.92          7.37         0.58 o                         
  -2   7  -2          1.80          0.98         0.73 o                         
   2  -7   3       1186.60       1204.73         2.71 o                         
   2  -7   4        124.08        125.41         1.29 o                         
   2   7   5         10.19         11.00         1.68 o                         
   2  -7   6          6.58          9.49         2.32 o                         
  -2   8   7         10.42         13.44         1.24 o                         
  -2  -8   6          0.03          0.67         1.04 o                         
  -2   8   5        383.19        367.64         1.25 o                         
  -2   8   4         16.26         14.25         0.61 o                         
  -2  -8   3         12.34         11.27         0.59 o                         
   2  -8  -2        137.47        131.27         1.19 o                         
  -2  -8   1         13.13         10.35         0.48 o                         
  -2  -8   0          2.33          4.09         0.51 o                         
   2  -8   1         15.23         16.27         0.78 o                         
  -2   8  -2        143.62        127.71         0.86 o                         
  -2   8  -3          4.58         10.25         0.86 o                         
  -2   8  -4          1.78          4.29         1.22 o                         
   2  -8   5          6.42          6.34         1.71 o                         
  -2   8  -6          3.32          0.43         2.67 o                         
  -2  -9   7         18.05         19.92         1.23 o                         
  -2  -9   6          0.19          3.15         0.88 o                         
  -2  -9   5        247.23        243.82         1.02 o                         
  -2   9   4        216.87        206.58         1.17 o                         
   2  -9  -3         12.79          9.96         0.58 o                         
  -2   9   2        291.43        298.52         1.56 o                         
  -2  -9   1         42.99         40.90         0.70 o                         
   2  -9   0        618.82        633.57         1.22 o                         
   2   9   1        243.51        237.23         0.96 o                         
  -2   9  -2          0.55          1.31         0.81 o                         
  -2  -9  -3        157.87        166.44         1.32 o                         
   2   9   4         33.13         39.82         1.41 o                         
   2   9   5        105.24        104.25         1.72 o                         
  -2   9  -6        234.95        269.14         2.80 o                         
  -2  10   7          9.93         15.06         1.19 o                         
  -2 -10   6         92.58         93.57         1.04 o                         
  -2  10   5          5.19          7.30         0.94 o                         
  -2  10   4         31.53         33.92         0.83 o                         
  -2 -10   3         40.76         31.94         1.38 o                         
   2 -10  -2        234.64        242.90         1.51 o                         
  -2 -10   1          0.75          1.03         0.59 o                         
  -2  10   0         74.51         61.84         0.65 o                         
  -2  10  -1        119.28        116.30         0.81 o                         
   2 -10   2        148.80        141.07         1.09 o                         
  -2 -10  -3         10.82         10.98         0.98 o                         
   2 -10   4        120.45        126.23         1.64 o                         
  -2  10  -5          9.34         10.27         1.38 o                         
   2  10   6          1.16          1.73         2.24 o                         
  -2  11   7          0.52          2.67         1.13 o                         
   2  11  -6         53.64         55.76         1.11 o                         
  -2 -11   5          0.04          1.50         0.93 o                         
  -2  11   4        141.09        124.21         1.18 o                         
  -2 -11   3          0.15          0.08         1.33 o                         
  -2  11   2        286.30        266.70         1.53 o                         
  -2  11   1         24.81         22.06         0.58 o                         
  -2  11   0        132.37        133.15         0.85 o                         
  -2  11  -1         13.43         17.17         0.73 o                         
  -2 -11  -2        134.15        137.74         1.24 o                         
  -2 -11  -3         66.15         57.59         1.02 o                         
  -2 -11  -4        137.27        141.46         2.62 o                         
  -2  11  -5          4.32          4.56         1.31 o                         
  -2 -12   7         74.85         61.34         1.42 o                         
  -2 -12   6        160.28        167.04         2.17 o                         
  -2 -12   5         10.71          4.58         0.37 o                         
  -2 -12   4        204.57        192.97         2.18 o                         
   2 -12  -3         20.58         17.62         1.47 o                         
   2 -12  -2          0.67          0.46         0.87 o                         
  -2  12   1        314.44        313.25         1.40 o                         
  -2  12   0        598.45        597.98         1.38 o                         
  -2  12  -1          9.62          9.53         0.82 o                         
  -2  12  -2        343.75        351.99         1.56 o                         
   2 -12   3         32.57         28.33         1.00 o                         
  -2  12  -4        140.62        152.75         1.68 o                         
   2 -12   5          4.41          4.35         1.46 o                         
  -2  13   7         45.61         41.28         3.00 o                         
  -2  13   6         36.40         35.23         1.77 o                         
  -2 -13   5         63.21         60.03         1.13 o                         
  -2 -13   4         98.07         99.71         2.36 o                         
   2 -13  -3         87.16         82.90         1.74 o                         
  -2 -13   2        280.85        285.49         1.47 o                         
  -2  13   1         21.31         17.83         0.59 o                         
  -2  13   0        154.84        152.89         0.86 o                         
   2 -13   1        203.97        214.20         1.20 o                         
   2 -13   2         16.10         20.51         0.95 o                         
   2 -13   3        177.17        181.53         1.25 o                         
  -2  13  -4        110.44        110.91         2.00 o                         
  -2  13  -5          8.24         10.55         1.50 o                         
   2 -14  -6         65.96         69.32         1.91 o                         
  -2  14   5          3.03         -2.42         3.75 o                         
  -2  14   4        149.97        150.02         2.23 o                         
   2 -14  -3        222.21        220.22         1.76 o                         
  -2  14   2         13.35         12.69         1.06 o                         
  -2 -14   1         10.53         11.03         0.65 o                         
  -2  14   0        263.56        257.85         1.10 o                         
  -2  14  -1         90.12         95.89         0.99 o                         
   2 -14   2        115.44        132.15         1.08 o                         
   2 -14   3         54.83         61.72         1.05 o                         
   2 -14   4        184.07        195.71         1.92 o                         
  -2  14  -5         14.60         16.44         1.53 o                         
   2  15  -6          2.71          5.27         1.71 o                         
  -2  15   5        116.31        124.61         4.57 o                         
  -2 -15   4        157.87        174.70         2.89 o                         
  -2 -15   3         14.52         14.29         1.23 o                         
  -2  15   2          0.02         -0.50         1.00 o                         
  -2 -15   1        136.96        131.29         0.93 o                         
   2  15   0        389.76        357.42         1.29 o                         
   2  15   1        207.26        209.55         1.18 o                         
   2  15   2        247.10        251.49         1.28 o                         
   2 -15   3         50.09         60.39         1.09 o                         
  -2  15  -4          6.51          9.22         1.96 o                         
   2  15   5         32.52         32.16         1.58 o                         
  -2 -16   6         10.80         10.93         1.73 o                         
  -2  16   5        186.93        189.29         5.06 o                         
  -2 -16   4          0.01          6.06         2.32 o                         
  -2 -16   3         45.09         49.88         1.35 o                         
  -2 -16   2          2.98          1.08         1.13 o                         
  -2  16   1       1335.94       1334.72         4.16 o                         
   2  16   0          2.32          4.17         0.72 o                         
  -2  16  -1         52.89         54.17         1.25 o                         
   2  16   2          4.72          4.97         1.04 o                         
   2  16   3        115.64        112.79         1.16 o                         
  -2  16  -4         48.91         55.12         1.77 o                         
  -2  16  -5        128.02        149.90         2.63 o                         
  -2  17   6         10.17         15.17         4.50 o                         
  -2  17   5         45.12         53.06         4.54 o                         
  -2  17   4          8.35          9.86         1.95 o                         
  -2 -17   3         14.54         11.84         1.30 o                         
   2 -17  -2         15.94         13.54         1.20 o                         
   2  17  -1        138.91        131.63         1.09 o                         
  -2  17   0        125.71        117.99         1.25 o                         
  -2 -17  -1         25.02         23.04         1.03 o                         
  -2 -17  -2        161.78        162.69         1.17 o                         
   2  17   3         49.93         54.59         1.14 o                         
   2  17   4         11.34         14.92         1.66 o                         
  -2  17  -5         76.22         95.05         2.79 o                         
  -2  18   6          0.02          6.19         4.67 o                         
  -2  18   5         73.65         83.96         4.95 o                         
  -2  18   4         34.83         33.92         2.13 o                         
   2  18  -3        176.38        171.86         2.66 o                         
   2 -18  -2          1.86          2.73         1.49 o                         
  -2  18   1        242.04        261.73         2.21 o                         
  -2 -18   0         15.88         15.21         0.65 o                         
  -2  18  -1        131.32        130.21         1.00 o                         
   2  18   2          0.20          0.05         1.13 o                         
  -2  18  -3         14.75         19.59         1.13 o                         
   2  18   4         50.31         57.12         1.82 o                         
  -2  19   5         49.93         55.82         4.99 o                         
   2  19  -4         49.58         50.60         2.29 o                         
  -2  19   3          1.56          1.33         2.03 o                         
  -2 -19   2         10.11         10.91         1.57 o                         
  -2  19   1         29.97         26.38         0.91 o                         
   2  19   0         52.14         48.03         0.72 o                         
   2  19   1        158.31        166.87         1.07 o                         
  -2  19  -2         17.64         13.88         1.14 o                         
  -2  19  -3         94.41         98.81         1.37 o                         
  -2  19  -4         14.25         18.77         1.69 o                         
  -2  20   5          9.81         11.52         4.69 o                         
   2  20  -4          6.99         10.33         2.13 o                         
   2  20  -3         99.84        102.18         2.52 o                         
  -2  20   2          0.02          2.87         1.68 o                         
  -2  20   1          0.50          1.09         0.81 o                         
   2  20   0         70.06         66.32         0.76 o                         
  -2 -20  -1          7.89         13.94         0.92 o                         
   2  20   2         38.84         41.96         1.07 o                         
  -2  20  -3          1.38          7.10         1.30 o                         
   2  20   4        152.94        166.41         2.15 o                         
  -2  21   5         84.30         88.10         5.30 o                         
   2  21  -4         87.20         88.60         2.55 o                         
  -2  21   3         70.64         61.48         1.95 o                         
  -2  21   2         57.96         57.62         2.09 o                         
  -2  21   1          1.64          1.69         0.99 o                         
  -2 -21   0         32.61         32.86         0.56 o                         
   2  21   1        221.68        221.30         1.40 o                         
   2  21   2         14.79         13.16         1.52 o                         
   2  21   3        121.62        128.45         1.98 o                         
   2  21   4         40.67         43.12         1.77 o                         
  -2  22   5          3.26          3.11         4.93 o                         
   2  22  -4         64.13         66.90         2.56 o                         
  -2  22   3         24.15         22.60         1.99 o                         
  -2  22   2          0.18          1.96         1.78 o                         
  -2  22   1          2.31          2.56         1.05 o                         
   2  22   0        236.31        184.06         0.93 o                         
   2  22   1         17.62         20.82         0.94 o                         
   2  22   2        160.90        169.95         1.44 o                         
   2  22   3          0.25          1.08         1.56 o                         
  -2  23   4         63.68         66.23         3.00 o                         
  -2  23   3         14.22         12.20         2.02 o                         
  -2  23   2        216.23        227.85         2.57 o                         
   2  23  -1          0.02         -2.77         1.86 o                         
   2  23   0        159.22        161.99         1.63 o                         
  -2  23  -1         24.46         25.43         0.96 o                         
  -2  23  -2          0.56          6.57         1.13 o                         
   2  23   3         29.06         31.97         1.68 o                         
  -2  24   4        105.97        109.59         3.26 o                         
   2  24  -3          1.37          0.78         2.01 o                         
  -2  24   2         61.32         66.31         2.11 o                         
  -2  24   1         12.72         11.43         1.96 o                         
   2  24   0         23.30         21.55         0.64 o                         
  -2  24  -1          1.11          2.46         1.41 o                         
   2  24   2        206.29        207.78         1.68 o                         
  -2  25   3        129.08        129.53         3.40 o                         
  -2  25   2        315.60        346.34         3.06 o                         
   2  25  -1        134.15        129.85         2.47 o                         
  -2  25   0         21.17         12.79         0.86 o                         
  -2  25  -1         30.27         39.68         2.86 o                         
  -2  25  -2         17.72         15.10         1.61 o                         
  -2  26   3        108.86        124.18         6.31 o                         
  -2  26   2          1.95          6.76         2.86 o                         
  -2  26   1         30.46         33.00         2.16 o                         
  -2  26   0          1.75         -3.13         2.95 o                         
   2  26   1          4.39          7.30         1.41 o                         
  -2  27   1          3.43         -2.53         2.95 o                         
  -2  27   0          0.27          1.53         3.08 o                         
  -3   0   6         77.11         90.09         2.05 o                         
  -3   0   4        630.49        583.41         2.61 o                         
  -3   0   2        501.72        498.33         1.82 o                         
  -3   0   0        546.48        542.29         2.15 o                         
  -3   0  -2        479.89        474.64         2.79 o                         
  -3   0  -4         83.98         82.62         3.16 o                         
   3  -1  -7        124.34        125.51         1.89 o                         
  -3  -1   6        336.74        339.31         1.80 o                         
  -3  -1   5          5.54         -2.71         1.81 o                         
  -3   1   4        144.52        147.51         1.58 o                         
  -3  -1   3        108.77        101.37         0.89 o                         
  -3   1   2        370.62        361.35         1.16 o                         
  -3  -1   1         73.04         55.12         0.87 o                         
  -3   1   1        128.58        132.53         1.28 o                         
  -3  -1   0        393.11        393.36         1.38 o                         
  -3  -1  -1        118.06        114.32         1.61 o                         
  -3  -1  -2        121.20        135.85         1.45 o                         
   3  -1   3          2.40         -1.22         1.20 o                         
  -3   1  -3          5.22         14.26         1.69 o                         
  -3   1  -4        354.59        291.86         2.39 o                         
   3  -1   5         97.65         49.64         2.36 o                         
   3  -2  -7        127.68        141.20         1.93 o                         
  -3  -2   6         14.27          3.77         2.73 o                         
  -3  -2   5        118.13        111.58         1.37 o                         
  -3   2   4         97.61        103.41         1.25 o                         
  -3   2   3         68.04         66.46         1.12 o                         
  -3   2   2        339.46        322.61         1.12 o                         
  -3  -2   1        135.65        121.96         1.07 o                         
  -3  -2   1        238.79        251.72         1.51 o                         
  -3  -2   0        350.73        348.99         1.32 o                         
  -3  -2  -1         86.70         85.66         1.17 o                         
  -3   2  -2         86.37         99.68         1.38 o                         
   3   2   3        120.23         89.22         2.12 o                         
  -3  -2  -3        140.54        118.74         1.74 o                         
   3   2   4         16.50          1.14         1.69 o                         
   3  -2   5        132.49         90.49         2.50 o                         
   3   3  -7        132.00         86.51         3.66 o                         
  -3  -3   6         22.12         23.54         1.52 o                         
  -3   3   5          7.14         11.79         1.62 o                         
  -3  -3   4        710.11        702.03         2.00 o                         
  -3  -3   3        404.74        394.59         1.38 o                         
  -3  -3   2         36.61         38.99         1.04 o                         
  -3  -3   1        330.71        271.92         1.56 o                         
  -3  -3   1        582.15        573.93         1.70 o                         
  -3   3   0         38.67         43.87         1.02 o                         
  -3   3  -1        487.71        490.33         1.72 o                         
   3  -3   2        570.10        306.25         1.20 o                         
  -3   3  -2        780.44        776.35         2.62 o                         
   3  -3   3          6.33         -2.45         1.63 o                         
   3  -3   4         27.12          8.20         1.92 o                         
   3  -3   5        116.23        105.78         2.55 o                         
   3   4  -7         50.29         57.15         1.67 o                         
  -3  -4   6         16.46         -1.94         1.87 o                         
  -3   4   5        303.25        297.37         1.61 o                         
  -3  -4   4        150.49        151.75         1.21 o                         
  -3   4   3         37.26         61.11         1.41 o                         
   3  -4  -3        212.51        206.59         1.14 o                         
  -3   4   2         70.23         70.41         1.28 o                         
   3  -4  -2        103.39        100.10         0.89 o                         
  -3   4   1          1.75          2.58         1.17 o                         
  -3  -4   1          3.09          0.89         1.05 o                         
   3  -4   0         97.01        101.71         1.11 o                         
  -3   4  -1        258.82        262.22         1.46 o                         
   3  -4   2        137.08        109.51         1.93 o                         
  -3   4  -2        172.26        175.15         1.55 o                         
   3   4   3        143.24        123.54         2.51 o                         
  -3   4  -3        291.01        268.71         2.11 o                         
  -3   4  -4         12.54          4.97         1.93 o                         
  -3   4  -5         58.03         49.72         2.48 o                         
   3   5  -7         66.33         70.66         1.67 o                         
  -3   5   6         54.64         55.64         2.13 o                         
   3  -5  -5        124.80        133.65         1.66 o                         
  -3  -5   4         12.66          4.60         1.28 o                         
  -3   5   3          8.81         33.64         1.29 o                         
   3  -5  -3         98.74        104.07         1.10 o                         
  -3   5   2          0.00          4.56         0.99 o                         
   3  -5  -2         58.70         58.41         0.89 o                         
  -3   5   1        322.26        315.79         2.94 o                         
  -3  -5   1        567.28        558.53         1.24 o                         
   3  -5   0         77.20         71.51         0.94 o                         
   3  -5   1        118.28         77.91         0.61 o                         
  -3   5  -1        124.97        125.93         1.53 o                         
  -3   5  -2          9.98         15.01         1.92 o                         
   3   5   3        108.14        135.76         1.63 o                         
  -3   5  -4         46.42         54.20         2.77 o                         
  -3   5  -5         87.23        119.74         2.90 o                         
   3   6  -7        136.26        133.27         1.73 o                         
   3  -6  -6         52.30         46.56         1.26 o                         
   3  -6  -5        536.88        535.07         2.55 o                         
   3  -6  -4         10.10          5.36         1.45 o                         
  -3   6   3        448.81        484.93         2.15 o                         
   3  -6  -3        612.64        621.14         1.58 o                         
  -3   6   2         43.83         45.96         1.06 o                         
  -3  -6   2         47.63         51.22         0.83 o                         
  -3   6   1          4.95         10.24         1.44 o                         
  -3  -6   1          8.72          8.67         1.03 o                         
  -3  -6   0          5.01          8.56         1.12 o                         
   3   6   0         38.33         42.74         1.00 o                         
  -3   6  -1        556.72        573.56         2.02 o                         
   3   6   2          6.36          0.59         2.04 o                         
  -3  -6  -2         10.36          5.11         1.24 o                         
   3   6   3        632.70        590.68         2.28 o                         
   3  -6   4         39.81         35.73         2.16 o                         
  -3  -6  -5        146.61        146.93         2.45 o                         
   3   7  -7          4.80         24.03         2.16 o                         
  -3  -7   6         60.45         60.17         1.24 o                         
  -3  -7   5         20.35         32.26         1.69 o                         
   3  -7  -4         85.32         84.50         1.66 o                         
  -3  -7   3        498.40        427.97         1.52 o                         
  -3  -7   3        536.47        497.68         2.23 o                         
  -3   7   2         93.09         93.16         1.11 o                         
  -3  -7   2        131.63        132.30         0.92 o                         
  -3  -7   1         45.76         51.79         2.23 o                         
   3  -7  -1         80.56         72.05         0.86 o                         
  -3  -7   0         50.69         50.01         1.55 o                         
  -3  -7   0        121.47        138.64         1.22 o                         
  -3   7  -1        429.01        427.41         1.69 o                         
   3   7   2         55.82         46.56         2.50 o                         
  -3   7  -2         88.42         86.03         1.75 o                         
   3   7   3         19.23         43.29         1.54 o                         
   3  -7   4         77.55         94.96         2.29 o                         
   3  -7   5          5.81         18.59         2.02 o                         
   3   8  -7        116.06        115.71         2.43 o                         
  -3  -8   6         24.75         20.32         1.09 o                         
  -3  -8   5        241.27        242.10         2.16 o                         
  -3  -8   4        130.70        116.90         1.55 o                         
  -3  -8   3        147.91        145.43         1.47 o                         
  -3   8   2         21.16         25.53         0.85 o                         
  -3  -8   2         78.59         82.24         1.30 o                         
  -3  -8   1         38.58         31.19         0.79 o                         
  -3  -8   0         75.54         76.72         1.92 o                         
  -3   8   0         91.62         86.27         1.03 o                         
  -3   8  -1        118.69        114.34         1.19 o                         
  -3   8  -2        159.26        133.01         1.39 o                         
   3   8   3        260.83        261.81         1.70 o                         
   3  -8   4         31.75         18.70         2.19 o                         
   3  -8   5        108.87        102.53         2.40 o                         
  -3  -9   6         94.18         98.44         2.67 o                         
  -3  -9   5         29.45         33.65         2.23 o                         
  -3  -9   4        144.41        134.09         1.08 o                         
   3  -9  -3        377.00        380.06         1.85 o                         
  -3   9   2          2.89         31.96         1.25 o                         
  -3  -9   2        189.40        202.95         1.57 o                         
   3  -9  -1        312.01        294.14         1.30 o                         
  -3  -9   0        245.31        239.45         2.61 o                         
   3  -9   0        247.50        238.40         1.30 o                         
  -3   9  -1        291.47        307.32         1.50 o                         
   3   9   2        120.97        126.92         1.58 o                         
   3   9   3         24.94         37.02         1.41 o                         
   3  -9   4         91.17         86.11         2.46 o                         
  -3 -10   6         74.28         80.30         2.31 o                         
  -3 -10   5         64.15         60.29         2.05 o                         
  -3 -10   4         44.05         39.52         0.50 o                         
  -3 -10   4        134.09        129.76         1.85 o                         
   3 -10  -3         74.08         78.05         1.58 o                         
   3 -10  -2        723.34        730.50         2.16 o                         
   3 -10  -1         22.68         17.80         2.02 o                         
  -3 -10   0        633.27        640.18         1.58 o                         
  -3  10  -1         56.60         59.88         1.29 o                         
   3  10   2        151.92        154.55         1.32 o                         
   3 -10   3         60.98         65.41         1.88 o                         
  -3 -10  -4         71.94         71.41         2.99 o                         
  -3 -11   6        141.61        151.03         3.04 o                         
  -3 -11   5         60.94         63.50         2.11 o                         
  -3 -11   4        228.32        222.70         2.06 o                         
   3 -11  -3        137.57        132.90         1.58 o                         
   3 -11  -2         78.94         74.72         1.83 o                         
  -3 -11   1        282.21        274.98         1.98 o                         
  -3 -11   1        496.77        491.71         1.82 o                         
   3  11   0          0.70          2.58         1.52 o                         
   3 -11   0         60.32         64.38         1.20 o                         
  -3  11  -1        107.94        107.18         1.19 o                         
   3  11   2        246.08        254.30         1.48 o                         
  -3  11  -3         79.95         94.87         2.29 o                         
   3 -11   4        118.56        125.50         2.84 o                         
  -3 -12   6          0.35         16.07         2.19 o                         
  -3 -12   5         12.21         10.22         2.42 o                         
   3  12  -4          6.53         19.08         2.02 o                         
   3 -12  -3         51.94         50.80         1.48 o                         
   3 -12  -2        723.15        741.84         2.54 o                         
  -3 -12   1         57.57         57.50         1.79 o                         
   3  12   0        282.10        283.12         2.36 o                         
   3 -12   0        668.85        667.78         2.16 o                         
  -3  12  -1         48.03         40.07         1.49 o                         
   3  12   2          7.34         11.30         1.47 o                         
  -3  12  -3         13.07         18.86         2.31 o                         
   3  12   4          0.32         37.56         2.90 o                         
  -3 -13   6        276.82        270.28         3.98 o                         
  -3  13   5         20.08         22.98         2.28 o                         
  -3  13   4        266.15        267.52         2.28 o                         
   3 -13  -3         52.35         50.87         1.52 o                         
  -3  13   2        113.49        112.80         1.66 o                         
  -3  13   1        251.28        223.83         1.95 o                         
  -3 -13   1        442.34        429.95         2.17 o                         
  -3 -13   0         86.29         88.31         1.46 o                         
  -3  13  -1         50.94         49.62         1.56 o                         
   3  13   2        338.55        341.05         1.93 o                         
   3 -13   3         17.24         13.56         2.59 o                         
   3 -13   4        283.23        298.46         2.97 o                         
  -3 -14   6          2.40         19.62         3.22 o                         
  -3 -14   5        142.31        143.48         2.46 o                         
  -3  14   4         73.45         73.58         2.23 o                         
   3 -14  -3         14.24         16.07         1.71 o                         
   3 -14  -2         79.13         82.49         1.66 o                         
  -3 -14   1         23.60         25.37         1.89 o                         
   3 -14   0         91.58         86.44         1.45 o                         
  -3  14  -1         18.64         15.24         1.83 o                         
   3  14   2         55.95         55.66         1.79 o                         
   3 -14   3        165.37        164.99         2.93 o                         
   3 -14   4          2.32         12.26         2.62 o                         
  -3 -15   6        125.89        127.36         3.70 o                         
  -3 -15   5          4.41         11.09         2.09 o                         
  -3  15   4        148.06        140.56         2.79 o                         
   3 -15  -3        174.12        176.67         2.52 o                         
   3 -15  -2        130.80        131.17         1.79 o                         
  -3 -15   1        341.60        369.27         2.00 o                         
   3 -15   0        106.64        108.45         1.48 o                         
  -3  15  -1        196.67        207.73         1.56 o                         
   3  15   2        163.15        158.44         2.11 o                         
  -3  15  -3          3.89          8.53         2.50 o                         
   3 -15   4        134.80        137.46         2.61 o                         
  -3  16   5        204.67        209.25         3.42 o                         
  -3  16   4         49.16         46.00         2.51 o                         
   3 -16  -3        197.73        213.10         3.01 o                         
   3 -16  -2          7.01          8.35         2.52 o                         
  -3 -16   1         10.57         13.65         1.49 o                         
   3  16   0          0.14         -0.79         1.19 o                         
   3 -16   0          5.39         11.32         1.75 o                         
  -3 -16  -1        254.83        257.83         1.74 o                         
   3  16   2         40.73         46.12         1.80 o                         
  -3  16  -3        208.54        225.45         3.68 o                         
  -3  17   5          6.33         28.70         5.73 o                         
  -3  17   4         21.04         18.65         3.11 o                         
  -3  17   3        182.99        194.22         3.91 o                         
   3 -17  -2         14.66         17.88         2.65 o                         
  -3  17   1        161.37        133.42         1.16 o                         
   3 -17  -1        284.06        298.98         2.34 o                         
   3  17   0         10.06          4.28         1.12 o                         
   3 -17   0         15.39         16.88         1.50 o                         
   3  17   1         98.24        109.95         1.90 o                         
  -3 -17  -1        180.58        194.25         2.27 o                         
   3  17   2         27.15         20.18         1.87 o                         
  -3  17  -3          8.02         22.19         2.53 o                         
  -3  18   5        240.49        261.17         7.04 o                         
  -3  18   4         37.12         30.97         3.27 o                         
  -3  18   3        118.96        124.58         3.77 o                         
   3 -18  -2          2.33          3.99         1.93 o                         
  -3  18   1          9.81          8.33         0.82 o                         
   3 -18  -1         17.27         23.09         2.14 o                         
   3  18   0          0.10         -0.64         1.02 o                         
   3 -18   0          1.82          7.21         1.56 o                         
   3  18   1        144.24        131.69         1.95 o                         
  -3 -18  -1        151.31        158.97         2.14 o                         
   3  18   2         31.98         40.66         2.62 o                         
  -3  18  -3        207.81        222.17         3.13 o                         
  -3  19   5         41.04         44.76         6.00 o                         
  -3  19   4         62.25         55.40         3.61 o                         
  -3  19   3         48.16         50.31         3.44 o                         
  -3  19   2        110.58        109.25         3.04 o                         
   3 -19  -1        628.69        640.34         3.42 o                         
   3  19   0         35.57         16.72         0.79 o                         
   3 -19   0         99.09         93.52         1.62 o                         
   3  19   1          0.74          8.27         1.45 o                         
   3 -19   1         36.93         44.95         2.13 o                         
   3  19   2         75.95         74.51         1.72 o                         
  -3  19  -3         41.68         52.64         2.61 o                         
  -3  20   4         75.46         69.55         3.77 o                         
  -3  20   3         18.38         21.22         2.73 o                         
  -3  20   2        158.62        164.54         3.66 o                         
  -3 -20   1          0.85          5.92         2.46 o                         
  -3 -20   0        128.10        126.11         4.28 o                         
   3  20   1          1.20          6.87         1.41 o                         
  -3  20  -1         14.49         20.84         1.95 o                         
  -3  20  -2         72.47         67.18         2.45 o                         
  -3  21   4        147.30        164.52         4.25 o                         
  -3  21   3        161.48        193.24         7.15 o                         
  -3  21   2          7.42         12.94         3.08 o                         
  -3  21   1          0.39         -0.66         3.09 o                         
  -3  21   0          5.87          8.11         3.79 o                         
  -3  21  -1        174.64        194.65         4.56 o                         
  -3  21  -2        163.18        189.03         4.50 o                         
  -3  22   3         93.86        125.51         6.79 o                         
  -3  22   2        353.67        377.79         4.60 o                         
  -3  22   1          0.01          1.40         3.15 o                         
  -3  22   0        332.45        360.04         5.92 o                         
  -3  22  -1         71.74         93.81         4.12 o                         
  -3  23   3         10.59         32.65         6.64 o                         
  -3  23   2         17.06         22.69         6.80 o                         
  -3  23   1         47.71         40.03         4.56 o                         
  -3  23   0         21.21         25.75         4.07 o                         
  -3  23  -1          9.51         20.20         3.73 o                         
  -3  24   2        158.71        181.72         4.78 o                         
  -3  24   1          6.11          4.62         4.29 o                         
  -3  24   0        175.14        204.80         5.13 o                         
  -4   0   6         72.98         69.07         1.94 o                         
  -4   0   4        275.81        203.99         2.65 o                         
  -4   0   2        185.94        159.66         1.81 o                         
  -4   0   0         44.45         42.03         1.50 o                         
  -4   0  -2        372.37        450.84         3.92 o                         
  -4   1   6          5.35         14.28         1.25 o                         
  -4  -1   5        155.85        154.42         1.41 o                         
  -4  -1   4        153.83        160.84         1.66 o                         
  -4   1   3        178.64        167.44         1.59 o                         
  -4   1   2        161.72        149.00         1.59 o                         
  -4   1   2        220.87        223.35         2.00 o                         
  -4   1   1        200.75        202.47         1.70 o                         
  -4  -1   0        233.48        252.33         1.59 o                         
  -4   1  -1        194.01        213.60         1.85 o                         
  -4   1  -2        118.55        133.92         2.24 o                         
  -4   1  -3          5.01         16.56         2.01 o                         
  -4  -2   6         87.48         71.60         1.81 o                         
  -4  -2   5         22.60         35.34         1.34 o                         
  -4  -2   4         92.51        103.60         1.78 o                         
  -4  -2   3          2.56         -2.67         1.78 o                         
  -4  -2   2         41.35         49.33         1.38 o                         
  -4   2   2        113.44        118.31         1.54 o                         
  -4   2   1        126.25        136.63         1.49 o                         
  -4   2   0          2.04          7.06         1.07 o                         
  -4   2  -1         81.54         99.63         1.45 o                         
  -4   2  -2         21.46         47.79         1.90 o                         
  -4   2  -3         71.41         64.80         3.18 o                         
  -4  -3   6         85.62         69.94         2.30 o                         
  -4  -3   5        250.64        233.11         2.31 o                         
  -4  -3   4         43.90         53.85         1.69 o                         
  -4  -3   3        137.99        129.85         1.35 o                         
  -4  -3   2         35.05         38.76         1.32 o                         
  -4   3   1         27.63         29.28         1.68 o                         
  -4   3   0        162.51        165.90         1.41 o                         
  -4   3  -1         55.70         77.70         1.73 o                         
  -4   3  -2        226.23        235.22         2.61 o                         
  -4   3  -3        107.49        119.96         2.48 o                         
  -4  -4   6         27.70         22.61         2.54 o                         
  -4  -4   5          4.55         19.86         1.35 o                         
  -4  -4   4        111.02        111.63         1.59 o                         
  -4  -4   3          8.55          6.26         1.74 o                         
  -4  -4   2        189.34        179.24         1.52 o                         
  -4  -4   1        236.99        244.91         1.68 o                         
  -4   4   0          9.31         16.10         1.47 o                         
  -4   4  -1        141.88        159.78         1.96 o                         
  -4   4  -2          5.02         14.88         1.84 o                         
  -4   4  -3         26.73         15.04         3.03 o                         
  -4  -5   6         90.80         69.13         2.38 o                         
  -4  -5   5        155.00        141.53         2.56 o                         
  -4  -5   4         29.91         31.61         1.37 o                         
  -4  -5   3         37.23         39.40         0.99 o                         
  -4  -5   2         12.55         14.46         1.35 o                         
  -4  -5   1         11.12         26.60         1.63 o                         
  -4   5   0         28.67         34.78         1.37 o                         
  -4   5  -1         33.18         34.68         1.59 o                         
  -4   5  -2        161.74        152.51         3.26 o                         
  -4   5  -3        111.84         94.45         3.71 o                         
  -4  -6   6         13.61         17.38         2.91 o                         
  -4  -6   5         25.63         34.79         1.91 o                         
  -4  -6   4        123.56        127.36         2.05 o                         
  -4  -6   3        147.55        151.94         1.15 o                         
  -4  -6   2        166.37        163.34         1.25 o                         
  -4  -6   1        214.69        214.15         1.94 o                         
  -4   6   0        120.09        135.40         1.39 o                         
  -4   6  -1        160.65        168.45         2.01 o                         
  -4   6  -2         31.18         17.51         2.61 o                         
  -4   6  -3         13.24          5.65         3.00 o                         
  -4  -7   6         64.50         57.58         2.38 o                         
  -4  -7   5         64.59         80.81         2.15 o                         
  -4  -7   4         23.79         26.50         1.12 o                         
  -4  -7   3        219.26        218.48         1.51 o                         
  -4  -7   2         49.09         52.73         1.33 o                         
  -4  -7   1         63.11         81.29         1.47 o                         
  -4   7   0        223.73        221.97         1.56 o                         
  -4   7  -1         24.96         17.44         1.79 o                         
  -4   7  -2         49.93         64.30         3.17 o                         
  -4   7  -3         79.82        103.98         2.45 o                         
  -4  -8   6         69.45         83.35         2.71 o                         
  -4  -8   5         15.92         20.85         2.77 o                         
   4  -8  -4         35.89         41.26         1.33 o                         
  -4  -8   3         90.42        103.20         1.57 o                         
   4  -8  -2        125.98        119.47         1.21 o                         
  -4  -8   1        139.35         89.52         1.47 o                         
   4  -8  -1        154.58        154.04         1.15 o                         
  -4   8   0         71.57         65.74         1.79 o                         
  -4   8  -1         35.52         21.72         2.40 o                         
  -4   8  -2         19.10         20.32         2.74 o                         
  -4   8  -3         60.93         83.59         2.48 o                         
  -4  -9   6         57.27         56.19         3.06 o                         
  -4  -9   5        143.71        147.69         3.03 o                         
   4  -9  -4        128.27        118.96         1.87 o                         
   4  -9  -3        398.54        419.74         2.63 o                         
  -4  -9   2        297.90        305.04         1.70 o                         
  -4  -9   1        228.03        231.91         2.62 o                         
  -4   9   0        321.19        334.17         2.87 o                         
  -4   9  -1        113.81        110.18         2.44 o                         
  -4   9  -2        188.07        214.06         2.83 o                         
  -4   9  -3         75.29        101.25         2.48 o                         
  -4 -10   5         99.41        101.91         2.48 o                         
   4 -10  -4        235.52        234.60         2.05 o                         
  -4 -10   3         57.94         57.16         2.07 o                         
  -4 -10   2        101.13        101.27         1.00 o                         
  -4 -10   1         80.27         77.68         1.77 o                         
  -4  10   0         70.52         70.95         1.46 o                         
  -4  10  -1        202.46        211.91         2.12 o                         
  -4  10  -2        126.71        149.33         2.65 o                         
  -4 -11   5         74.42         84.19         2.10 o                         
   4 -11  -4         24.89         37.54         1.62 o                         
  -4 -11   3         92.22         87.16         1.98 o                         
  -4 -11   2         46.60         44.58         1.60 o                         
   4 -11  -1         35.44         44.57         1.34 o                         
  -4  11   0        117.45        133.44         3.32 o                         
  -4  11  -1         25.71         28.22         2.20 o                         
  -4  11  -2         93.81        119.64         3.39 o                         
  -4 -12   5         50.24         51.05         2.04 o                         
  -4 -12   4        184.33        193.76         2.88 o                         
  -4 -12   3         18.46         23.97         1.49 o                         
   4 -12  -2        111.82        119.95         2.32 o                         
   4 -12  -1         93.66         95.87         2.04 o                         
  -4  12   0         17.41         21.65         1.32 o                         
  -4  12  -1        142.57        129.22         1.76 o                         
  -4  12  -2         65.99         80.65         3.20 o                         
  -4 -13   5         29.36         35.70         2.03 o                         
  -4 -13   4        172.47        168.18         2.32 o                         
  -4 -13   3        236.71        238.03         2.93 o                         
   4 -13  -2          5.35          8.01         2.22 o                         
   4 -13  -1          4.32          7.99         2.08 o                         
  -4  13   0        225.87        219.82         2.04 o                         
  -4  13  -1        131.42        122.18         2.11 o                         
  -4  13  -2         35.15         49.53         3.07 o                         
  -4 -14   5         14.31         17.55         2.41 o                         
  -4 -14   4         47.64         49.26         2.36 o                         
   4 -14  -3         53.92         55.99         2.02 o                         
   4 -14  -2         43.68         45.70         2.22 o                         
   4 -14  -1         33.58         37.32         2.34 o                         
  -4  14   0         43.54         36.46         1.66 o                         
  -4  14  -1         61.55         54.78         2.43 o                         
  -4  14  -2         12.92         14.61         5.30 o                         
  -4 -15   4         16.42         26.69         2.08 o                         
   4 -15  -3         41.88         49.14         2.25 o                         
   4 -15  -2         97.75        105.73         2.58 o                         
   4 -15  -1         75.08         83.30         2.68 o                         
  -4  15   0         44.97         42.72         1.60 o                         
  -4  15  -1         21.28         28.62         3.97 o                         
  -4 -16   4         96.01         87.24         3.20 o                         
  -4  16   3         19.88         24.10         2.84 o                         
   4 -16  -2        102.20        106.38         2.69 o                         
   4 -16  -1        123.61        122.92         2.94 o                         
   4 -16   0         15.12         23.73         2.30 o                         
  -4  16  -1        125.18        152.46         4.81 o                         
  -4  17   4         92.28         98.46         3.87 o                         
  -4  17   3         32.01         39.34         3.52 o                         
   4 -17  -2         19.25         21.62         2.43 o                         
   4 -17  -1         22.53         23.92         2.57 o                         
  -4  17   0         37.15         54.34         3.97 o                         
  -4  18   3         22.41         31.70         3.57 o                         
  -4  18   2         84.81         87.59         3.90 o                         
   4 -18  -1        109.11        120.09         3.14 o                         
  -4  18   0         17.73         41.51         3.90 o                         
  -4  19   2         13.86         12.00         3.63 o                         
  -4  19   1         11.93         15.44         4.25 o                         
  -5   0   2         39.26         39.46         3.29 o                         
  -5   0   0        210.59        237.57         3.15 o                         
  -5   1   4         55.12         42.08         2.91 o                         
  -5   1   3         10.05         65.22         2.74 o                         
  -5   1   2         94.94        100.72         2.27 o                         
  -5   1   1          8.67          3.60         1.92 o                         
  -5   1   0         50.82         63.36         1.73 o                         
  -5   2   4         44.96         48.58         3.14 o                         
  -5  -2   3          9.54         -0.34         3.12 o                         
  -5  -2   2         27.20         31.50         1.85 o                         
  -5   2   2         47.88         43.79         2.09 o                         
  -5   2   1         12.38         11.82         1.98 o                         
  -5   2   0         51.20         61.78         1.67 o                         
  -5   3   4         57.76         54.65         3.40 o                         
  -5   3   3         11.00         31.80         3.12 o                         
  -5   3   2        202.27        196.56         2.35 o                         
  -5   3   1         14.31         16.70         1.91 o                         
  -5   3   0         13.28         20.83         1.50 o                         
  -5   4   4         13.90          8.59         3.37 o                         
  -5   4   3        119.61        133.84         3.81 o                         
  -5   4   2         47.13         45.03         3.34 o                         
  -5   4   1        137.41        151.82         2.20 o                         
  -5   4   0         10.04         13.88         1.50 o                         
  -5   5   4         64.04         48.69         3.75 o                         
  -5   5   3        107.06        126.40         3.92 o                         
  -5   5   2          2.46         10.85         3.20 o                         
  -5   5   1         89.66         93.16         3.99 o                         
  -5   5   0          0.12          4.37         1.42 o                         
  -5   6   4         35.07         19.69         3.71 o                         
  -5   6   3        261.79        258.23         4.52 o                         
  -5   6   2         31.75         47.54         3.34 o                         
  -5   6   1        205.72        213.94         4.29 o                         
  -5   6   0          9.30          6.98         2.58 o                         
  -5   7   3         84.05         94.21         3.96 o                         
  -5   7   2         83.53         96.11         3.64 o                         
  -5   7   1        109.92        106.60         3.95 o                         
  -5   8   3         44.48         49.25         3.89 o                         
  -5   8   2         39.86         56.64         3.58 o                         
  -5   8   1         38.97         27.63         3.74 o                         
  -5   9   3         68.40         66.31         4.09 o                         
  -5   9   2         75.71         86.70         3.82 o                         
  -5   9   1         69.08         60.55         3.18 o                         
  -5  10   2          4.02         19.71         3.64 o                         
  -1   0   8          2.74         -2.03         2.91 o                         
   1   0  -6        191.95        191.87         2.64 o                         
   1   0  -4         28.19         16.96         0.90 o                         
  -1   0   2        495.82        502.77         1.54 o                         
   1   0   0        803.32        858.22         1.60 o                         
   1   0   2        350.40        357.78         1.57 o                         
   1   0   4        116.30        113.93         1.39 o                         
  -1   0  -6        156.97        167.52         3.40 o                         
  -1   1   8         16.52         12.33         2.12 o                         
   1   1  -7          1.31         -1.01         1.81 o                         
   1   1  -6        208.99        195.06         2.49 o                         
  -1   1   5          3.17          2.44         1.06 o                         
   1  -1  -4         13.76          5.66         0.68 o                         
  -1   1   3         45.62         41.92         0.59 o                         
  -1   1   2        107.57         96.23         0.77 o                         
  -1   1   1       1421.57       1480.12         2.25 o                         
   1   1   0        684.79        714.60         1.07 o                         
  -1   1  -1          4.21          1.77         0.44 o                         
   1   1   2       1094.27       1115.49         1.73 o                         
   1   1   3         60.67         73.65         0.70 o                         
   1   1   4        189.84        167.07         1.10 o                         
   1   1   5        184.76        167.06         1.21 o                         
  -1   1  -6         15.38         20.64         1.86 o                         
  -1   1  -7          0.40          5.58         1.88 o                         
  -1   2   8          1.75          0.97         1.89 o                         
   1   2  -7          8.75          3.11         1.57 o                         
   1   2  -6        114.26         91.99         2.13 o                         
   1  -2  -5          0.41          1.91         0.85 o                         
  -1   2   4        160.77        161.82         1.15 o                         
   1   2  -3        520.78        525.07         1.48 o                         
  -1   2   2        338.50        312.84         1.09 o                         
  -1   2   1        799.72        844.66         1.25 o                         
   1  -2   0         75.39         73.00         0.57 o                         
   1  -2   1         73.10         61.74         0.58 o                         
   1   2   2        122.14        132.03         0.87 o                         
   1   2   3          0.53          2.49         0.64 o                         
   1   2   4         77.53         71.74         0.82 o                         
   1   2   5         72.31         71.58         1.10 o                         
  -1  -2  -6         46.82         59.04         2.02 o                         
  -1  -2  -7         12.92         21.42         1.97 o                         
  -1   3   7          1.03         -1.85         2.31 o                         
   1   3  -6         57.46         37.81         1.90 o                         
   1  -3  -5        175.20        168.37         1.19 o                         
   1  -3  -4         52.63         67.81         0.94 o                         
   1  -3  -3        190.83        179.85         0.86 o                         
   1  -3  -2        303.14        316.20         0.94 o                         
   1   3  -1       3792.38       4070.06         4.42 o                         
   1  -3   0       1255.89       1281.49         1.25 o                         
  -1   3  -1         83.61         75.04         0.65 o                         
   1   3   2          0.97         -0.78         0.68 o                         
  -1   3  -3        321.78        325.55         1.09 o                         
  -1   3  -4         99.08        107.67         1.01 o                         
   1   3   5        286.84        266.13         1.46 o                         
  -1  -3  -6         24.37         28.47         1.90 o                         
   1   4  -7        148.54        146.98         2.28 o                         
  -1   4   6          3.03          0.27         1.73 o                         
   1  -4  -5          8.79          8.13         0.92 o                         
  -1   4   4        424.52        433.92         2.08 o                         
  -1   4   3         13.50         11.47         0.86 o                         
   1  -4  -2         36.91         33.07         0.62 o                         
   1  -4  -1       2725.76       2854.05         2.11 o                         
   1  -4   0         46.06         45.71         0.62 o                         
   1   4   1         61.75         70.00         0.69 o                         
  -1   4  -2          4.92          1.64         0.64 o                         
  -1   4  -3        332.34        314.84         1.06 o                         
  -1   4  -4         45.92         47.82         0.84 o                         
  -1   4  -5          7.08          3.72         1.34 o                         
  -1  -4  -6         34.99         41.71         1.94 o                         
  -1  -4  -7         21.55         30.13         2.80 o                         
   1   5  -7         13.37         19.30         1.87 o                         
  -1   5   6         18.31         11.12         1.39 o                         
   1  -5  -5        283.75        276.17         2.18 o                         
   1  -5  -4          0.64          0.29         0.75 o                         
   1  -5  -3        324.41        339.51         1.81 o                         
   1  -5  -2        141.25        145.97         0.99 o                         
   1  -5  -1         25.48         23.89         0.52 o                         
   1  -5   0        306.91        330.08         1.13 o                         
  -1  -5  -1          0.01          0.54         0.44 o                         
  -1   5  -2        102.25        111.90         0.81 o                         
  -1   5  -3        158.58        152.41         0.88 o                         
  -1   5  -4        138.71        145.92         1.04 o                         
   1   5   5          3.09          0.64         1.16 o                         
  -1  -5  -6         58.39         61.79         2.01 o                         
  -1  -5  -7        156.64        189.50         3.68 o                         
   1   6  -7         87.59         84.88         2.15 o                         
   1   6  -6         11.10          3.09         1.09 o                         
   1  -6  -5        551.18        525.13         2.30 o                         
   1  -6  -4         20.79         17.29         0.91 o                         
   1  -6  -3         48.17         47.28         1.10 o                         
   1  -6  -2        513.15        531.19         1.23 o                         
   1  -6  -1        789.42        842.34         1.14 o                         
   1   6   0        104.29        101.17         0.75 o                         
   1   6   1       2040.60       2049.13         2.18 o                         
  -1   6  -2        206.88        226.94         0.92 o                         
  -1   6  -3        327.11        325.70         1.27 o                         
  -1   6  -4        149.15        155.88         1.08 o                         
   1   6   5          0.51          1.35         0.97 o                         
  -1  -6  -6          7.64          7.84         1.77 o                         
  -1  -6  -7         52.66         65.45         2.94 o                         
   1   7  -7        123.39        118.87         2.41 o                         
   1  -7  -6         88.72         81.95         1.37 o                         
   1  -7  -5         29.36         30.62         0.95 o                         
   1  -7  -4         80.68         88.18         1.12 o                         
   1   7  -3        272.20        281.25         1.28 o                         
  -1   7   2        418.58        487.16         1.30 o                         
   1  -7  -1         16.33         23.64         0.46 o                         
   1   7   0        157.80        155.94         0.90 o                         
  -1  -7  -1          2.88          2.36         0.50 o                         
  -1   7  -2         31.05         28.97         0.61 o                         
   1   7   3          3.57          2.36         0.65 o                         
  -1   7  -4         26.39         21.32         0.76 o                         
  -1   7  -5        110.59        112.99         1.20 o                         
  -1  -7  -6          9.23          8.56         1.77 o                         
   1  -8  -7         54.80         50.31         2.02 o                         
   1  -8  -6         44.79         37.13         1.45 o                         
   1  -8  -5         26.50         22.99         0.88 o                         
   1  -8  -4         44.79         43.96         0.92 o                         
   1  -8  -3          9.66          8.60         0.69 o                         
  -1   8   2        321.73        333.47         1.26 o                         
  -1  -8   1         23.44         17.03         0.91 o                         
   1   8   0         43.36         41.35         0.53 o                         
   1   8   1       1298.80       1273.58         1.52 o                         
  -1   8  -2         28.64         23.35         0.55 o                         
   1   8   3        387.65        374.46         1.27 o                         
  -1   8  -4         52.99         47.67         0.98 o                         
  -1   8  -5          5.86          8.29         0.96 o                         
  -1   8  -6         37.28         40.08         1.93 o                         
  -1   9   7          0.09          1.58         1.66 o                         
   1  -9  -6          8.78          8.05         1.30 o                         
   1  -9  -5         33.27         35.46         0.85 o                         
   1  -9  -4          0.90          1.81         0.81 o                         
   1  -9  -3        209.38        217.06         1.33 o                         
  -1   9   2        248.00        267.43         1.26 o                         
  -1  -9   1        120.32        116.60         0.77 o                         
  -1   9   0          4.29          5.76         0.45 o                         
   1   9   1         21.57         23.49         0.57 o                         
  -1   9  -2        460.29        462.99         1.23 o                         
   1   9   3         79.16         74.02         0.84 o                         
  -1   9  -4          0.13         -0.70         1.04 o                         
  -1   9  -5        199.27        192.24         1.62 o                         
  -1   9  -6          3.83          5.18         1.76 o                         
   1  10  -7         25.91         24.09         2.01 o                         
   1 -10  -6         51.09         43.77         1.94 o                         
   1 -10  -5         66.27         70.06         1.06 o                         
   1 -10  -4        108.32        105.83         0.98 o                         
   1  10  -3          8.67         10.38         0.68 o                         
  -1  10   2       1569.98       1659.55         3.16 o                         
  -1  10   1         16.30         10.83         0.63 o                         
  -1  10   0         64.77         77.06         0.48 o                         
  -1  10  -1          3.35          0.84         0.49 o                         
  -1  10  -2          3.92          5.44         0.47 o                         
   1  10   3          0.88          1.11         0.71 o                         
  -1  10  -4        819.52        816.61         2.60 o                         
  -1  10  -5         10.55         11.51         1.01 o                         
  -1  10  -6        110.23        110.86         2.24 o                         
   1 -11  -7         66.21         57.78         2.18 o                         
  -1  11   6          0.04          0.32         1.25 o                         
   1 -11  -5         37.76         38.74         0.94 o                         
  -1  11   4          2.67          4.72         0.90 o                         
  -1  11   3        138.16        142.16         0.94 o                         
  -1  11   2         37.89         35.19         0.75 o                         
  -1  11   1          0.54         -0.95         0.68 o                         
   1  11   0        136.64        126.34         0.63 o                         
  -1 -11  -1          5.22          1.84         0.37 o                         
  -1  11  -2        165.94        151.59         0.66 o                         
   1  11   3         32.41         34.31         0.73 o                         
  -1  11  -4         71.04         68.30         1.16 o                         
   1  11   5          1.60          1.18         1.12 o                         
  -1  11  -6          0.13          3.93         1.78 o                         
   1  12  -7          0.06         -0.74         1.56 o                         
   1 -12  -6          2.29          2.98         1.28 o                         
  -1  12   5          2.65          0.94         0.98 o                         
   1  12  -4        866.23        906.20         2.45 o                         
  -1  12   3         20.10         21.09         0.67 o                         
  -1 -12   2         74.42         73.81         0.68 o                         
  -1  12   1          7.83          7.56         0.68 o                         
   1 -12   0        271.15        273.90         0.84 o                         
   1  12   1         11.86         13.36         0.39 o                         
   1  12   2        173.50        160.50         0.77 o                         
   1  12   3        232.50        216.04         1.07 o                         
   1  12   4        111.04        107.43         1.18 o                         
   1  12   5          8.22          8.16         1.11 o                         
  -1  12  -6        163.03        155.21         2.99 o                         
  -1  13   7          3.35          0.75         1.94 o                         
   1 -13  -6        137.74        138.21         1.87 o                         
   1  13  -5         10.30          9.69         0.80 o                         
   1  13  -4         13.16          8.39         0.78 o                         
  -1  13   3        109.22        124.66         0.91 o                         
  -1 -13   2         33.78         35.37         0.77 o                         
   1 -13  -1         10.05         10.11         0.64 o                         
   1 -13   0        880.19        871.08         1.45 o                         
   1  13   1         97.08         99.84         0.58 o                         
   1  13   2        229.64        202.87         1.04 o                         
   1  13   3        229.85        206.32         1.05 o                         
   1 -13   4         23.32         28.53         1.04 o                         
  -1 -13  -5          1.45          6.74         1.26 o                         
  -1  13  -6          0.15          5.08         1.77 o                         
   1  14  -7         40.41         26.35         2.72 o                         
   1 -14  -6         84.20         84.91         2.16 o                         
   1  14  -5          7.06          6.95         1.07 o                         
  -1  14   4         46.22         44.77         0.82 o                         
  -1 -14   3          0.52          0.40         0.71 o                         
  -1  14   2         94.20         83.40         0.79 o                         
   1 -14  -1        161.24        161.88         0.97 o                         
   1 -14   0        212.50        217.81         0.86 o                         
   1  14   1        121.89        111.24         0.68 o                         
   1  14   2         25.96         23.03         0.79 o                         
   1  14   3         27.63         21.79         0.91 o                         
  -1  14  -4          0.11          1.50         0.83 o                         
  -1  14  -5         13.08         20.24         1.21 o                         
  -1  14  -6         45.33         40.92         2.47 o                         
   1 -15  -6        169.65        166.35         2.49 o                         
   1  15  -5        146.79        153.05         1.42 o                         
   1 -15  -4          4.27          2.44         0.80 o                         
  -1  15   3        367.04        356.33         1.37 o                         
  -1  15   2          9.52          8.32         0.65 o                         
   1 -15  -1        109.34        108.62         0.91 o                         
   1  15   0        558.63        552.20         1.33 o                         
   1  15   1         48.24         44.68         0.73 o                         
   1  15   2        292.31        276.36         1.43 o                         
  -1  15  -3          4.44          5.69         1.27 o                         
  -1  15  -4          4.90          5.73         0.87 o                         
  -1  15  -5        168.66        177.08         2.76 o                         
   1 -16  -6         13.31         14.90         1.84 o                         
  -1 -16   5         15.13         14.28         1.79 o                         
   1 -16  -4          0.58          0.20         0.81 o                         
  -1  16   3         34.36         40.16         0.86 o                         
  -1 -16   2          0.86         -0.06         0.77 o                         
   1 -16  -1         87.23         87.14         0.76 o                         
   1  16   0          3.72          1.50         0.56 o                         
   1  16   1        466.50        447.78         1.44 o                         
  -1  16  -2          3.93          4.97         0.70 o                         
  -1  16  -3          5.85          5.72         0.58 o                         
   1 -16   4          2.13          0.95         1.09 o                         
   1 -16   5          3.77          5.82         1.48 o                         
  -1  16  -6         10.24          8.63         2.91 o                         
   1 -17  -6         25.91         27.67         1.56 o                         
   1  17  -5        131.97        138.26         1.59 o                         
   1 -17  -4          1.25          2.16         0.81 o                         
  -1  17   3        189.82        196.02         1.13 o                         
   1  17  -2          0.67          1.27         0.94 o                         
   1 -17  -1        286.99        292.98         1.34 o                         
   1 -17   0         22.33         20.52         0.70 o                         
  -1 -17  -1          6.57          7.22         0.75 o                         
   1 -17   2          0.81         -1.50         3.01 o                         
  -1 -17  -3          1.99          2.25         0.59 o                         
  -1  17  -4          7.40          7.28         0.90 o                         
  -1  17  -5        363.41        342.38         3.28 o                         
  -1 -18   6         27.35         25.66         1.89 o                         
  -1 -18   5          3.89          2.98         1.50 o                         
  -1  18   4          1.58          0.42         0.84 o                         
  -1  18   3          1.81          2.84         0.93 o                         
  -1  18   2          4.40          3.84         1.02 o                         
   1 -18  -1         25.46         24.64         0.82 o                         
   1 -18   0        151.01        145.70         0.98 o                         
   1 -18   1        471.07        445.87         1.69 o                         
   1 -18   2         57.95         57.30         3.74 o                         
   1  18   3         51.63         51.91         1.16 o                         
  -1 -18  -4          5.59          5.21         1.20 o                         
  -1  18  -5          6.86          8.02         1.00 o                         
   1 -19  -6         58.52         59.46         2.07 o                         
   1  19  -5         52.49         54.79         1.31 o                         
  -1  19   4          5.86          4.59         0.95 o                         
  -1  19   3        145.59        156.64         1.82 o                         
  -1  19   2         15.34         12.49         1.06 o                         
  -1  19   1         73.82         76.20         1.05 o                         
   1 -19   0        330.63        313.30         1.42 o                         
   1 -19   1         55.62         51.74         1.01 o                         
   1 -19   2        272.22        260.19         5.15 o                         
  -1 -19  -3        184.44        170.98         2.32 o                         
  -1  19  -4          0.42         -1.13         1.41 o                         
  -1  19  -5         58.14         50.59         1.91 o                         
  -1 -20   5          0.73          6.31         1.40 o                         
  -1  20   4        113.13        120.42         1.70 o                         
   1 -20  -3          9.76          9.73         1.26 o                         
   1 -20  -2          2.93          1.52         1.15 o                         
   1 -20  -1        169.99        163.59         1.69 o                         
   1 -20   0         70.10         64.29         1.02 o                         
  -1 -20  -1          9.64          8.92         0.96 o                         
  -1 -20  -3        150.07        140.22         2.58 o                         
  -1 -20  -4          9.86          9.51         1.23 o                         
   1 -20   5          0.12          4.52         2.39 o                         
   1 -21  -5         10.96         18.24         1.45 o                         
   1 -21  -4          0.02          1.99         1.31 o                         
  -1  21   3         55.48         56.17         1.44 o                         
   1 -21  -2          0.11          1.80         1.17 o                         
  -1  21   1          7.90         10.23         1.33 o                         
   1 -21   0        244.65        245.71         1.90 o                         
  -1 -21  -1         14.80         12.20         0.99 o                         
   1 -21   3         10.49          5.04         3.78 o                         
  -1 -21  -4         69.21         60.00         1.77 o                         
  -1 -21  -5          0.51         -1.99         2.38 o                         
   1 -22  -5        105.59        112.61         1.82 o                         
   1 -22  -4        151.94        164.98         1.95 o                         
  -1  22   3         29.77         27.36         1.39 o                         
  -1  22   2        327.93        341.51         2.98 o                         
   1 -22  -1         16.03         15.96         1.32 o                         
   1 -22   0          9.12          7.91         1.05 o                         
   1 -22   1          4.70         12.18         1.07 o                         
  -1 -22  -4        191.42        174.68         2.63 o                         
   1 -23  -5          7.80         17.26         1.90 o                         
   1 -23  -4          0.01          1.34         1.34 o                         
  -1  23   3          6.25          5.95         1.28 o                         
  -1  23   2        142.48        156.09         2.43 o                         
   1 -23  -1         14.37         13.41         1.30 o                         
   1 -23   0         20.18         20.20         1.04 o                         
  -1 -23  -1          0.08          8.46         1.04 o                         
   1 -24  -4        115.94        121.28         1.81 o                         
  -1  24   3          2.23          3.48         1.63 o                         
  -1  24   2        235.65        231.91         2.36 o                         
   1 -24  -1          6.91          4.02         1.30 o                         
   1 -24   0         12.70         12.21         1.33 o                         
   1 -24   1          6.44         23.36         1.23 o                         
   1 -25  -4         24.88         25.47         2.09 o                         
   1 -25  -3        140.03        140.19         2.55 o                         
  -1  25   2        108.09        122.10         2.39 o                         
   1 -25  -1          0.03         -1.26         1.31 o                         
   1 -25   0         22.22         20.89         1.17 o                         
   1 -25   1          7.98         15.74         1.09 o                         
   1 -26  -3         20.30         17.63         1.84 o                         
  -1  26   2          3.03          8.31         1.65 o                         
   1 -26  -1         41.89         38.40         1.87 o                         
   1 -26   0         59.31         48.81         1.89 o                         
  -1 -26  -1        162.20        149.12         1.64 o                         
   1 -27  -3         34.78         35.61         2.02 o                         
  -1  27   2          1.67          3.74         1.68 o                         
   1 -27  -1          3.75          4.86         1.73 o                         
  -1 -27  -1          8.24          9.49         1.14 o                         
   1 -28  -2          1.58          0.02         1.79 o                         
  -1 -28   0          4.87         30.91         1.63 o                         
  -1  29   1         97.28        103.10         4.40 o                         
   2   0  -6        225.89        220.98         3.39 o                         
   2   0  -4        278.18        263.29         1.70 o                         
   2   0  -2          2.77          3.02         0.97 o                         
  -2   0   0        159.76        152.11         0.82 o                         
   2   0   2       1266.48       1213.45         2.54 o                         
   2   0   4        302.17        283.67         2.02 o                         
   2   0   6          0.07         12.28         1.69 o                         
   2  -1  -7         52.44         59.08         2.17 o                         
   2  -1  -6         57.99         52.98         1.48 o                         
  -2   1   5          1.74          0.32         0.99 o                         
   2  -1  -4        330.13        327.41         1.31 o                         
  -2  -1   3          0.14          0.45         0.52 o                         
  -2  -1   2         41.21         35.00         0.85 o                         
   2  -1  -1        162.95        156.47         0.74 o                         
   2  -1   0         11.56          7.57         0.39 o                         
  -2   1  -1         28.35         30.51         0.46 o                         
   2   1   2          6.28          8.78         0.54 o                         
   2   1   3         81.38         80.67         0.77 o                         
   2   1   4          9.26          9.03         1.03 o                         
   2   1   5         11.06         10.28         1.01 o                         
  -2  -1  -6        144.92        158.11         1.90 o                         
   2  -2  -7         12.76         24.23         1.96 o                         
   2  -2  -6        232.78        213.54         1.81 o                         
   2  -2  -5         92.42         98.75         1.03 o                         
  -2  -2   4          0.37          0.56         0.84 o                         
   2  -2  -3          1.31         -0.22         0.53 o                         
  -2  -2   2        105.61        128.35         1.05 o                         
   2   2  -1        336.45        321.34         0.89 o                         
  -2  -2   0        472.76        501.92         1.00 o                         
  -2   2  -1          7.91          8.34         0.49 o                         
   2  -2   2        318.60        312.13         0.93 o                         
   2   2   3         66.56         59.12         0.74 o                         
   2   2   4         84.19         63.96         1.41 o                         
   2   2   5         45.56         38.26         1.40 o                         
   2   2   6          4.82          3.96         2.24 o                         
   2  -3  -7        110.44         98.20         1.83 o                         
   2  -3  -6         35.87         32.10         1.63 o                         
   2  -3  -5         36.85         36.74         0.88 o                         
  -2   3   4         68.11         60.35         0.76 o                         
  -2  -3   3         83.64         75.02         0.63 o                         
   2   3  -2       1083.41       1118.12         1.78 o                         
   2   3  -1          4.11          7.57         0.50 o                         
   2  -3   0        213.21        224.38         0.73 o                         
  -2   3  -1        522.49        564.10         1.29 o                         
  -2  -3  -2          8.38          6.00         0.48 o                         
   2  -3   3          6.52          3.10         0.61 o                         
   2   3   4        248.54        226.89         1.26 o                         
   2  -3   5         21.17         24.72         1.02 o                         
  -2  -3  -6         26.67         14.38         2.28 o                         
  -2   4   7         13.04          8.94         1.46 o                         
   2  -4  -6          2.89          0.28         1.22 o                         
  -2   4   5          2.00          2.86         0.86 o                         
  -2  -4   4          4.42          5.12         0.59 o                         
  -2   4   3        670.14        679.33         1.79 o                         
   2   4  -2         89.39        100.91         0.66 o                         
   2   4  -1        623.98        659.90         1.21 o                         
   2  -4   0         30.67         28.42         0.49 o                         
  -2   4  -1         32.28         33.14         0.46 o                         
  -2   4  -2          0.15          1.38         0.46 o                         
  -2   4  -3          3.09          3.84         0.58 o                         
  -2   4  -4          2.21          1.20         0.82 o                         
   2   4   5        207.39        188.40         1.46 o                         
   2   4   6          7.90          0.86         2.17 o                         
   2  -5  -7         91.25         83.62         1.78 o                         
   2  -5  -6          0.28          0.43         1.08 o                         
   2  -5  -5         70.14         69.33         0.96 o                         
   2  -5  -4          5.14          5.53         0.60 o                         
  -2  -5   3         18.57         16.92         0.54 o                         
   2   5  -2        211.51        208.82         0.88 o                         
   2   5  -1          1.04          1.07         0.52 o                         
   2  -5   0        201.20        218.44         0.76 o                         
  -2  -5  -1        857.35        826.49         1.82 o                         
   2  -5   2         17.88         18.02         0.52 o                         
   2   5   3         93.25         79.35         0.75 o                         
   2   5   4         99.80         95.89         0.88 o                         
   2   5   5         33.22         36.20         0.93 o                         
  -2  -5  -6          0.68          2.04         1.33 o                         
  -2   6   7          4.68          8.44         1.57 o                         
   2  -6  -6         53.70         47.10         1.51 o                         
   2   6  -5          5.22          8.43         0.85 o                         
   2  -6  -4         36.99         39.91         0.66 o                         
  -2   6   3        784.01        859.79         2.15 o                         
   2   6  -2        396.54        422.52         0.99 o                         
   2   6  -1        255.39        249.57         0.76 o                         
   2  -6   0        161.98        176.84         0.77 o                         
   2   6   1         51.89         48.37         0.81 o                         
  -2   6  -2         53.33         54.01         0.54 o                         
   2   6   3        138.94        129.91         0.80 o                         
   2   6   4          1.55          6.33         0.70 o                         
   2   6   5         73.05         73.33         1.00 o                         
   2   6   6          1.44          3.43         1.10 o                         
   2  -7  -7         74.90         69.70         1.71 o                         
  -2   7   6         19.82         16.42         1.22 o                         
   2  -7  -5        112.39        111.89         1.08 o                         
   2   7  -4          4.86          4.98         0.72 o                         
  -2   7   3        236.23        237.56         0.95 o                         
  -2  -7   2        711.08        777.05         1.33 o                         
   2   7  -1        417.31        413.41         0.89 o                         
   2   7   0          3.56          2.63         0.32 o                         
   2  -7   1         10.58          4.37         0.44 o                         
  -2  -7  -2          1.37          0.85         0.40 o                         
   2   7   3        902.20        849.06         1.52 o                         
   2   7   4         94.34         86.95         0.86 o                         
   2   7   5          7.75          9.42         1.00 o                         
  -2  -7  -6          5.00          4.65         1.10 o                         
  -2  -8   7          7.92          4.88         1.50 o                         
  -2   8   6          0.02          0.73         1.22 o                         
   2  -8  -5        291.35        275.76         1.45 o                         
   2  -8  -4         12.36         13.73         0.73 o                         
   2  -8  -3          9.38          7.24         0.61 o                         
  -2  -8   2        104.52        104.78         0.77 o                         
   2   8  -1          9.98          6.30         0.45 o                         
   2   8   0          1.77          1.94         0.74 o                         
   2  -8   1         11.58         10.84         0.47 o                         
  -2  -8  -2        109.19         88.77         0.76 o                         
   2   8   3          3.48          5.33         0.60 o                         
   2   8   4          1.35          2.02         0.79 o                         
   2   8   5          4.89          5.91         0.81 o                         
   2   8   6          2.52          9.47         1.13 o                         
   2  -9  -7         13.72         11.87         1.39 o                         
   2  -9  -6          0.14         -0.76         1.20 o                         
   2  -9  -5        187.98        179.20         1.30 o                         
  -2   9   4        164.89        160.93         1.19 o                         
  -2  -9   3          9.72         15.25         0.72 o                         
  -2  -9   2        221.58        226.97         0.85 o                         
   2   9  -1         32.69         31.71         0.49 o                         
   2   9   0        470.50        502.62         2.18 o                         
   2   9   1        185.15        166.48         1.41 o                         
  -2   9  -2          0.41          1.36         0.55 o                         
   2   9   3        120.03        106.38         0.78 o                         
   2   9   4         25.19         24.81         0.72 o                         
  -2  -9  -5         80.01         73.75         1.17 o                         
  -2  -9  -6        178.64        174.03         1.85 o                         
  -2  10   7          7.55          8.08         1.48 o                         
   2 -10  -6         70.39         68.94         1.46 o                         
  -2 -10   5          3.95          5.57         1.07 o                         
  -2 -10   4         23.97         24.69         0.84 o                         
  -2 -10   3         30.99         26.93         0.69 o                         
  -2 -10   2        178.40        183.40         0.85 o                         
   2 -10  -1          0.57          0.14         0.49 o                         
   2  10   0         56.65         47.51         0.79 o                         
   2  10   1         90.69         84.44         1.25 o                         
   2  10   2        113.13         98.47         1.50 o                         
   2  10   3          8.23          6.76         0.47 o                         
   2  10   4         91.58         86.35         1.10 o                         
  -2 -10  -5          7.10          5.61         0.94 o                         
   2  10   6          0.88          5.66         1.26 o                         
   2 -11  -6         40.78         40.79         1.44 o                         
   2 -11  -5          0.03          1.46         0.91 o                         
  -2  11   4        107.28        108.63         1.53 o                         
   2 -11  -3          0.12          0.94         0.73 o                         
  -2 -11   2        217.68        200.81         0.90 o                         
  -2  11   1         18.86         15.69         0.50 o                         
   2  11   0        100.64        102.76         0.94 o                         
   2  11   1         10.21         13.57         1.07 o                         
   2  11   2        102.00         96.02         1.55 o                         
   2  11   3         50.30         38.02         0.86 o                         
   2  11   4        104.37         98.44         1.14 o                         
  -2 -11  -5          3.29          2.03         0.90 o                         
   2 -12  -7         56.91         56.82         2.80 o                         
   2 -12  -6        121.87        115.58         1.79 o                         
  -2  12   5          8.15          6.15         0.94 o                         
  -2  12   4        155.54        149.19         1.40 o                         
   2 -12  -3         15.65         14.42         0.79 o                         
   2 -12  -2          0.51          0.94         0.60 o                         
   2 -12  -1        239.08        232.54         1.01 o                         
   2  12   0        455.02        445.84         1.79 o                         
  -2  12  -1          7.31          5.70         1.10 o                         
  -2  12  -2        261.36        243.18         2.59 o                         
   2  12   3         24.76         18.78         0.89 o                         
  -2  12  -4        106.92         99.90         1.22 o                         
  -2 -12  -5          3.36          2.45         0.89 o                         
   2 -13  -7         34.68         32.86         2.60 o                         
   2 -13  -6         27.68         24.95         1.50 o                         
   2 -13  -5         48.06         42.91         0.93 o                         
  -2  13   4         74.56         76.73         0.99 o                         
  -2  13   3         66.27         63.28         0.91 o                         
  -2 -13   2        213.54        210.86         1.10 o                         
   2  13  -1         16.21         12.98         0.47 o                         
   2  13   0        117.73        115.78         1.03 o                         
   2  13   1        155.08        153.49         1.29 o                         
   2  13   2         12.24         12.90         1.37 o                         
   2  13   3        134.71        111.41         1.30 o                         
  -2  13  -4         83.97         76.29         1.63 o                         
   2 -13   5          6.27          4.83         0.68 o                         
   2 -14  -6         50.15         57.02         1.97 o                         
  -2  14   5          2.30          6.57         0.95 o                         
  -2  14   4        114.02        111.99         0.99 o                         
  -2 -14   3        168.95        165.96         1.16 o                         
   2  14  -2         10.15         10.37         0.71 o                         
  -2  14   1          8.00          8.05         0.47 o                         
   2 -14   0        200.39        194.99         1.34 o                         
   2  14   1         68.52         70.75         1.04 o                         
   2  14   2         87.77         91.16         1.69 o                         
   2  14   3         41.69         32.08         1.08 o                         
  -2 -14  -4        139.95        129.15         1.85 o                         
  -2  14  -5         11.10          6.03         0.76 o                         
   2 -15  -6          2.06          2.69         2.20 o                         
  -2  15   5         88.43         89.05         1.19 o                         
  -2  15   4        120.03        125.62         1.12 o                         
  -2 -15   3         11.04          8.66         0.89 o                         
   2  15  -2          0.01          1.21         0.72 o                         
   2 -15  -1        104.13        102.00         0.97 o                         
   2 -15   0        296.34        276.40         1.54 o                         
   2  15   1        157.58        153.80         1.26 o                         
  -2 -15  -2        187.88        173.55         1.61 o                         
   2  15   3         38.08         41.90         2.28 o                         
  -2 -15  -4          4.95          6.92         1.64 o                         
   2  15   5         24.73         21.09         2.33 o                         
   2 -16  -6          8.21          8.27         2.21 o                         
  -2  16   5        142.13        152.95         1.69 o                         
  -2 -16   4          0.01          0.66         1.00 o                         
  -2 -16   3         34.28         35.60         0.90 o                         
   2  16  -2          2.27          3.33         0.74 o                         
   2 -16  -1       1015.75        970.31         3.36 o                         
   2  16   0          1.76          2.08         1.07 o                         
   2  16   1         40.21         38.63         1.13 o                         
   2  16   2          3.59         10.73         1.37 o                         
   2 -16   3         87.93         77.94         3.80 o                         
   2 -16   4         37.18         40.38         3.62 o                         
   2  16   5         97.34         85.81         2.71 o                         
   2 -17  -6          7.73         14.07         1.71 o                         
  -2 -17   5         34.30         37.81         1.48 o                         
  -2 -17   4          6.35          9.13         0.88 o                         
  -2 -17   3         11.05          9.28         0.84 o                         
   2  17  -2         12.12          9.86         0.65 o                         
   2 -17  -1        105.62        105.05         1.02 o                         
   2  17   0         95.58         89.81         1.52 o                         
  -2  17  -1         19.03         15.90         1.08 o                         
  -2 -17  -2        123.01        114.34         1.75 o                         
   2 -17   3         37.96         33.87         3.74 o                         
   2 -17   4          8.62          9.30         3.53 o                         
   2  17   5         57.95         62.96         3.42 o                         
   2 -18  -6          0.01          3.33         2.63 o                         
  -2 -18   5         56.00         59.70         1.64 o                         
   2 -18  -4         26.48         26.08         0.93 o                         
  -2 -18   3        134.10        131.26         1.02 o                         
   2  18  -2          1.41          0.91         0.83 o                         
   2 -18  -1        184.03        193.89         1.65 o                         
   2 -18   0         12.07         14.68         1.71 o                         
   2  18   1         99.84         92.61         1.34 o                         
  -2 -18  -2          0.15         -0.22         1.61 o                         
   2 -18   3         11.22          9.99         1.75 o                         
   2 -18   4         38.25         42.23         3.97 o                         
  -2 -19   5         37.97         46.63         1.60 o                         
  -2 -19   4         37.70         40.51         1.01 o                         
   2 -19  -3          1.19          3.80         0.72 o                         
   2  19  -2          7.69          9.66         0.65 o                         
   2  19  -1         22.78         20.31         0.74 o                         
   2  19   0         39.65         38.14         1.27 o                         
   2 -19   1        120.37        117.44         1.99 o                         
   2 -19   2         13.41         10.52         1.75 o                         
  -2 -19  -3         71.78         66.33         2.09 o                         
   2 -19   4         10.83         12.02         3.97 o                         
  -2 -20   5          7.46          9.69         1.44 o                         
   2 -20  -4          5.31          5.24         1.36 o                         
  -2 -20   3         75.91         77.75         1.04 o                         
   2  20  -2          0.02         -0.20         0.83 o                         
  -2 -20   1          0.38          0.52         0.34 o                         
   2 -20   0         53.27         52.08         1.36 o                         
   2 -20   1          6.00          8.83         1.77 o                         
  -2 -20  -2         29.53         28.25         1.93 o                         
   2 -20   3          1.05          0.92         1.81 o                         
   2 -20   4        116.28        116.80         4.90 o                         
  -2 -21   5         64.09         66.02         1.70 o                         
  -2 -21   4         66.30         68.56         1.21 o                         
  -2 -21   3         53.71         48.99         1.02 o                         
   2 -21  -2         44.07         42.09         0.82 o                         
  -2 -21   1          1.25          1.21         0.32 o                         
   2 -21   0         24.79         28.54         1.66 o                         
   2 -21   1        168.54        171.37         2.12 o                         
   2 -21   2         11.24         10.28         1.56 o                         
  -2 -21  -3         92.47         92.03         2.40 o                         
   2 -21   4         30.93         28.46         4.26 o                         
   2 -22  -5          2.48          1.91         2.14 o                         
  -2 -22   4         48.76         51.01         1.12 o                         
  -2 -22   3         18.36         19.44         0.92 o                         
  -2 -22   2          0.13          0.45         1.17 o                         
  -2 -22   1          1.75          1.52         0.35 o                         
   2 -22   0        179.67        186.28         2.25 o                         
   2 -22   1         13.40         15.78         1.59 o                         
   2 -22   2        122.34        119.13         2.49 o                         
   2 -22   3          0.19          1.90         4.21 o                         
  -2 -23   4         48.42         47.25         1.12 o                         
   2 -23  -3         10.81          9.47         1.28 o                         
   2 -23  -2        164.41        140.43         1.46 o                         
  -2 -23   1          0.02         -0.35         1.08 o                         
   2 -23   0        121.06        136.05         2.14 o                         
   2 -23   1         18.60         20.12         1.65 o                         
   2 -23   2          0.43          0.91         1.61 o                         
   2 -23   3         22.09         18.66         4.51 o                         
  -2 -24   3          1.04         -0.41         1.25 o                         
  -2 -24   2         46.62         45.81         0.68 o                         
  -2 -24   1          9.67          9.19         1.84 o                         
   2 -24   0         17.72         20.10         1.75 o                         
   2 -24   1          0.85          2.17         1.64 o                         
   2 -24   2        156.85        162.38         3.21 o                         
  -2 -25   3         98.14         83.71         1.62 o                         
  -2 -25   2        239.96        204.97         2.91 o                         
  -2 -25   1        101.99         99.97         2.34 o                         
   2 -25   0         16.09         19.15         1.80 o                         
   2 -25   1         23.02         25.75         1.79 o                         
   2 -25   2         13.47         17.45         2.58 o                         
  -2 -26   2          1.48          4.41         1.18 o                         
  -2 -26   1         23.16         24.08         2.01 o                         
   2 -26   0          1.33          3.20         1.89 o                         
   2 -26   1          3.34          6.64         2.53 o                         
   2 -27  -1          2.61          1.57         2.85 o                         
   2 -27   0          0.20         -2.46         2.57 o                         
  -3   1   5          2.82          0.36         0.89 o                         
   3   1  -1         55.54         42.03         1.19 o                         
  -3   2   5         20.32         11.64         1.17 o                         
   3   2  -1        103.14         86.24         0.92 o                         
  -3  -3   5          4.20         -0.85         1.48 o                         
   3   3  -1        251.44        220.10         1.24 o                         
  -3  -4   5        147.76        104.86         2.02 o                         
  -3   4   4         35.18         17.19         1.12 o                         
   3  -4  -1          1.33         -0.15         1.07 o                         
   3  -4   0         33.16         35.69         1.02 o                         
   3  -4   1        175.25        163.32         1.65 o                         
   3  -5  -1        245.02        232.20         2.52 o                         
   3  -5   0         58.69         55.60         1.05 o                         
   3  -5   1         89.93         88.32         1.36 o                         
   3   6  -2         33.32         27.33         0.94 o                         
   3  -6  -1          3.77          6.20         1.24 o                         
   3  -6   0          3.81          6.35         0.79 o                         
   3  -6   1        163.83        183.60         1.65 o                         
   3   7  -2         70.78         72.42         1.40 o                         
   3   7  -1         34.80         31.86         1.95 o                         
   3  -7   0         38.54         34.96         0.81 o                         
   3  -7   1         38.07         67.91         0.96 o                         
   3   8  -2         16.09         11.49         1.33 o                         
   3  -8   0         57.43         44.38         0.73 o                         
   3   9  -2          2.19          8.65         1.49 o                         
  -3   9  -4         35.26         18.81         0.65 o                         
   3  10   2         90.04         66.48         0.60 o                         
  -3 -11   2         59.61         45.22         1.49 o                         
   3  11  -1        214.57        186.60         1.66 o                         
  -3 -12   2        386.75        331.65         2.35 o                         
   3 -13  -1        191.06        159.41         0.97 o                         
  -3 -16   2          5.25          3.36         0.92 o                         
  -3 -17   3         82.34         90.20         1.62 o                         
  -3 -17   2          5.33          4.29         0.75 o                         
   3 -17  -1        122.69         81.34         0.75 o                         
  -3 -18   3          7.07         23.89         1.34 o                         
  -3 -19   3         36.19         35.96         1.34 o                         
  -3 -20   3         13.28         13.51         1.21 o                         
   4   0  -6         55.49         68.05         3.37 o                         
   4   0  -4        209.71        202.37         2.55 o                         
   4   0  -2        141.38        140.71         1.98 o                         
   4   0   0         33.80         27.30         1.36 o                         
   4   0   2        283.12        314.60         2.40 o                         
   4   1  -1         59.15         79.57         1.01 o                         
   4   2  -1         72.09         57.68         1.03 o                         
   4   8  -2         15.22         27.31         0.67 o                         
   5   0  -4          0.00          6.01         1.88 o                         
   5  -1  -4         12.53         20.27         1.38 o                         
   5   1  -2         41.01         45.07         1.80 o                         
   5   1   0         38.64         33.77         1.98 o                         
   5  -2  -4          4.59         11.43         1.34 o                         
   5  -3  -4         36.24         43.60         1.49 o                         
   5  -4  -4          4.77          9.92         1.34 o                         
   5  -5  -4         48.62         52.75         1.54 o                         
   5   5  -3         70.09         77.03         1.90 o                         
   5  -6  -4         21.29         25.54         2.45 o                         
   5  -9  -3         12.07         10.64         2.63 o                         
                                                                                
